# Supplementary material for: Discovery of novel hammerhead, twister, and DVRz-associated circular RNAs in Vitaceae, Solanaceae, and Rosaceae
Source: mSystems. 2025 Sep 15;10(10):e01168-25. doi: 10.1128/msystems.01168-25 (PMC12542633; doi:10.1128/msystems.01168-25)
Supplement: Supplemental Tables — Tables S1 to S10. [file msystems.01168-25-s0002.xlsx]

## Sheet: S1
Table S1. The metadata of all RNA-seq libraies used in the study
SRA_run	Unfiltered	Filtered	Family	BioProject	Geographic_location	Species		Unfiltered	Filtered	GB_DATA
SRR12806975	206	205	Rosaceae	PRJNA668135	USA	Prunus dulcis	Rosaceae	5169	5010	185
SRR12806976	216	214	Rosaceae	PRJNA668135	USA	Prunus dulcis	Vitaceae	36557	36325	205
SRR12806977	233	231	Rosaceae	PRJNA668135	USA	Prunus dulcis	Solanaceae	23032	22023	584
SRR12806978	228	225	Rosaceae	PRJNA668135	USA	Prunus dulcis		64758	63358	974
SRR12806979	156	145	Rosaceae	PRJNA668135	USA	Prunus dulcis
SRR12806984	194	192	Rosaceae	PRJNA668135	USA	Prunus dulcis
SRR12806995	139	138	Rosaceae	PRJNA668135	USA	Prunus dulcis
SRR12806996	242	238	Rosaceae	PRJNA668135	USA	Prunus dulcis
SRR15495633	228	204	Rosaceae	PRJNA752836	Australia	Prunus persica
SRR15495676	56	50	Rosaceae	PRJNA752836	Australia	Prunus persica
SRR17074233	133	129	Rosaceae	PRJNA784945	Italy	Prunus persica
SRR17074234	185	184	Rosaceae	PRJNA784945	Italy	Prunus persica
SRR17074235	160	160	Rosaceae	PRJNA784945	Italy	Prunus persica
SRR17074236	181	179	Rosaceae	PRJNA784945	Italy	Prunus persica
SRR17074237	167	163	Rosaceae	PRJNA784945	Italy	Prunus persica
SRR17074238	171	158	Rosaceae	PRJNA784945	Italy	Prunus persica
SRR17074239	160	160	Rosaceae	PRJNA784945	Italy	Prunus persica
SRR17074240	163	162	Rosaceae	PRJNA784945	Italy	Prunus persica
SRR17674836	26	24	Rosaceae	PRJNA798864	Italy	Prunus persica
SRR17674837	32	32	Rosaceae	PRJNA798864	Italy	Prunus persica
SRR17674838	27	27	Rosaceae	PRJNA798864	Italy	Prunus persica
SRR17674839	31	31	Rosaceae	PRJNA798864	Italy	Prunus persica
SRR17674840	41	41	Rosaceae	PRJNA798864	Italy	Prunus persica
SRR17674841	36	36	Rosaceae	PRJNA798864	Italy	Prunus persica
SRR17674842	45	45	Rosaceae	PRJNA798864	Italy	Prunus persica
SRR17674843	49	49	Rosaceae	PRJNA798864	Italy	Prunus persica
SRR17674844	32	31	Rosaceae	PRJNA798864	Italy	Prunus persica
SRR17674845	38	38	Rosaceae	PRJNA798864	Italy	Prunus persica
SRR17674846	47	46	Rosaceae	PRJNA798864	Italy	Prunus persica
SRR17674847	57	57	Rosaceae	PRJNA798864	Italy	Prunus persica
SRR17674848	45	44	Rosaceae	PRJNA798864	Italy	Prunus persica
SRR17674849	32	31	Rosaceae	PRJNA798864	Italy	Prunus persica
SRR17674850	41	41	Rosaceae	PRJNA798864	Italy	Prunus persica
SRR17674851	50	49	Rosaceae	PRJNA798864	Italy	Prunus persica
SRR17674852	39	38	Rosaceae	PRJNA798864	Italy	Prunus persica
SRR17674853	51	49	Rosaceae	PRJNA798864	Italy	Prunus persica
SRR17674854	42	41	Rosaceae	PRJNA798864	Italy	Prunus persica
SRR17674855	46	46	Rosaceae	PRJNA798864	Italy	Prunus persica
SRR17674856	35	32	Rosaceae	PRJNA798864	Italy	Prunus persica
SRR17674857	24	24	Rosaceae	PRJNA798864	Italy	Prunus persica
SRR17674858	30	30	Rosaceae	PRJNA798864	Italy	Prunus persica
SRR17674859	37	35	Rosaceae	PRJNA798864	Italy	Prunus persica
SRR17674860	32	30	Rosaceae	PRJNA798864	Italy	Prunus persica
SRR17674861	32	32	Rosaceae	PRJNA798864	Italy	Prunus persica
SRR17674862	40	39	Rosaceae	PRJNA798864	Italy	Prunus persica
SRR17674863	31	30	Rosaceae	PRJNA798864	Italy	Prunus persica
SRR17674864	26	25	Rosaceae	PRJNA798864	Italy	Prunus persica
SRR17674865	31	28	Rosaceae	PRJNA798864	Italy	Prunus persica
SRR19658854	66	58	Rosaceae	PRJNA848006	Chile	Prunus avium
SRR19658855	82	73	Rosaceae	PRJNA848006	Chile	Prunus avium
SRR19658856	90	81	Rosaceae	PRJNA848006	Chile	Prunus avium
SRR19658857	84	72	Rosaceae	PRJNA848006	Chile	Prunus avium
SRR19658858	57	56	Rosaceae	PRJNA848006	Chile	Prunus avium
SRR19658859	81	78	Rosaceae	PRJNA848006	Chile	Prunus avium
SRR19658860	71	70	Rosaceae	PRJNA848006	Chile	Prunus avium
SRR19658861	83	81	Rosaceae	PRJNA848006	Chile	Prunus avium
SRR22175358	212	203	Rosaceae	PRJNA897743	USA	Prunus persica
SRR11282461	16	15	Solanaceae	PRJNA611793	Spain	Nicotiana benthamiana
SRR11282462	30	28	Solanaceae	PRJNA611793	Spain	Nicotiana benthamiana
SRR11282463	29	27	Solanaceae	PRJNA611793	Spain	Nicotiana benthamiana
SRR11282464	20	18	Solanaceae	PRJNA611793	Spain	Nicotiana benthamiana
SRR11282465	32	31	Solanaceae	PRJNA611793	Spain	Nicotiana benthamiana
SRR11282466	33	31	Solanaceae	PRJNA611793	Spain	Nicotiana benthamiana
SRR11282467	21	20	Solanaceae	PRJNA611793	Spain	Nicotiana benthamiana
SRR11282468	28	27	Solanaceae	PRJNA611793	Spain	Nicotiana benthamiana
SRR11282469	18	16	Solanaceae	PRJNA611793	Spain	Nicotiana benthamiana
SRR11928345	262	259	Solanaceae	PRJNA636943	China	Nicotiana tabacum
SRR11928346	258	247	Solanaceae	PRJNA636943	China	Nicotiana tabacum
SRR11928347	245	238	Solanaceae	PRJNA636943	China	Nicotiana tabacum
SRR11928348	183	177	Solanaceae	PRJNA636943	China	Nicotiana tabacum
SRR11928349	158	156	Solanaceae	PRJNA636943	China	Nicotiana tabacum
SRR11928350	177	166	Solanaceae	PRJNA636943	China	Nicotiana tabacum
SRR12489163	145	144	Solanaceae	PRJNA657974	China	Solanum lycopersicum
SRR12489164	130	129	Solanaceae	PRJNA657974	China	Solanum lycopersicum
SRR12489165	130	129	Solanaceae	PRJNA657974	China	Solanum lycopersicum
SRR12489166	154	149	Solanaceae	PRJNA657974	China	Solanum lycopersicum
SRR12489167	156	151	Solanaceae	PRJNA657974	China	Solanum lycopersicum
SRR12489168	145	145	Solanaceae	PRJNA657974	China	Solanum lycopersicum
SRR12835392	140	133	Solanaceae	PRJNA669497	USA	Nicotiana benthamiana
SRR12835393	176	170	Solanaceae	PRJNA669497	USA	Nicotiana benthamiana
SRR12835394	152	139	Solanaceae	PRJNA669497	USA	Nicotiana benthamiana
SRR12835395	135	129	Solanaceae	PRJNA669497	USA	Nicotiana benthamiana
SRR12835396	213	202	Solanaceae	PRJNA669497	USA	Nicotiana benthamiana
SRR12835397	46	43	Solanaceae	PRJNA669497	USA	Nicotiana benthamiana
SRR12835398	154	147	Solanaceae	PRJNA669497	USA	Nicotiana benthamiana
SRR12835399	359	347	Solanaceae	PRJNA669497	USA	Nicotiana benthamiana
SRR12835400	243	232	Solanaceae	PRJNA669497	USA	Nicotiana benthamiana
SRR14612193	50	49	Solanaceae	PRJNA731656	Columbia	Physalis peruviana
SRR14612194	95	92	Solanaceae	PRJNA731656	Columbia	Physalis peruviana
SRR14612195	111	106	Solanaceae	PRJNA731656	Columbia	Physalis peruviana
SRR14612196	56	50	Solanaceae	PRJNA731656	Columbia	Physalis peruviana
SRR17202133	62	62	Solanaceae	PRJNA788074	Columbia	Physalis peruviana
SRR17202134	101	97	Solanaceae	PRJNA788074	Columbia	Physalis peruviana
SRR17202512	43	41	Solanaceae	PRJNA788078	Columbia	Solanum tuberosum
SRR17202513	53	52	Solanaceae	PRJNA788078	Columbia	Solanum tuberosum
SRR17202514	70	68	Solanaceae	PRJNA788078	Columbia	Solanum tuberosum
SRR17202515	33	33	Solanaceae	PRJNA788078	Columbia	Solanum phureja
SRR18180190	169	159	Solanaceae	PRJNA811407	Columbia	Physalis peruviana
SRR18180191	163	157	Solanaceae	PRJNA811407	Columbia	Physalis peruviana
SRR18180192	124	121	Solanaceae	PRJNA811407	Columbia	Physalis peruviana
SRR19668073	227	191	Solanaceae	PRJNA849770	Spain	Solanum lycopersicum
SRR19668074	282	230	Solanaceae	PRJNA849770	Spain	Solanum lycopersicum
SRR19668075	227	188	Solanaceae	PRJNA849770	Spain	Solanum lycopersicum
SRR19668076	322	266	Solanaceae	PRJNA849770	Spain	Solanum lycopersicum
SRR19668077	243	199	Solanaceae	PRJNA849770	Spain	Solanum lycopersicum
SRR19668078	243	204	Solanaceae	PRJNA849770	Spain	Solanum lycopersicum
SRR19668079	245	210	Solanaceae	PRJNA849770	Spain	Solanum lycopersicum
SRR19668080	248	205	Solanaceae	PRJNA849770	Spain	Solanum lycopersicum
SRR20337003	99	98	Solanaceae	PRJNA860658	South Korea	Capsicum annuum
SRR20337004	75	75	Solanaceae	PRJNA860658	South Korea	Capsicum annuum
SRR20337005	116	115	Solanaceae	PRJNA860658	South Korea	Capsicum annuum
SRR20337006	70	69	Solanaceae	PRJNA860658	South Korea	Capsicum annuum
SRR20337007	160	152	Solanaceae	PRJNA860658	South Korea	Capsicum annuum
SRR20337008	104	104	Solanaceae	PRJNA860658	South Korea	Capsicum annuum
SRR20337009	94	92	Solanaceae	PRJNA860658	South Korea	Capsicum annuum
SRR20337010	78	76	Solanaceae	PRJNA860658	South Korea	Capsicum annuum
SRR20337011	63	61	Solanaceae	PRJNA860658	South Korea	Capsicum annuum
SRR20337012	105	103	Solanaceae	PRJNA860658	South Korea	Capsicum annuum
SRR20337013	93	83	Solanaceae	PRJNA860658	South Korea	Capsicum annuum
SRR20337014	107	106	Solanaceae	PRJNA860658	South Korea	Capsicum annuum
SRR20337015	82	80	Solanaceae	PRJNA860658	South Korea	Capsicum annuum
SRR20337016	184	178	Solanaceae	PRJNA860658	South Korea	Capsicum annuum
SRR20337017	166	157	Solanaceae	PRJNA860658	South Korea	Capsicum annuum
SRR22141039	118	113	Solanaceae	PRJNA896786	USA	Solanum lycopersicum
SRR22141040	318	303	Solanaceae	PRJNA896786	USA	Capsicum annuum
SRR6051968	275	271	Solanaceae	PRJNA407989	China	Solanum tuberosum
SRR6053293	332	328	Solanaceae	PRJNA407989	China	Solanum tuberosum
SRR6053297	302	296	Solanaceae	PRJNA407989	China	Solanum tuberosum
SRR6053305	280	274	Solanaceae	PRJNA407989	China	Solanum tuberosum
SRR6053316	269	266	Solanaceae	PRJNA407989	China	Solanum tuberosum
SRR6053318	312	302	Solanaceae	PRJNA407989	China	Solanum tuberosum
SRR6265830	429	412	Solanaceae	PRJNA417473	Austria	Petunia x hybrida
SRR6265831	744	671	Solanaceae	PRJNA417473	Austria	Petunia x hybrida
SRR6265832	259	242	Solanaceae	PRJNA417473	Austria	Petunia x hybrida
SRR6265833	390	366	Solanaceae	PRJNA417473	Austria	Petunia x hybrida
SRR6265834	346	335	Solanaceae	PRJNA417473	Austria	Petunia x hybrida
SRR6896657	110	96	Solanaceae	PRJNA445678	USA	Lycium barbarum
SRR8255923	120	120	Solanaceae	PRJNA507365	Hungary	Solanum tuberosum
SRR8255924	752	750	Solanaceae	PRJNA507365	Hungary	Solanum tuberosum
SRR8263263	122	112	Solanaceae	PRJNA507058	China	Solanum lycopersicum
SRR8263264	115	105	Solanaceae	PRJNA507058	China	Solanum lycopersicum
SRR8263265	120	106	Solanaceae	PRJNA507058	China	Solanum lycopersicum
SRR8263266	82	69	Solanaceae	PRJNA507058	China	Solanum lycopersicum
SRR8263267	80	66	Solanaceae	PRJNA507058	China	Solanum lycopersicum
SRR8263268	109	98	Solanaceae	PRJNA507058	China	Solanum lycopersicum
SRR8263269	78	66	Solanaceae	PRJNA507058	China	Solanum lycopersicum
SRR8263270	115	100	Solanaceae	PRJNA507058	China	Solanum lycopersicum
SRR8263271	127	111	Solanaceae	PRJNA507058	China	Solanum lycopersicum
SRR8267543	971	955	Solanaceae	PRJNA507769	Hungary	Solanum tuberosum
SRR8267544	726	724	Solanaceae	PRJNA507769	Hungary	Solanum tuberosum
SRR8267545	466	464	Solanaceae	PRJNA507769	Hungary	Solanum tuberosum
SRR8267546	675	668	Solanaceae	PRJNA507769	Hungary	Solanum tuberosum
SRR8267547	694	687	Solanaceae	PRJNA507769	Hungary	Solanum tuberosum
SRR8267548	1268	1247	Solanaceae	PRJNA507769	Hungary	Solanum tuberosum
SRR8267549	1011	994	Solanaceae	PRJNA507769	Hungary	Solanum tuberosum
SRR8267550	863	861	Solanaceae	PRJNA507769	Hungary	Solanum tuberosum
SRR8267551	787	782	Solanaceae	PRJNA507769	Hungary	Solanum tuberosum
SRR8434771	107	97	Solanaceae	PRJNA514710	USA	Solanum lycopersicum
SRR8434772	82	77	Solanaceae	PRJNA514710	USA	Solanum lycopersicum
SRR8434773	83	76	Solanaceae	PRJNA514710	USA	Solanum lycopersicum
SRR9077158	244	239	Solanaceae	PRJNA542932	Czech Republic	Cestrum elegans
ERR1059552	1492	1489	Vitaceae	PRJEB11405	France	Vitis vinifera
ERR1059553	1781	1774	Vitaceae	PRJEB11405	France	Vitis vinifera
ERR1059554	2694	2667	Vitaceae	PRJEB11405	France	Vitis vinifera
ERR1059555	2374	2367	Vitaceae	PRJEB11405	France	Vitis vinifera
ERR1059556	1614	1603	Vitaceae	PRJEB11405	France	Vitis vinifera
ERR1059557	2393	2382	Vitaceae	PRJEB11405	France	Vitis vinifera
SRR11559040	47	47	Vitaceae	PRJNA623589	Hungary	Vitis vinifera
SRR11637955	90	86	Vitaceae	PRJNA628964	Italy	Vitis vinifera
SRR11637956	72	71	Vitaceae	PRJNA628964	Italy	Vitis vinifera
SRR11637957	67	66	Vitaceae	PRJNA628964	Italy	Vitis vinifera
SRR11637958	38	37	Vitaceae	PRJNA628964	Italy	Vitis vinifera
SRR11637959	52	50	Vitaceae	PRJNA628964	Italy	Vitis vinifera
SRR11637960	99	94	Vitaceae	PRJNA628964	Italy	Vitis vinifera
SRR11637961	8	7	Vitaceae	PRJNA628964	Italy	Vitis vinifera
SRR13403354	1766	1752	Vitaceae	PRJNA691261	New Zealand	Vitis vinifera
SRR13403355	1571	1558	Vitaceae	PRJNA691261	New Zealand	Vitis vinifera
SRR13403356	1625	1620	Vitaceae	PRJNA691261	New Zealand	Vitis vinifera
SRR13403357	1406	1391	Vitaceae	PRJNA691261	New Zealand	Vitis vinifera
SRR13403358	1379	1365	Vitaceae	PRJNA691261	New Zealand	Vitis vinifera
SRR13403359	1638	1629	Vitaceae	PRJNA691261	New Zealand	Vitis vinifera
SRR14546118	54	53	Vitaceae	PRJNA628964	Italy	Vitis vinifera
SRR14546119	73	73	Vitaceae	PRJNA628964	Italy	Vitis vinifera
SRR14546120	97	96	Vitaceae	PRJNA628964	Italy	Vitis vinifera
SRR14546121	95	94	Vitaceae	PRJNA628964	Italy	Vitis vinifera
SRR14546122	90	90	Vitaceae	PRJNA628964	Italy	Vitis vinifera
SRR14546123	97	97	Vitaceae	PRJNA628964	Italy	Vitis vinifera
SRR14546124	69	69	Vitaceae	PRJNA628964	Italy	Vitis vinifera
SRR14546125	58	58	Vitaceae	PRJNA628964	Italy	Vitis vinifera
SRR14546136	55	55	Vitaceae	PRJNA628964	Italy	Vitis vinifera
SRR14546137	56	56	Vitaceae	PRJNA628964	Italy	Vitis vinifera
SRR25078427	121	116	Vitaceae	PRJNA839177	Australia	Vitis vinifera
SRR25078428	149	146	Vitaceae	PRJNA839177	Australia	Vitis vinifera
SRR25078429	182	180	Vitaceae	PRJNA839177	Australia	Vitis vinifera
SRR25078430	169	166	Vitaceae	PRJNA839177	Australia	Vitis vinifera
SRR25078431	131	130	Vitaceae	PRJNA839177	Australia	Vitis vinifera
SRR25078432	150	150	Vitaceae	PRJNA839177	Australia	Vitis vinifera
SRR25078433	176	174	Vitaceae	PRJNA839177	Australia	Vitis vinifera
SRR25078434	151	146	Vitaceae	PRJNA839177	Australia	Vitis vinifera
SRR25078435	118	117	Vitaceae	PRJNA839177	Australia	Vitis vinifera
SRR25078436	192	189	Vitaceae	PRJNA839177	Australia	Vitis vinifera
SRR25078437	158	155	Vitaceae	PRJNA839177	Australia	Vitis vinifera
SRR25078438	158	157	Vitaceae	PRJNA839177	Australia	Vitis vinifera
SRR25078439	260	253	Vitaceae	PRJNA839177	Australia	Vitis vinifera
SRR25078440	202	199	Vitaceae	PRJNA839177	Australia	Vitis vinifera
SRR25078441	179	174	Vitaceae	PRJNA839177	Australia	Vitis vinifera
SRR25078442	200	200	Vitaceae	PRJNA839177	Australia	Vitis vinifera
SRR25078443	226	221	Vitaceae	PRJNA839177	Australia	Vitis vinifera
SRR25078444	169	169	Vitaceae	PRJNA839177	Australia	Vitis vinifera
SRR7440003	1100	1097	Vitaceae	PRJNA477721	China	Vitis vinifera
SRR7440004	1270	1268	Vitaceae	PRJNA477721	China	Vitis vinifera
SRR7440005	962	960	Vitaceae	PRJNA477721	China	Vitis vinifera
SRR7440006	917	916	Vitaceae	PRJNA477721	China	Vitis vinifera
SRR7440007	1206	1205	Vitaceae	PRJNA477721	China	Vitis vinifera
SRR7440008	1081	1080	Vitaceae	PRJNA477721	China	Vitis vinifera
SRR7440009	609	607	Vitaceae	PRJNA477721	China	Vitis vinifera
SRR7440010	1232	1226	Vitaceae	PRJNA477721	China	Vitis vinifera
SRR7440011	1044	1042	Vitaceae	PRJNA477721	China	Vitis vinifera
SRR7507275	307	302	Vitaceae	PRJNA480322	China	Vitis vinifera
SRR7507276	357	355	Vitaceae	PRJNA480322	China	Vitis vinifera
SRR7507277	431	429	Vitaceae	PRJNA480322	China	Vitis vinifera

## Sheet: S2
Table S2. The Genomic organization and RNAfold Sturcture of viroids and viroid-like cccRNAs identitifed in the study
vdsearch_id	seq_id	Length	orf_plus_from	orf_plus_to	orf_minus_from	orf_minus_to	rz_plus	rz_plus_from	rz_plus_to	rz_minus	rz_minus_from	rz_minus_to	rz_types	seq	structure_plus
NODE_146975_length_254_cov_0.850829_g124815_i0_SRR17074233	Peach latent mosaic viroid isolate T01-11	182					T1			T2				AAACGGGCACCCAAAGGUUGAGGUGAUCAGAGGUGAUCACUCUCCCAUAAGUCGACGUUCUGAGCAUUGCUAGCGAGCCUGCUGUGCCUCGAAUUGGGCACCCCAAGGUGGAGGGGCUGAGAGGUGAUCACUCUCCCAUAAGUCGACGUUCUUAGCCUUUCUAUCGAGACUGCAAUUCCUCC	.((((...((.....((..((((((((((....))))))).)))))....))...))))..(((.(((((.((((....))))((((((......)))))).....(((((((((((((((((....(((((........))).))..)))))))))))))))))......)))))..))).
NODE_171408_length_243_cov_0.905882_g153697_i0_SRR17074239	Peach latent mosaic viroid isolate V209	192					T1			T2				AAACUGGAUUACGACGUCUACCCGGGAUUCCAUCCCUGUGAGUGAUUUGCCGCUAGACGUUGGGGCUCCCUAUUCGAGGCACUGCAGUCUCGAUAGAAAGGCUAAGGACGUCGCAAUGACGUAAGGAGGUCGGAAUACAUAGGGAACCUAGCGGUAGGUACGGAGGGGGCCGCGCUCCAGCUACCCCCGUAG	..((((.....(((((((((...(((((...))))).(((.((.....))))))))))))))(((.((((((((((((((......)))))))......((((....(((((.....))))).....)))).......))))))).)))..))))...(((((.(((....((......))..)))))))).
NODE_80796_length_283_cov_0.733333_g59762_i0_SRR17074234	Peach latent mosaic viroid isolate 98.3s2 clonPL01	256					T1			T2				AAAACCCGGUCCCCUACAGAAGUGAUUCUGGAUGAAGAGUCGUGGGCUUGGCGCAGACGUAUGAGAGAAGUGGUCACCUCCCAGCCCCUCCCCCUGGGGGUGCCCUAUUCGACGCACUGCAGUCUCGAUAGAAACGCUAAGCACGUCGCAAUGACGUAAGGUGGUCCUUUUCCUUCUGGUACCUAGCGGUAUCUUCCGAGGGGGGUGUGAUCCAGGUACCGCCGUAGGAACUGGAUUACGACGUCUACCCGGGAUU	....(((((((((((.((((((.((((((......))))))....(((((((((((.(((.((((...((.((.((((.(((((.........))))))))))))).)))))))..)))).((.((....)).)))))))))(((((.....)))))((((....))))...))))))(((((....)))))......))))))(((((((((((...((......))..))))))))).))......)))))...
NODE_70963_length_291_cov_0.706422_g53253_i0_SRR17074239	Peach latent mosaic viroid isolate ZZ36	261					T1			T2				AACUGCAGUGCUCCGAAUAGGGCACCCCAUGGUGGAGGGGCUGAGAGGUCAUCACUCUCCCAGGAGUCUCUAUCGGACCUGCAGUGCUGCGAAUAGGGCACCCCAGGGGGGAGGGGGGGCGGGGGGGGGAGGCUGGGGGGGGCGAGGGCCUGAGAGGACUUCACACGCCCCCACGUCCGUAGCGGAACUGCAUUGCUCCGAAUAGGGCACCCCAAGGUGGAUGGGCUGAGUGGACAUCACUCUCGCUUAAGUCUCUAUCGG	.(((((((...(((((.(((((.((.((.(((.((((.((.(((....))))).)))).))))).)))))))))))).)))))))(((........))).((((...)))).((((((((((((((..((((((.....((((....))))....)).)))).....))))).)))))((((.....))))..(((.((.....)))))))))..(((((((((((.(((((.....)))))..)))))....))))))..
NODE_13032_length_335_cov_0.169492_g12393_i0_SRR14612195	Cape gooseberry hammerhead viroid-like RNA	274					hhrbz+	117	171	hhrbz-	58	3	hhrbz	AAAAACUGUUUCGUCCUGCCGGACUCGUCAGAGUGAACUGCGUAUUCACUGACAGUUUGUUUACGUACAAGCAAUGGUUUAAGCUUUGGCUUAACACCAAAGCUUGUGCAUUAACUUUUCCGUAUGUGGUACGUAGCCACACUGAUGAGACCUAUGCGGUCGAAACGGAAAUGAUCGUCAGUAUUAUUGCGUGCACAAUACGUUUAAUGUAACCAAUUGGUUGCUUUUGCACUAUAAACCAUUAGGCGUAUUGUCUUGCAAUAUACUUUCGUAU	.....((((((((.((.((.((.((((((((.(((..((((((((.(((..((.....(((...((((((((..((((((((((....)))))).))))..))))))))...)))......))..))))))))))).))).)))))))).))...)))).)))))))).....((((..(((((.((((((...(((((((((((((((........((((.((....)))))).....)))))))))))))))..)))))))))))..)).))
NODE_44711_length_379_cov_109.214286_g44196_i0_SRR11637957	Grapevine Peach latent mosaic viroid-like RNA	280					hhrbz+	122	177	hhrbz-	131	75	hhrbz	AAAAACGCUCCCGGUGCCAGUCGCAGUGAAGAGCGGCAGUGACGGGAACCCUGCCUGCAGGGUGAGGAAGUUUUCAGACGUUUCGACCUUGCAUAGGUCUCCUCAGCGGGGCUGCCAACCCCGGACGUCUGGCCAUUAGGCCACUGAUGAGCUGGUGAAAUUCCAGCGAAACGUCUCAAAACACGGAAUUCCGCAAACCCGGCGGGCCCAACUCCGUUUCCCCUUCUUCCCAGGACGUUCUGGGAGUCACCGACUCCUGUGGGGGAAUAAGCUCGCGUGU	....(((((((((..((..(((((........))))).))..))))).....((((((.((((..(((((((((.((((((((((((((.....))))).......(((((.......)))))..(((((((((....)))))..)))).(((((.......)))))))))))))).)))))......))))....)))).))))))........((((((((....(((((((....)))))))(((...)))......))))))))......))))..
NODE_30039_length_367_cov_1.694030_g29237_i0_SRR14546121	Hop stunt viroid CB RNA	297					T1			T2				AAAAAAAGGAGCUUAGACGAACUGGUAAGGUUUCCACCGGUCGCGUCUCAACAGAAGAGCCGGAGGGACGAAGGCUGCAGGGACGAUCGAUGGUGUUUCGAGGACAGAGCCUCUACUCCAGAGCACCGCGGCCCGUUGCGCUCGGAGCCCCCUGGAUUCUGGAAAGAGUUGCCCCGGGGAUCCUCUCUCCAGGUAAGUCUUCAGCUCCCUAUUCUUUUUCUUUCCAUGCCUUGUGCGGCAACUCGAGAAUUCCCCAGAGGGGCUCAAGAGAGGGUCCGCGGCAGAGGGAUCGAUAGG	((((.((((((((.((((...((((..(((..(((.((((..(((.(((..(((((...((((.(((.(((..((.((.(((....(((.((((((((.((((......)))).......)))))))))))))))).))..)))...))).)))).)))))....))).))).))))))).)))....))))....))))..))))))...)).))))(((.((.((.((((((((((...(((.......((((...)))).......)))...)))).))).))).)).)).)))
NODE_47378_length_572_cov_20985.795591_g26062_i0_SRR17074237	Peach latent mosaic viroid variant 101.3	349					hhrbz+	288	341	hhrbz-	62	9	hhrbz	AAAACUUUCAUAAGUUUCGCCUUGUCUCAAAGGCUCAUCAGUGGGCUUAGCCCAGACUUAUGAGAGCAUAAACACCUCUCAGCCCCUCCACCUUGGGGUGCCCUAUUCGAGGCACUGCAGUCUCGAUAGAAAGGCUAAGAACCUCGCAAUGACGUAAGGUGGGACUUUUCCUUCGGGAACCAAGCGGUUGGUUCCGAGGGGGGUGUGAUCCAGGUACCGCCGUAGAAACUGGAUUACGACGUCUACCCGGGAUUCAAACCCGGUCCCCUCCAGAAGUGAUUCUGGAAGAAGAGUCUGUGCUAAGCACACUGACGAGUCUUUGAGAUAAGACGAAACUCUUCAAAGUCGG	...(((((....(((((((.((((((((((((((((.((((((.(((((((.(((((((.((((((.........))))))(((((........)))))(((((((.((((((......))))))))))...))).....((((.((......)).))))((((((...(((((((.((((((....)))))))))))))((((.((((((.((((.((.(((((........))))).))..))))..))).))).)))))))))).(((((((....)))))))....))))))).))))))).)))))).)))))))))))))))).)))))))....)))))...
NODE_94282_length_473_cov_133555.852941_g73662_i0_SRR6053293	Potato spindle tuber viroid isolate MT6-19ozon	360					pospi_RY	91	169	T2			pospi_RY	AAAAAAAGAAGGCGGCUCGGAGGAGCGCUUCAGGGAUCCCCGGGGAAACCUGGAGCGAACUGGCAAUAAGGACGGUGGGGAGUGCCCAGCGGCCGACAGGAGUAAUUCCCGCCGAAACAGGGUUUUCACCCUUCCUUUCUUCGGGUGUCCUUCCUCGCGCCCGCAGGACCACCCCUCGCCCCCUUUGCGCUGUCGCUUCGGCUACUACCCGGUGGAAACAACUGAAGCUCCCGAGAACCGCUUUUUCUCUAUCUUUCUUUGCUUCGGGGCGAGGGUGUUUAGCCCUUGGAACCGCAGUUGGUUCCUCGGAACUAAACUCGUGGUUCCUGUGGUUCACACCUGACCUCCUGAGCAGAAAAG	......((((((((((((((.((...(((((((...((((((((.....(((((((((....((((..(((..(((((((.(((.((.((((.((..(((((..((.((((..((((.(((((....)))))...))))..)))).))..)))))..)).)))).))..))).))))))).)))))))....)))))))))......))))).))).....))))))))))))))..)))))))))......((((.(((((((.((((...((((((..((((...(((((((((((((((((....))))).)))).))))))))...)))).))))))...)))).)))))))))))
NODE_44483_length_462_cov_2881.942149_g39587_i0_SRR25078427	Grapevine yellow speckle viroid 2 isolate Bm10#1	363					T1			T2				AAAAAGGGUCCUCGGAUCAUUUUCCUUGUGGUUCCUGUGGUUACACCUCGGAAGGCCUCCGCGGACCUGCAGAGAAAAGAAGAAGGGCCCAGAGGGGAAUGAGCCUCGUCGUCGACGAAGGGGUGCAUUCCGAAGAGCUGGCCUGGCGUCGUCCGGCUCCCUCGACCGCACCGGAGCGCUAGAAAAGGUCCUCGGACUUUCUUCUAUCUCCGAAGCCGGUUUGAGGCCCGGCGAAACGCGGGCCUGUCUCCUAAGAUGCCUCCGCUAGUCGAGCGGACUUGGCCUCUUCCGCCCGAGGACCUUUUCUUUCUGAUCUUGCUUGUUCCAACGAGCCCCGCGAGUGGAAUCCCCGGAACCCCUGCG	....(((((((..((((....((((((((((((((((((((....((.((((.....)))).))))).)))).)))(((((((((((...(((((((((((.(((((.(((....))).))))).))))))...(((..((((((.(((((.((((...((((((((((..(((((...(((((((((((....)))))).))))).)))))..)).)).)))))).)))))))..))))))))...)))...(((.(((((((((.....))))))...))).)))(((......)))))))))))))))..))))((((((....)))))).))))))).)))))))..)))..))))...
NODE_32698_length_465_cov_87.327869_g30889_i0_SRR11637960	Grapevine yellow speckle viroid 1 clone 1 GYSVd 1-5	366					T1			T2				AAAAAGGGCUUUGGGCGGAAGAGACCAAGUCCGCUCGACUAGCGGAGGCAUCCUCAGCAGACGAACCGCGUUUCGCCGGGCCUCAAGAGCGCAAUGCUGAAUAGGCUAGAAAAGUCAGAAGACUCUUCCGCCCAGAGCAGCGAGGCUCCGAGGAGAGCCGGACGACGCCAGUUCGGAGCUUUGGAGUGCACCCCUUCGUCGACGACGAGGCUCACUCCCCCUCUGCCCCUAUCUUCUUCUUUGCAGGUCCGCGGCGGCCUUCCGAGGUGUAACCACAGGAACCACAGGAAAGUGAUCCGAGGACCUCUUUGCAGGGGUUCCGGGGAUUCCACUCGCGGGGCGCGUUGGAACAAGCUCAGUUGAAAG	.....((((...(((.(((.(((.((..(((...(((((.((.((..((((((..(((...(((((.(((..(((((((..(((..((((....(((((....(((..(((.((((....)))).))).))).....)))))..))))....)))..)))).))))))..)))))..)))..))).)))..))))..))))).)))..)))))..))))))...)))).....(((..((..((..(((((..(((.(((..(((((((...((...))...))).((((.....((((.((((((((....))))))))))))..)))).)))).))).)))..))).))..))..))..)))..
NODE_45798_length_468_cov_975.710027_g41795_i0_SRR25078436	Australian grapevine viroid	369					T1			T2				AAAAAGAUAGAAAAGCUGGGUAAGACUCACCUGGCGACUCGUCGUCGACGAAGGGUCCUCAGCAGAGCACCGGCAGGAGGCGCUAUGCAGGAACGCUAGGGGUCCUCCAGCGGAGGACUGAAGAAACUCCGGUUUCUUCUUUCACUCUGUAGCUGGAAUCCCUGUUGCGCUUGCUGGCGAAACCUGCAGGGAAGCUAGCUGGGUCCCGCUAGUCGAGCGGACUCGUCCCAGCGGUCCCAACCAGUUUUCUUUAUCCUAUUUUUCCCUGCGGGCGCCCGGUCGUGGUUACCCUGGAGCUCCCUGUUUGGAGGCCCUGGGCACCAACUAGAGGUUCCUGUGGUACUCACCGAAGGCCGCGAAGCUAGGAAG	((...((((((((((((((....((((...((((.(((..(((.(((((...(((.((.((((..(((.((.(((((...(((((.(((((..((((((((((..((((((((((((..((((((((....))))))))..)).))))...)))))))))))))..)))))))))))))...))))).))...))).)))))).)))....)))))...)))..))))))).))))....)))))))).))))))...))(((((..((..(((.((..((((((.((((..((((((..(((.((((..(((...))).)))).))).))))))...)))).))).))).)).)))...))..)))))
NODE_64990_length_474_cov_287.410667_g60734_i0_SRR13403354	Grapevine hammerhead viroid-like RNA isolate GHVd-Italy-I	375					hhrbz+	199	243	hhrbz-	357	303	hhrbz	AAAAGGUUACCGGCUAAGGCUUGGACCGGUUCUAGCCUAGGAGCGAAUCUGCCAGAGCUCCAACCUCAAGAAUGGCAGCUAACCUUCCCCCGGAGGAGGCUUCUCCGAAGUCCCCUGCGGGGUACUCUCGCCACCCACGCCAGACGGUAAGGUCUGCCGUGCGCAGGGUGGCGGCGAGAGGUGGAACUAUUCUCCACGGUCAGUCACUGUGUAGUGGCUCUGAUGAGGACGAAAGUCCGAAACCGUGGUACCCCCUAACGCAAACCCAUAAGAUCUCAUCUGCUGGGGAGGGGGUAGAAUUCCGUAAGUUUCGUCCUUUCGGACUCAUCAGGAGCACCACACAGUGCCCGACUUACGAAGAUUAGACUUCGUGGG	...((((((((((((((...)))).)))))...))))).(((((............)))))..((........))..(((.(((...(((((.(((.((((((...)))))).))).)))))..((((((((((((.(((...((((((.....)))))))))..))))))))).)))..(((((.......)))))))).)))((((((((.(((..(((((((((..((((((..((((((..(((((((((((........((((..((((...))))..)))).)))))))).....)))...))))))..))))))..)))))))))..))).)))))))).....(((((((((......)))))))))
NODE_49042_length_479_cov_8.293103_g29767_i0_SRR17074236	Peach twister viroid-like RNA	406					twister+	324	398	twister-	272	207	twister	AAAAACAGCACUUCCUGCAGAUCUAGUGCUGGGUUGGCGACGUGCAUGUGCCGACAUCGGGGGCAUGCACGCGCUGAGGGUCUUGGCUUGAGUCGGGUGCCCUCACGCCAGCCUUUCUGCCUCUCCCACCCGCAAGCGCAACCCGUGGUUCAAGGGUGCAUGGUUCCGAAAGGUCUCAGCUUUCUUGGAUCACGCUUGCGGGGUGGACUCCUCUCACCUGUUUACAGGGGCUUGAGACCCUCACUGUUGUAGAACAGUGGCCGGUUUAGAGUCGGGGUGUCCGGGAAGGCGAUAAGUCUAGUACUUGUUUCUUUCGUGGUGGUCGCGAAAUGUGGCCUACGGUGGGUCUUACCACCUACCGUAGCAGGUGGCAAGCCCUGGUAAACACAGAGCCCGCGA…	.....(((((((............)))))))((((((((.(((((((((.((.......)).)))))))))...(((((((((((((....)))))).))))))))))))))).....((((.((((.(((((((((.......((((((((((((.((.(((..((....))..))))).)))))))))))))))))))))..((((.((((...((((....))))(((((.(((((.((((((((....))))))))..))))).))))))))).))))))))))))(((((((.....)))))))((((((((((.((((((.....))))))((((((((((......))))))))))((.....))..((.(((.......))).))))))))…
NODE_21131_length_652_cov_6.477396_g20647_i0_SRR11637957	Peach associated zeta-virus like RNA	553					dvrz+	28	85	hhrbz-	331	276	hhrbz	AAAAACCGUAGAUAGAAGUAUGUACUUGGGGCAUCAGAUGAAGUACCUCCUCGUGGUAUGCCCUGGUUAACACUAAAACUUCAUCCCCAUGGUGCGCACCUUCAACACUAGACCUGGUAUUCUGAUGAGGCAGCAGUCUAUCGCCAACAACUCCUGUGUUUCUCUCGCACGGGCUACAGAUACGCAACAAUGUUUAAAGUGAAUACGACGCAAAGAUGGUUCACGCCGUCUCGUAGGAAAGUGUGCGUUGUAGUACCGGCAUGCGGAGAGAGUAACCGUUGUUUCGGCAUGCUUGCCUCAUCAGGAUCCUAGCGUCAAGGACCUACAACAGUAGUCAUGGGGACUAGUGGAAAUAACUGGGAACUACCACUGGGAGGUACGGAUGUAUAAGUCCCUUGU…	...((((..((...((((...((((..(((((..........(((((((((.((((((...((((((((.(((((........((((((((((((............((.(((((((.(((((((((((((((((.......(((((((((.......((((((.(((((((((((((...(((((.((...(((........(((((......((((((....))))))))))))))...))))))))))))).)))...))))))))))......))))))..))).))).)))))))))))))).)))).))).))...........))).))))))))).)))))....))))))))...)))))).)))))))))..........)))))..))…
NODE_23818_length_701_cov_6209.483389_g20675_i0_SRR25078433	Hop stunt viroid isolate E64_HSVd	602					T1			T2				AAAAAAACUAGGCAGGGAAGGUGCUUACCUGAGAAAGGAGCCCCGGGGCAACUCUUCUCAGAAUCCAGCGAGAGGCGUGGAGAGAGGGCCGCGGUGCUCUGGAGUAGAGGCUCUGCCUUCGAAACACCAUCGAUCGUCCCUUCUUCUUUACCUUCUUCUGGCUCUUCCGAUGGAGACGCGACCGGUGGCAUCACCUCUCGGUUCGCUCCCAACCUGCUUUUGUUCUAUCUGAGCCUCUGCCGCGGAUCCUCUCUUGAGCCCCUCUGGGGAAUUCUCGAGUUGCCGCAUAAGGCAUGCAAAGAAAAAAACUUGGCAGGGAAGGUGCUUACCUGAGAAAGGAGCCCCGGGGCAACUCUUCUCAGAAUCCAGCGAGAGGCGUGGAGAGAGGGCCGCGGUGCU…	.....(((.(((((((...((.((..(((.((((...(((((((((.((..((((..((.(((.((((.((((((.((((((((((((.((.((((...((((((((((.((((((.((((...((((......((.(((((..(((((((((((((((((...(((.((.((((..((..((((.(((.((...(((((((..((.((...((((((...(((...(((..((...((((((((.......((((((((((...))))....))))))...))))....)))).))..)))....)))..))))))...)).))..))).))))...))))))))).))..))))..)).))).)))).)))))).)))))))))))).)).))))..…
NODE_19681_length_735_cov_4.083086_g14749_i0_SRR17674858	Peach latent mosaic viroid isolate v1.10	674					hhrbz+	108	161	hhrbz-	220	167	hhrbz	AAAAGUCCCACCUUACCUCAUAGCGAGGUGCUUAGCCUUUCUACCGAAGCUGCAGUGCUCGGGAUAGGGCACCCCAAGGUGGAGGGGCUGAGAGGUAACCACUCUCUCAUAAGUCUGGGCUUAGCCCACUGAUGAGUCGCUGGGAUGCGACGAAACUUAUGGGUUAGAAAGGUUUCGUUCCAUUUCAGGAACUCAUCAGUGCGCUAAGCGCAGACCUUUCACUCAGAGUCACCUCUGAGGGGGACCGGGUUUGAAUCCCGGGUAGACGUCGUAACCCAGUUUCUACGGCGGUACCUGGGUCACACUCCCCCUGGGUUCGACCGCUCAAACCCUAGGGAAAAGUCCCACCUUACGUCAUUGCGACGUGCUUAGCCUUUCCACCGAAACUGCAGUGUUCGG…	....(((((....((((((.....))))))....(((((...((((((((((((((((((......)))).......(((((((((((((((((((....)).)))))....(((((.(((((((.(((((((((((..((((((((.((((((((((...........)))))))))).))))))))..))))))))))).))))))).)))))......(((((((....))))))).(((((.((((.(((..((((((((..(((((((..........))))))).))))))))))).)))).(((((((((.((....)).))))).))))....)))))....((((((.....))))))...))))))))))))...)))))))).)))))…
NODE_50384_length_860_cov_2272.204574_g24633_i0_SRR22175358	Peach latent mosaic viroid clone P1.148-C349-g71	686					hhrbz+	108	161	hhrbz-	231	178	hhrbz	AAAAGUCCCACCUUACGUCAUUGCGACGUGCUUAGCCUUUCUACCGAAACUGCAGUGCUCGGAUAGGGCACCCCAAGGUGGAGGGGCUGAGAGGUCUUUCAACUUCUCAUAAGUCUGGGCUAAGCCCACUGAUGAGCCUUUGAAAUAAGGCGAAACUUAUGAGUUCCAUCCGAAACUGAAGAGUUUCGUCUCAUUUCAGAGACUCAUCAGUGUGCUUAGCACAGACUCUUCUUCCAGAAUCACUUCUGGAGGGGACCGGGUUUGAAUCCCGGGUAGACGUCGUAAUCCAGUUUCUACGGCGGUACCUGGAUCACACCCCCCUCGGAACCAACCGCUUGGUUCCCGAAGGAAAAGUCCCACCUUACGUCAUUGCGACGUGCUUAGCCUUUCUACCGAAGC…	....(((((....((((((.....))))))...((((((((((((.....((..((((((.....))))))..)).))))))))))))(((((((......)))))))...((((((.(((((((.((((((((((.(((((((((.(((((((((((...((((........))))...))))))))))).))))))))).)))))))))).))))))).))))))....((((((((....))))))))))))).((((.(((...(((((((..(((((((..........))))))).))))))).))).))))((.((((((((((.((.((((((((.((.((....(((((....((((((.....))))))...((((((((((((.....…
NODE_53838_length_764_cov_957.972504_g27031_i0_SRR22175358	Peach latent mosaic viroid isolate g7-p1	700					hhrbz+	308	361	hhrbz-	81	28	hhrbz	AAAACUUAUGAAGAACCGAUGGAACUUGAAGAGUUUCGUCUUAUUUCAAAGACUCAUCAGUGUGCUUAGCACAGACUCUUCAUCCAGAAUCACUUCUGGAGGGGACCGGGUUUGAAUCCCGGGUAGACGUCGUAAUCCAGUUUCUACGGCGGUACCUGGAUCACACCCCCCUCGGAACCAACCGCUUGGUUCCAGAAGGAAAAGUCCCACCUUACCUCAUUGCGAGGUUCUUAGCCUUUCUACCGAAACUGCAGUGCUUCGGAUAGGGCACCCCAAGGUGGAGGGGCUGAGAGGUAUUUCUACUUCCCAUAAGUCUGGGCUAAGCCCACUGACGAGCCUUUGAGACAAGGCGAAACUUAUGGUUAGAAGAGUUUCGUCUUAUCUCAAAGACUCAUCAGU…	.((((((...(((..((...))..)))...)))))).(((((.((((((((.((((((((((.(((((((.((((((.....(((((((....))))))).(((((.((((.(((..(((.((((..(((((((...(((....(((((((.(((((((((((..(((((.((((((((((....)))))))).)).))....(((((.....(((((.....)))))((((((((((((((((.....((..((((((......))))))..)).))))))))))))))))((((....)))).......((((((.(((((((.((((((.(((.((((((((.((((((((((((..........)))))))))))).)))))))).))).)))))…
NODE_2170_length_806_cov_1.124470_g1771_i0_SRR14612195	Cape Gooseberry obelisk-like RNA	716	176	532			hhrbz+	631	698	hhrbz-	107	41	hhrbz	AAAAGAUGAACACACUUUUAAUAGUUUGACAACACUGGCUCUUUCGAUCGCCGCCAAACGAUCUCAUCAGGGGGCUUCGGAUCGCAAUGAUCACUGGCUGCCCCGAGGCCCAGUGUUCCCUCGUUUCUCUGUUUCAGUUUCCUGGUGACUUCACCGUGUCGGAGCUCGGGCAUGGAUGUGUUCUCUCCUUCCGCGACCGUCCCCGGGCUUGGGACCUCUCGAGGGAGUUUCCAGUGGAGAGGGUCCUCCUAGCGGCGAUCCUCCAUCGCGUGGCGCAUCGGGUCGUGUGUUGUCGUCCGUGGCGGGGUUCGGGACUCAUCCGGCACCGGGCGGGCCCUGUUGUGUACGACGAUACUUACAAUCUCUUAAGAGUUUAGGUAAGUCGACGACAGUCCAGGA…	(((((.((....)))))))(((((((.(((((..((((...(((((.(((((((((...((.((((((((((((((((((.((.....((.(((((((.(((((((((..........)))))....((((((((((.((((.(((.(((...((.((..(((((..((((..(((((.(((((((((.((((.((.((.((((.((((((((.(((((...(((..((((((((((.(((((((((((....(((..((((((...((....(((.((((...(((((.((..((((((((((..((((((...((((...((..(((..((((((((((((((.((((..((((((...(((....)))...)))))).)))))).))))..)))).…
NODE_16823_length_760_cov_5.614221_g16376_i0_SRR11637957	Grapevine yellow speckle viroid 1 isolate UDSV1-4	733					T1			T2				AAAAAGGGCUUUGGGCGGAAGAGACCAAGUCCGCUCGACUAGCGGAGGCAGCCAGGUGGCAAGAGCCGCGUUACGCCAGGCCUCAAGGACGCGAAGCUGAAUAGGCUAGAAGUGUCAGAAGACUCUUCCGCCCAGAGCAGCGUGGUCCCGAGGGAGCUGGACGUCGACCAGCUCAGGCACUCGGUUUGCACCCCUUCGUCGACGACGAGGCUCAAACCCCCUCUGCCCCUAUCUUCUUCUCUGCAGGUCCGCGGCGGCCUUCCGAGGUGAAACCACAGGAACCACAAGCAAGAAGAUCCGGAGACCUCUUAGCGGGGGUUCCGGGGAUUGCACUCGCGGGGCGCGUUGGAACAAGCUCAGUUGAAAGAAAAAGGGCUUUGGGCGGAAGAGACCAAGUCC…	.....((((...(((.((..(((.((..(((...(((((.((.((..(((((((((((((....))))).....(((...((((..(((((((..(((.....(((..((((.(((....))).)))).)))...)))..))).)))).))))(((((((.......))))))).))).)).)).))))..))))..))))).)))..)))))...)))))...)))).....((((..((.((..(((((..(((.(((..((((((((..((...((((((....((((((...((((((....((((.((...((((((.((..((((.((((.(((.(((..(((.((..((..((..(((.((...(((((((((((((((((((......(((…
NODE_42493_length_786_cov_0.032023_g39975_i0_ERR1059557	Grapevine viroid-like hairpin RNA	769					hprbz+	645	742	hprbz-	224	71	hprbz	AAAAAGAGAGGUCACAGCAUAGCUGGAGAUUAAGAUCUCAUGUUCGAACAGGAAUAAAUUCCUAUAUAGUGAUACGUAAUGUGCCGUAAGGACCAUCGUUAUCAUGACUAUAUGAAUUGUGAAUAGUCAGAGUAGGAGCACUUACGUGUUUCGGUAUCUUUCUUCGUCUUUCGACACAGAAGGUAUCAGAUGCGCUAUGCGACUUACACUGACAACGUCAGAAACGGCAUCCCGUGAAGGUGAUGACGGUACUUGGUAGAACGUUACGUUCUAUACCGAGUCUGACAAGAAUUCAUUCCAUCGAACAGAGGUAGUUAACCUUCGCCACUACAGCGACUGACUCUUCGAAAAGCCAACUUUGUUCUAUCCCAAUUGUUGGUAUUAAAACAUCAACAAUAU…	....(((((.....((((...))))(((((....))))).(((((((...(((((.(((((.((((((((.((..((((((((((....))..)).)))))).)).))))))))...........(((((.(((((.(((....(((((((.((((((((.((..(((....)))..)))))))))))))))))...)))..))))).)))))...((((((..((.((((((.....)).)))).))...(((((((((((.....)))))..))))))))))))..))))).))))).)))))))((((.(((((....((((.......)))).)))))))))..........((((((((((((((.(((((((((........)))))))))((…
NODE_34386_length_1131_cov_2.343992_g26342_i0_SRR7507275	Grapevine rod-like hammerhead RNA	1032					hhrbz+	733	803	T2			hhrbz	AAAAGCCAAACCAUUGUUCGGAGAUCACUCUUCUUACAACCUCCAUGGUUUGAGACCUGUGCGGUCAUGCCUCCCGACCCACUUUGUCAGCAAAGCUGCGGCGAUACCUAGUGUCACGUAGGGCAGACUACUGGUGGCGAAGGACCAACUUGAACGAGUCAAAGUAGGAACGGACCUCUUAAAAGCCUGGUAAGAGACUCAGCCCGAAAGGCAAGGUACGCCCAUCCAAUCGACUCAGGAGGUCCUCACAUGCCAGGGUCGUUUGCUCUUAGUGGUCGCAUAGGUACGUCGUGCAGGAGUUUGGCAUUUCCAUAAGGGUUGUACGUUGAGGAUCUUGCUCGGGGUUGAUCAAUGGCAGACGAAGAGACUGGCUGUCGCUCGCUGUCGCAUUGUGCACGU…	......(((((((((((..(((((....)))))..)))......))))))))..(((.((..((((.(((((..((...(((((((((.(((....)))))))).....))))...))..))))))))))).)))(((((.((.((........(((((((((((((((..((((((((......(((((((.(((....(((((...((.(((((.(((((((......((((((((((((....(((((((..((((....(((.((((((((.(((...((((.((((((((((((...(((((((....((((((...((((((((((((....(((((((((((...((((((.((.((((.(((((.((((((.((.(((((.....((((((…
NODE_7633_length_1188_cov_2.431589_g7330_i0_SRR11637957	Grapevine multibranched viroid-like RNA 1	1089					hhrbz+	14	69	T2			hhrbz	AAAAAAAUAUUAGGUUCUGUAGUAGCUAAGCUACCUGAUGAAUCGACUGAAAUGUCGAUGAAACGGAAUUCUAAGGGAAGUUAGAAGAAGCUUCUUCGUUGUUAAGAAAGUCGUAACUUUCUGAAACAGAUUUCCUAUGAAUAUGGAUCUCCUGAGAGGGAGUAGUCCAUUCAAGAUGAAGAGGAUUUUAGUGAUAGAAUCCUUCUGAGUCAGAGCCUGGGCCGCAGAUGAGCUGUUGCGUCUCAUGUAAGAGUAGCUAUUAGCUUAUGGCUGCAUUCUUUGGGGAUUAUAAGUAAUGGUGAAGCGGGAACCCGCGAAUGGUUGGAAGCCAUAUCGUUACCUCGCGAUACGUCAAAAUCAUGUUAGAACCUAGAUUCAGAGGUCCUAUAAUGGUAUUUG…	........((((((.((((.(((((((((((...((((((.((((((......))))))(((((((((((((..((((((((.(((((....)))))..((((.(((((((....)))))))..)))))))))))).(((..(((((((((((....)))))..)))))))))((((((.((((((((((....))))))))))..(((((..((((((((((....((((((((..((..(((......)))..))...))))))))))))(((((((.((((.(((....((((((((...((((....))))..((((((...))))))))))))))((.((....((.(((((((((..(((.((((........)))).)))..))))).))))…
NODE_21175_length_1581_cov_1.954791_g15785_i0_SRR7507277	Grapevine multibranched viroid-like RNA 2	1482					hhrbz+	68	124	T2			hhrbz	AAAAAAUUUUUUAAUUUAUAAGUUAUAAUCACAUGACUCCCCUCCUUAUUUAUUCAUAAUAAGAAGGUUAACGUCACAGCUAGAUCUGUCUGAUGAGCCCGUUGAGAUACGGGCGAAACGCAAGUGUUGACUUUUCGAAGAAAAAGAAAAGCCGACCAGUCAUUACACUGUAAAAAUGAACAGUAGUGGCUGAAAAGCAUCUGGAUACUAUCGUAAGAUAGUUCCCAUCGAUGAAUGGAUGUAAGUCCGGGAUUUCUGACCUUAGAAGGCAGGUCCCGUAUUACAGGAGUAAAGCUGACAGAUUGGAAUGAUCUGUGUUGAGGUAAUCGAUAGAUAUACCUCUAACUCUCGCAAAUCGCGGUCGAAAAGGCUGUCCCGCCUGGCUGAGGAGGAUUCCGA…	....(((((..........))))).....((((((..((((((.((((((.......)))))).)))......(((((((((.....((((((((.((((((......))))))(((((..((((((((.((((((.........)))))).))))((((((((..(((((........))))))))))))).....(((((((..((((((....))))))..)))..))))...((((....))))(((((..(((.(((....)))))))))))((.((((....)))).))..(((((((.....)))))))((((((((((((....))).)))))).)))....(((..(((((((((...((((.((((.((((.(((.....(((((((..…
NODE_34135_length_1706_cov_3.734231_g16910_i0_SRR8263263	Tomato viroid-like RNA	1676	479	765	1318	204	T1			hhrbz-	223	178	hhrbz	AAAAAACUCAGAUCACUGGCAUCCUCUUUGCCAAAUCGCAGAGUUUAGGGAGUCACACCCUUCUCCACAACCCAGCUGGAGGAGCCUCCCCCACUAUCUACGCACCCCACACGCCUCUACCCGAGGCGCCCGGGGCAUAUACAGACACCAUGAGGUUACCCUUUUAGGUGCCUAUAUAGCUCGUUUCGUUGGAAUUUCACCAACUCGUCAGACGACUACUGCCGUGACGAGCAGAGCUCGCCUAUCCUACUUAUUCGUUAGAAAUUUCGGAUAGGAGGGGAUACUCGUACGGCCAACCUUAUCCUCCCUACCUCUCGUGAGAGAGGCGCCGAAGGUGGUUGACUACCACCGAGGCGGAAAUGGGCCUGUUUAGGGAUACUCGAACGUAACUGAGACUGU…	.....((((.(((...(((((.......))))).)))...))))((((((((((.....((((((((.((((...((((((((((((....(((((((((....((((...((((((.....))))))...))))..((((.((.((((..((((....))))...)))).)).))))(((((((....((((((..((((.(((((((..((((((.((((((((.((((.....(((.(((((((......(((....))).....))))))).)))....)))))))))).......((((((((..((((((....))))))((((...((((((.....))))))..))))((..(((((.(((((.((....)).)))))....(((((....…
NODE_6745_length_4682_cov_5.419180_g3738_i0_SRR17074237	MAG Peach associated ambi-like virus 2	4095	1300	3414	4019	1144	T1			hprbz-	3483	3440	hprbz	AAAAACCAAGAUACUUGUUCUUCUCGAUGAUGACGAAACAACGGCUCUGAGUCUCCAACGCAAGAUCGAUCCCAAGGAGAAUGUGGCACAACUCCAUUCCACGCAUCGUUGUCGCGAGCGAAUUGAUUCCAUGUCGGAUAUCGAGAUAAACGGCCUGGCACUUUUCAUGGGUACUACCGAGGAGUUGGUAGAAACGACGGAGUACAAUACUGUUCAUGAACGCAGCAUCAGGCUGAAUUAAUCCGUGGAAGUAGGGGAAGACCAAGCCUUGAGACUUCGGGAUAUCAGCAACUCCACCGAUAUUGUUCUGAACCUUGGUGACUGGUUUGGCUCGAAAGACAGUCUCCGUUCCACGAGUGCGUACGUAUCCCAAGGAUGUUUCUGUUGACUUUAUAGGAG…	...((((..((((.(((..(((((.((((.((.((.....(((.(((((.((((((...(((((.....((((((((...(((.((.......((((((..(((((((.((.(((((((((.(((.((((.((..(((....(((((((..(((....(((.....(((((((((..((((.((((((....(((((..(((((..(((.((.((...((((((...((((((..(((..((((((((.((.((((((.((.((((.((((..(((((((((..(((.(((((.....(((((((((((....((((((((((((..(((((.....(((((((((...(((.(((..(((((.((((((...(((.(((((((...(((((.((((((…
NODE_7889_length_4747_cov_7.157681_g4083_i0_SRR17074238	MAG Peach associated ambi-like virus 1	4674	1861	3759	4359	1748	dvrz+	3868	3946	T2			dvrz	AAAAAGUCCAAGUACUGGUUUCGCACAUACUCGGAAUCUCCUACACGAUCUAUCGCUGGUAUAAAGAGAUCUUCAGCCCAAACUGGAACGAAGUUCGUUCGUCCAAUUCCAGGACAAUGUCCUGUAACUGGAAGAGCUAGAUGAUGAUAGUGUGUAGACAAGAAGGUCUUCAACACAGUGUAAUCGGAUGAUAUCCGACCGGCUGACCGGUACGUACUUCCCAAUGAACUGACAAACAUCCUUUCGAACAGAUACGGAUUGAAAUCGACAUCUCGACUUUCGCGGAACCGUUUCGUAUCAGACUUCGCCUGGUAGAGUGUCUUAGGAAAGAAGACAUAAUCGUUCAAGGAUAGGACACCAUCCUGUUCCUCCACACCUCGUUUCAGAUAAACCGCAUCC…	.....(((...((((.((((.(((.(((.(((((((...(((...((((((.((((.((((((.((((.((((.(((...(((((((.(((((...(((((((((.((.((((((...)))))).)).)))......((((((.......((((..(((.((.((((((.(((((((((((...(((((...)))))(((((....))))).(((((.((((...(((((((((.((.((..(((..((((...(((.((((((..((...((((((..(((.((.((((((((((((((........(((((((.(((...(((((.((.((........(((.((((((..((((...(((((((.((((.........((((((..(((.(((...…
NODE_94_length_4966_cov_1.066365_g84_i0_SRR11637957	MAG Grapevine associated ambi-like virus 1	4867	1307	3424	3494	603	dvrz+	805	882	dvrz-	1162	1081	dvrz	AAAAACACCAUUGGGAAACACUUGCCGAAACUCUCAUUCAACGAACGUUGCCUUCCCGUGAACUCCACCACGAUGACACAGGUUCUUCAACUUCUUCAAACUCCUACUACUACACCAAUCCCAGCGAACCUCUAUCUCCACCGCGACGAUUUCUUCACCGAGGAUAGAGACAGGUUGAUCUUGUCUGCUUUUGGCGCAUACAUCCCUUCUUUCCGGUAUGGGAUUACUCCCAUUCGAGCAACUACCAACACAGGUGUCGGAGUUCCCCAAUCAGUCCCAGAGUAUAGUCCAAACCCCCCCGUCAUGUUGCAGGCCAAAUUUAUAUCUAUGGCUGUCGCUCUCCCCCACUGGAAGGCUAUGAUGAAAGAAGGAUUGAUCAAAGUUGAGGUCCAGACAUCU…	.....(((((..((((.....(((.......(((((......((((((.((....((.((((.((((..(((.......(((((.(((((..(((((((.((((((...............((((((((.((..((...(((((((.((...(((...(((((.....(((.((..(((((((.((((((.....(((..(((((.((((((((((.((((((....))))))))).......(((......)))((((((((((.....((.(((.(((((..........(((.(((((.((.((((((((.((.((((........((((((((.((((((((((((((.(((..........((((((((((((((....(((((......))))…

## Sheet: S3
Table S3. The Bioproject, host and geographic information of viroids and viroid-like cccRNAs
SRA	vdsearch_id	seq_id	cccRNA_type	Length	A count	G count	T count	C count	GC content	BioProject	Library_selection	Host_Species	Host_Family	Geographic location
SRR17074233	NODE_146975_length_254_cov_0.850829_g124815_i0_SRR17074233	Peach latent mosaic viroid isolate T01-11	Viroid	182	41	49	43	49	53.85	PRJNA784945	cDNA	Prunus persica	Rosaceae	Italy
SRR17074239	NODE_171408_length_243_cov_0.905882_g153697_i0_SRR17074239	Peach latent mosaic viroid isolate V209	Viroid	192	45	60	38	49	56.77	PRJNA784945	cDNA	Prunus persica	Rosaceae	Italy
SRR17074234	NODE_80796_length_283_cov_0.733333_g59762_i0_SRR17074234	Peach latent mosaic viroid isolate 98.3s2 clonPL01	Viroid	256	54	75	57	70	56.64	PRJNA784945	cDNA	Prunus persica	Rosaceae	Italy
SRR17074239	NODE_70963_length_291_cov_0.706422_g53253_i0_SRR17074239	Peach latent mosaic viroid isolate ZZ36	Viroid	261	50	99	43	69	64.37	PRJNA784945	cDNA	Prunus persica	Rosaceae	Italy
SRR14612195	NODE_13032_length_335_cov_0.169492_g12393_i0_SRR14612195	Cape gooseberry hammerhead viroid-like RNA	Viroid	274	73	57	89	55	40.88	PRJNA731656	RANDOM	Physalis peruviana	Solanaceae	Colombia
SRR11637957	NODE_44711_length_379_cov_109.214286_g44196_i0_SRR11637957	Grapevine peach latent mosaic viroid-like RNA	Viroid	280	60	81	55	84	58.93	PRJNA628964	RANDOM	Vitis vinifera	Vitaceae	Italy
SRR14546121	NODE_30039_length_367_cov_1.694030_g29237_i0_SRR14546121	Hop stunt viroid CB RNA	Viroid	297	66	91	60	80	57.58	PRJNA628964	RANDOM	Vitis vinifera	Vitaceae	Italy
SRR17074237	NODE_47378_length_572_cov_20985.795591_g26062_i0_SRR17074237	Peach latent mosaic viroid variant 101.3	Viroid	349	90	90	80	89	51.29	PRJNA784945	cDNA	Prunus persica	Rosaceae	Italy
SRR6053293	NODE_94282_length_473_cov_133555.852941_g73662_i0_SRR6053293	Potato spindle tuber viroid isolate MT6-19ozon	Viroid	360	71	101	80	108	58.06	PRJNA407989	PolyA	Solanum tuberosum	Solanaceae	China
SRR25078427	NODE_44483_length_462_cov_2881.942149_g39587_i0_SRR25078427	Grapevine yellow speckle viroid 2 isolate Bm10#1	Viroid	363	67	107	77	112	60.33	PRJNA839177	other	Vitis vinifera	Vitaceae	Australia
SRR11637960	NODE_32698_length_465_cov_87.327869_g30889_i0_SRR11637960	Grapevine yellow speckle viroid 1 clone 1 GYSVd 1-5	Viroid	366	82	112	64	108	60.11	PRJNA628964	RANDOM	Vitis vinifera	Vitaceae	Italy
SRR25078436	NODE_45798_length_468_cov_975.710027_g41795_i0_SRR25078436	Australian grapevine viroid	Viroid	369	75	111	79	104	58.27	PRJNA839177	other	Vitis vinifera	Vitaceae	Australia
SRR13403354	NODE_64990_length_474_cov_287.410667_g60734_i0_SRR13403354	Grapevine hammerhead viroid-like RNA isolate GHVd-Italy-I	Viroid	375	86	108	75	106	57.07	PRJNA691261	cDNA	Vitis vinifera	Vitaceae	New Zealand
SRR17074236	NODE_49042_length_479_cov_8.293103_g29767_i0_SRR17074236	Peach twister vroid-like RNA	Viroid-like	406	74	127	96	109	58.13	PRJNA784945	cDNA	Prunus persica	Rosaceae	Italy
SRR11637957	NODE_21131_length_652_cov_6.477396_g20647_i0_SRR11637957	Peach associated zeta-virus like RNA	Viroid-like	553	144	145	130	134	50.45	PRJNA628964	RANDOM	Vitis vinifera	Vitaceae	Italy
SRR25078433	NODE_23818_length_701_cov_6209.483389_g20675_i0_SRR25078433	Hop stunt viroid isolate E64_HSVd	Viroid	602	120	164	142	176	56.48	PRJNA839177	other	Vitis vinifera	Vitaceae	Australia
SRR17674858	NODE_19681_length_735_cov_4.083086_g14749_i0_SRR17674858	Peach latent mosaic viroid isolate v1.10	Viroid	674	151	181	158	184	54.15	PRJNA798864	RANDOM	Prunus persica	Rosaceae	Italy
SRR22175358	NODE_50384_length_860_cov_2272.204574_g24633_i0_SRR22175358	Peach latent mosaic viroid clone P1.148-C349-g71	Viroid	686	158	176	166	186	52.77	PRJNA897743	RANDOM	Prunus persica	Rosaceae	USA
SRR22175358	NODE_53838_length_764_cov_957.972504_g27031_i0_SRR22175358	Peach latent mosaic viroid isolate g7-p1	Viroid	700	172	173	169	186	51.29	PRJNA897743	RANDOM	Prunus persica	Rosaceae	USA
SRR14612195	NODE_2170_length_806_cov_1.124470_g1771_i0_SRR14612195	Cape Gooseberry Obelisk-like RNA	Obelisk-like	716	145	214	158	199	57.68	PRJNA731656	RANDOM	Physalis peruviana	Solanaceae	Colombia
SRR11637957	NODE_16823_length_760_cov_5.614221_g16376_i0_SRR11637957	Grapevine yellow speckle viroid 1 isolate UDSV1-4	Viroid	733	168	231	119	215	60.85	PRJNA628964	RANDOM	Vitis vinifera	Vitaceae	Italy
ERR1059557	NODE_42493_length_786_cov_0.032023_g39975_i0_ERR1059557	Grapevine viroid-like hairpin RNA	Viroid-like	769	254	164	203	148	40.57	PRJEB11405	RANDOM	Vitis vinifera	Vitaceae	UK
SRR7507275	NODE_34386_length_1131_cov_2.343992_g26342_i0_SRR7507275	Grapevine rod-like hammerhead RNA	Viroid-like	1032	216	284	265	267	53.39	PRJNA480322	PCR	Vitis vinifera	Vitaceae	China
SRR11637957	NODE_7633_length_1188_cov_2.431589_g7330_i0_SRR11637957	Grapevine multibranched viroid-like RNA 1	Viroid-like	1089	327	274	317	171	40.86	PRJNA628964	RANDOM	Vitis vinifera	Vitaceae	Italy
SRR7507277	NODE_21175_length_1581_cov_1.954791_g15785_i0_SRR7507277	Grapevine multibranched viroid-like RNA 2	Viroid-like	1482	443	364	362	313	45.68	PRJNA480322	PCR	Vitis vinifera	Vitaceae	China
SRR8263263	NODE_34135_length_1706_cov_3.734231_g16910_i0_SRR8263263	Tomato viroid-like RNA	Viroid-like	1676	398	373	411	494	51.73	PRJNA507058	cDNA	Solanum lycopersicum	Solanaceae	China
SRR17074237	NODE_6745_length_4682_cov_5.419180_g3738_i0_SRR17074237	MAG Peach associated ambi-like virus 2	Ambivirus	4095	1013	1000	1097	985	48.47	PRJNA784945	cDNA	Prunus persica	Rosaceae	Italy
SRR17074238	NODE_7889_length_4747_cov_7.157681_g4083_i0_SRR17074238	MAG Peach associated ambi-like virus 1	Ambivirus	4674	1246	1054	1215	1159	47.35	PRJNA784945	cDNA	Prunus persica	Rosaceae	Italy
SRR11637957	NODE_94_length_4966_cov_1.066365_g84_i0_SRR11637957	MAG Grapevine associated ambi-like virus 1	Ambivirus	4867	1229	1152	1294	1192	48.16	PRJNA628964	RANDOM	Vitis vinifera	Vitaceae	Italy

## Sheet: S4
Table S4. RPKM values of viroids and viroid-like cccRNAs across the familes SRA
seq_id	cccRNA_type	Type	Host_Species	Host_Family	Vitaceae	Vitaceae	Vitaceae	Vitaceae	Vitaceae	Vitaceae	Vitaceae	Vitaceae	Vitaceae	Vitaceae	Vitaceae	Vitaceae	Vitaceae	Vitaceae	Vitaceae	Vitaceae	Vitaceae	Vitaceae	Vitaceae	Vitaceae	Vitaceae	Vitaceae	Vitaceae	Vitaceae	Vitaceae	Vitaceae	Vitaceae	Vitaceae	Vitaceae	Solanaceae	Solanaceae	Rosaceae	Rosaceae	Rosaceae	Rosaceae	Rosaceae	Rosaceae	Rosaceae	Rosaceae	Rosaceae	Rosaceae	Rosaceae	Rosaceae	Rosaceae	Rosaceae
Australian grapevine viroid	Viroid	Known	Vitis vinifera	Vitaceae	0	0	0	0	0	0	0	0	0	0	0	0	0	0	0	0	0	0	0	0	0	0	0	0	0	0	0	0	0	0	0	0	0	0	0	0	0	0	0	0	0	0	0	0	0
Cape Gooseberry hammerhead viroid-like RNA	Viroid	Novel	Physalis peruviana	Solanaceae	0	0	0	0	0	0	0	0	0	0	0	0	0	0	0	0	0	0	0	0	0	0	0	0	0	0	0	0	0	14515.6	0	0	0	0	0	0	0	0	0	0	0	0	0	0	0
Cape Gooseberry Obelisk-like RNA	Obelisk-like	Novel	Physalis peruviana	Solanaceae	0	0	0	0	0	0	0	0	0	0	0	0	0	0	0	0	0	0	0	0	0	0	0	0	0	0	0	0	0	692769	683529	0	0	0	0	0	0	0	0	0	0	0	0	0	0
Grapevine associated ambi-like virus 1	Ambivirus	Novel	Vitis vinifera	Vitaceae	0	0	41.8208	0	0	0	0	122.447	0	7563.14	0	32914.1	938.436	0	0	0	0	0	0	0	0	0	0	97.0321	0	0	0	0	0	0	0	0	0	0	0	0	0	0	0	0	0	0	0	0	0
Grapevine hammerhead viroid-like RNA GHVd-Italy-I	Viroid	Known	Vitis vinifera	Vitaceae	0	0	0	0	0	0	0	0	0	0	0	0	0	1.07911e+06	1.15695e+06	0	776.925	484.374	508.756	0	0	0	0	0	0	0	0	0	0	0	0	0	0	0	0	0	0	0	0	0	0	0	0	0	0
Grapevine multibranched viroid-like RNA 1	Viroid-like	Novel	Vitis vinifera	Vitaceae	0	0	0	19.4223	0	0	0	0	0	13173.9	0	28790.8	669.89	0	0	0	0	0	0	0	0	0	0	0	0	0	0	0	0	0	0	0	0	0	0	0	0	0	0	0	0	0	0	0	0
Grapevine multibranched viroid-like RNA 2	Viroid-like	Novel	Vitis vinifera	Vitaceae	0	0	0	0	0	0	0	0	0	0	0	0	0	0	0	0	0	0	0	0	0	0	0	0	0	0	0	0	0	0	0	0	0	0	0	0	0	0	0	0	0	0	0	0	0
Grapevine Peach latent mosaic viroid-like RNA	Viroid	Novel	Vitis vinifera	Vitaceae	0	0	0	0	0	0	0	3496.63	0	783725	0	2720.05	339.834	0	0	0	0	0	0	0	0	0	0	0	0	0	0	0	0	0	0	0	0	0	0	0	0	0	0	0	0	0	0	0	0
Grapevine rod-like hammerhead RNA	Viroid-like	Novel	Vitis vinifera	Vitaceae	0	0	0	0	0	0	0	0	0	0	0	0	0	0	0	0	0	0	0	0	0	0	0	0	0	0	0	0	0	0	0	0	0	0	0	0	0	0	0	0	0	0	0	0	0
Grapevine viroid-like hairpin RNA	Viroid-like	Novel	Vitis vinifera	Vitaceae	0	0	0	0	0	223.166	0	0	0	0	0	0	0	0	0	0	0	0	0	0	0	0	0	0	0	0	0	0	0	0	0	0	0	0	0	0	0	0	0	0	0	0	0	0	0
Grapevine yellow speckle viroid 1 clone 1 GYSVd 1-5	Viroid	Known	Vitis vinifera	Vitaceae	0	0	0	0	0	0	231839	124447	85962.7	50028.8	137005	64161.5	152350	16367.6	16134.7	13476.6	121660	74576.4	113944	3122.56	17732.2	36556.2	15935	9032.2	12064.9	8381.11	7440.03	3608.9	4167.54	0	0	0	0	0	0	0	0	0	0	0	0	0	0	0	0
Grapevine yellow speckle viroid 1 isolate UDSV1-4	Viroid	Known	Vitis vinifera	Vitaceae	0	0	0	0	0	0	240249	160224	105977	58587.7	183297	79659.6	135309	21355	20975	23744.8	140937	85168.3	141189	3897.88	16970.2	32450.1	15301.2	10952.7	14365.5	11333.9	12674.5	2402.65	2913.3	0	0	0	0	0	0	0	0	0	0	0	0	0	0	0	0
Grapevine yellow speckle viroid 2 isolate Bm10#1	Viroid	Known	Vitis vinifera	Vitaceae	0	0	0	0	0	0	33366.8	20052.5	18276.1	7280.32	17845.5	13288	42989.5	3343.44	2691.03	1298.22	60396.3	50500.6	50455.1	0	4469.69	2730.25	0	0	1871.48	704.198	0	1819.36	1680.79	0	0	0	0	0	0	0	0	0	0	0	0	0	0	0	0
Hop stunt viroid CB RNA	Viroid	Known	Vitis vinifera	Vitaceae	212889	217955	204570	210174	212879	218997	126469	149919	180866	89935.1	80782.2	91034.7	162434	27242.8	18053.9	188078	144366	165692	150139	304954	300463	362061	329299	276675	313369	304683	302561	326879	326977	0	10700.2	0	0	0	0	0	0	0	0	0	0	0	0	0	0
Hop stunt viroid isolate E64_HSVd	Viroid	Known	Vitis vinifera	Vitaceae	725535	723035	729301	726839	725540	718530	314570	470719	549012	197391	233547	318183	457485	106955	63995.2	699887	476867	569024	484565	673469	648191	588557	639785	674454	650007	660927	661339	663081	662155	0	12317.7	0	0	0	0	0	0	0	0	0	0	0	0	0	0
Peach associated ambi-like virus 1	Ambivirus	Novel	Prunus persica	Rosaceae	0	0	0	0	0	0	0	0	0	0	0	0	0	0	0	0	0	0	0	0	0	0	0	0	0	0	0	0	0	0	0	0.130201	0.132064	1.16115	1.04801	1.08012	4.32968	2.63432	1.31853	0	0	0	0	0	0
Peach associated ambi-like virus 2	Ambivirus	Novel	Prunus persica	Rosaceae	0	0	0	0	0	0	0	0	0	0	0	0	0	0	0	0	0	0	0	0	0	0	0	0	0	0	0	0	0	0	0	0.17605	0.0595228	0.847821	0.787799	3.75276	3.50354	2.33663	0.105285	0	0	0	0	0	0
Peach associated zeta-virus like RNA	Viroid-like	Novel	Vitis vinifera	Vitaceae	0	0	0	0	0	0	0	307.904	0	36098.1	1301.57	4361.27	745.627	0	0	0	0	0	0	0	0	0	0	0	0	0	0	0	0	0	0	0	0	0	0	0	0	0	0	0	0	0	0	0	0
Peach latent mosaic viroid clone P1.148-C349-g71	Viroid	Known	Prunus persica	Rosaceae	0	0	0	0	0	0	0	0	0	0	0	0	0	0	0	0	0	0	0	0	0	0	0	0	0	0	0	0	0	0	0	208125	201274	207195	204786	203546	207322	204816	206152	239027	226427	223436	253859	213488	231739
Peach latent mosaic viroid isolate 98.3s2 clonPL01	Viroid	Known	Prunus persica	Rosaceae	0	0	0	0	0	0	0	0	0	0	0	0	0	0	0	0	0	0	0	0	0	0	0	0	0	0	0	0	0	0	0	73424.5	79340.1	66548.6	72244.9	78299.8	70419.6	75791.4	67791.2	27064.1	39859.7	28904.6	31558.6	67040.9	49307.1
Peach latent mosaic viroid isolate g7-p1	Viroid	Known	Prunus persica	Rosaceae	0	0	0	0	0	0	0	0	0	0	0	0	0	0	0	0	0	0	0	0	0	0	0	0	0	0	0	0	0	0	0	142064	138301	141179	141970	139585	140965	139250	139904	173210	157110	175174	182098	166721	175068
Peach latent mosaic viroid isolate T01-11	Viroid	Known	Prunus persica	Rosaceae	0	0	0	0	0	0	0	0	0	0	0	0	0	0	0	0	0	0	0	0	0	0	0	0	0	0	0	0	0	0	0	120995	155880	136396	164918	127353	113701	126538	120989	95170.4	105903	75505.9	59186.8	96394.8	42405.7
Peach latent mosaic viroid isolate v1.10	Viroid	Known	Prunus persica	Rosaceae	0	0	0	0	0	0	0	0	0	0	0	0	0	0	0	0	0	0	0	0	0	0	0	0	0	0	0	0	0	0	0	150672	148086	145650	141688	144395	149365	145153	145376	155906	178311	172521	147835	183338	182785
Peach latent mosaic viroid isolate V209	Viroid	Known	Prunus persica	Rosaceae	0	0	0	0	0	0	0	0	0	0	0	0	0	0	0	0	0	0	0	0	0	0	0	0	0	0	0	0	0	0	0	140387	177334	139386	176357	173885	148373	145218	142555	54128.2	0	11011.3	0	19864	6010.77
Peach latent mosaic viroid isolate ZZ36	Viroid	Known	Prunus persica	Rosaceae	0	0	0	0	0	0	0	0	0	0	0	0	0	0	0	0	0	0	0	0	0	0	0	0	0	0	0	0	0	0	0	27436.9	15273.3	49985.5	15065.8	35107.1	34543.5	62847	65388.4	0	21720.1	32401	0	0	16028.7
Peach latent mosaic viroid variant 101.3	Viroid	Known	Prunus persica	Rosaceae	0	0	0	0	0	0	0	0	0	0	0	0	0	0	0	0	0	0	0	0	0	0	0	0	0	0	0	0	0	0	0	232934	225182	226913	224434	227913	235441	221912	225918	215065	227407	218080	228918	214189	199440
Peach twister Viroid-like RNA	Viroid-like	Novel	Prunus persica	Rosaceae	0	0	0	0	0	0	0	0	0	0	0	0	0	0	0	0	0	0	0	0	0	0	0	0	0	0	0	0	0	0	0	0	0	0	4.72474	0	0	0	0	0	0	0	0	0	0
Potato spindle tuber viroid isolate MT6-19ozon	Viroid	Known	Solanum tuberosum	Solanaceae	0	0	0	0	0	0	0	0	0	0	0	0	0	0	0	0	0	0	0	0	0	0	0	0	0	0	0	0	0	0	0	0	0	0	0	0	0	0	0	0	0	0	0	0	0
Tomato viroid-like RNA	Viroid-like	Novel	Solanum lycopersicum	Solanaceae	0	0	0	0	0	0	0	0	0	0	0	0	0	0	0	0	0	0	0	0	0	0	0	0	0	0	0	0	0	0	0	0	0	0	0	0	0	0	0	0	0	0	0	0	0
[truncated: 61 more columns]

## Sheet: S5
Table S5. Specific primers for self-cleavage activity of Twister_P1 ribozyme
Primer-name	Sequence
Circ479-1-59-F	GGCTTGAGTCGGGTGCCCTCACGCCAGCCTTTCTGCCTCTCCCACCCGCAAGCGCAACC
Circ479-40-98-R	AAGCTGAGACCTTTCGGAACCATGCACCCTTGAACCACGGGTTGCGCTTGCGGGTGGGA
Circ479-79-137-F	GTTCCGAAAGGTCTCAGCTTTCTTGGATCACGCTTGCGGGGTGGACTCCTCTCACCTGT
Circ479-118-176-R	CCACTGTTCTACAACAGTGAGGGTCTCAAGCCCCTGTAAACAGGTGAGAGGAGTCCACC
Circ479-157-215-F	TCACTGTTGTAGAACAGTGGCCGGTTTAGAGTCGGGGTGTCCGGGAAGGCGATAAGTCT
Circ479-196-254-R	AGGCCACATTTCGCGACCACCACGAAAGAAACAAGTACTAGACTTATCGCCTTCCCGGA
Circ479-235-293-F	GTGGTCGCGAAATGTGGCCTACGGTGGGTCTTACCACCTACCGTAGCAGGTGGCAAGCC
Circ479-274-332-R	TGCTGTTTTTGACCCTTTCGCGGGCTCTGTGTTTACCAGGGCTTGCCACCTGCTACGGT
Circ479-313-371-F	CGAAAGGGTCAAAAACAGCACTTCCTGCAGATCTAGTGCTGGGTTGGCGACGTGCATGT
Circ479-352-406-R	AAGACCCTCAGCGCGTGCATGCCCCCGATGTCGGCACATGCACGTCGCCAACCCA
T7-circ479-plus-F and Circ479-352-406-R	taatacgactcactataggGGGGGCTTGAGTCGGGTGCCCTC
T7-circ479-minus-R and Circ479-1-59-F	taatacgactcactataggGGGAAGACCCTCAGCGCGTGCAT

## Sheet: S6
Table S6. The Palmprint results of Palmscen from of 3 ambi-like viruses
Label	Score	Group	Group2	Diff2	ABC	QL	Lo	Hi	PPL	Suff	PosA	SeqA	PosB	SeqB	PosC	SeqC
PaALV1	60.1	Ambi	PH7	3.3	ABC	687	300	417	118	270	300	AMYDLSTFTSNL	381	LGIIGNIASCGLAH	410	VAGDDAIL
GaALV1	72.3	Ambi	PH7	1.5	ABC	705	295	410	116	295	295	VFYDLTSFTSNM	374	LGVFGNIATCTFLH	403	CAGDDAVI
PaALV2	65.7	Ambi	PH7	3.6	ABC	704	316	434	119	270	316	IIYDYSSFTSTL	399	LGVEGNIFIATLLH	427	CIGDDARF

## Sheet: S7
Supplementary Table S7. Comparative analysis of sequencing read distribution between plant families and microbial communities
SRA_run	microbial_total	plant_total	combined_total	classified_reads	classified_percentage	top_taxon	top_percentage
SRR12806975	32014118	38988227	71002345	71002227	99.9998	Prunus dulcis	40.4454
SRR12806976	39437410	47426257	86863667	86863548	99.9999	Prunus dulcis	43.7442
SRR12806977	34156037	45417637	79573674	79573511	99.9998	Prunus dulcis	40.2452
SRR12806978	41726418	51587830	93314248	93314098	99.9998	Prunus dulcis	42.2822
SRR12806979	35755130	44688140	80443270	80443115	99.9998	Prunus dulcis	42.6255
SRR12806984	31210209	37759590	68969799	68969680	99.9998	Prunus dulcis	44.597
SRR12806995	31829265	38363776	70193041	70192914	99.9998	Prunus dulcis	42.5997
SRR12806996	52541295	64564839	117106134	117105987	99.9999	Prunus dulcis	42.8809
SRR15495633	9270078	65692701	74962779	74962623	99.9998	Prunus persica	80.6383
SRR15495676	3560318	18709868	22270186	22270073	99.9995	Prunus persica	78.9004
SRR17074233	2020182	29618194	31638376	31638279	99.9997	Prunus persica	82.7857
SRR17074234	2704454	35384526	38088980	38088868	99.9997	Prunus persica	81.5633
SRR17074235	2248133	30762670	33010803	33010692	99.9997	Prunus persica	81.3691
SRR17074236	2578112	33657788	36235900	36235779	99.9997	Prunus persica	81.0586
SRR17074237	2448341	37378897	39827238	39827122	99.9997	Prunus persica	83.109
SRR17074238	1864169	33775129	35639298	35639189	99.9997	Prunus persica	82.0257
SRR17074239	2302146	28688621	30990767	30990639	99.9996	Prunus persica	81.6253
SRR17074240	3050560	32666839	35717399	35717277	99.9997	Prunus persica	79.4057
SRR17674836	1681104	20663029	22344133	22344094	99.9998	Prunus persica	89.8821
SRR17674837	1552436	21420875	22973311	22973274	99.9998	Prunus persica	90.573
SRR17674838	1629646	21017634	22647280	22647239	99.9998	Prunus persica	90.2251
SRR17674839	1861379	22450328	24311707	24311667	99.9998	Prunus persica	89.5815
SRR17674840	1707814	22081817	23789631	23789590	99.9998	Prunus persica	90.2291
SRR17674841	3047458	23810244	26857702	26857652	99.9998	Prunus persica	86.2154
SRR17674842	1297188	22559988	23857176	23857138	99.9998	Prunus persica	92.0464
SRR17674843	676111	22981736	23657847	23657827	99.9999	Prunus persica	95.9152
SRR17674844	646366	22882593	23528959	23528931	99.9999	Prunus persica	96.0209
SRR17674845	670977	20612483	21283460	21283438	99.9999	Prunus persica	95.5827
SRR17674846	813845	23236546	24050391	24050368	99.9999	Prunus persica	95.3697
SRR17674847	880793	24882889	25763682	25763646	99.9999	Prunus persica	95.3201
SRR17674848	770650	22811010	23581660	23581637	99.9999	Prunus persica	95.4616
SRR17674849	526560	21892451	22419011	22418984	99.9999	Prunus persica	96.3986
SRR17674850	699200	22189186	22888386	22888360	99.9999	Prunus persica	95.6853
SRR17674851	697311	21641059	22338370	22338349	99.9999	Prunus persica	95.6194
SRR17674852	850179	21336991	22187170	22187145	99.9999	Prunus persica	94.9271
SRR17674853	1963360	23477097	25440457	25440414	99.9998	Prunus persica	89.9733
SRR17674854	1035883	25061713	26097596	26097563	99.9999	Prunus persica	94.7665
SRR17674855	588002	23762354	24350356	24350335	99.9999	Prunus persica	96.3103
SRR17674856	1159952	20135642	21295594	21295566	99.9999	Prunus persica	93.3511
SRR17674857	4361129	22834328	27195457	27195392	99.9998	Prunus persica	82.8198
SRR17674858	2211229	20853661	23064890	23064847	99.9998	Prunus persica	89.2082
SRR17674859	1778540	22906263	24684803	24684764	99.9998	Prunus persica	90.0691
SRR17674860	2798099	22749815	25547914	25547862	99.9998	Prunus persica	86.5294
SRR17674861	1853216	21966077	23819293	23819256	99.9998	Prunus persica	89.6726
SRR17674862	1868963	21004203	22873166	22873128	99.9998	Prunus persica	89.101
SRR17674863	1304534	22071408	23375942	23375914	99.9999	Prunus persica	91.6678
SRR17674864	1754766	22759572	24514338	24514300	99.9998	Prunus persica	90.3924
SRR17674865	1468352	22643163	24111515	24111474	99.9998	Prunus persica	91.4764
SRR19658854	1776177	15125982	16902159	16902071	99.9995	Prunus mume	48.8176
SRR19658855	1184970	14766390	15951360	15951260	99.9994	Prunus mume	49.4226
SRR19658856	1726633	14865196	16591829	16591730	99.9994	Prunus mume	48.7466
SRR19658857	2203898	16269321	18473219	18473118	99.9995	Prunus mume	48.8665
SRR19658858	3836821	20701046	24537867	24537807	99.9998	Prunus mume	54.8731
SRR19658859	2831095	19756497	22587592	22587531	99.9997	Prunus mume	56.4067
SRR19658860	2600024	15820585	18420609	18420556	99.9997	Prunus mume	54.5187
SRR19658861	3682576	15157430	18840006	18839942	99.9997	Prunus mume	51.3856
SRR22175358	36175767	194279586	230455353	230455095	99.9999	Prunus persica	75.9675
ERR1059552	775776	888070	1663846	1663759	99.9948	Streptomyces sp. T12	18.221
ERR1059553	3264072	4250362	7514434	7514309	99.9983	Vitis vinifera	23.8162
ERR1059554	4474808	8203135	12677943	12677792	99.9988	Vitis vinifera	39.6494
ERR1059555	41994643	61494163	103488806	103488514	99.9997	Vitis vinifera	29.7867
ERR1059556	12492900	24817783	37310683	37310444	99.9994	Vitis vinifera	41.2634
ERR1059557	1754160	3139240	4893400	4893281	99.9976	Vitis vinifera	37.7865
SRR11559040	689417	3080899	3770316	3770279	99.999	Vitis vinifera	54.6613
SRR11637955	229316	4061638	4290954	4290853	99.9976	Vitis vinifera	74.2469
SRR11637956	196187	5493277	5689464	5689386	99.9986	Vitis vinifera	79.1864
SRR11637957	334470	1980029	2314499	2314390	99.9953	Vitis vinifera	47.7755
SRR11637958	77492	969495	1046987	1046895	99.9912	Vitis vinifera	78.1835
SRR11637959	9872	203346	213218	213200	99.9916	Vitis vinifera	78.8306
SRR11637960	197594	4747132	4944726	4944665	99.9988	Vitis vinifera	81.2892
SRR11637961	288990	1316977	1605967	1605929	99.9976	Vitis vinifera	68.0838
SRR13403354	293349	4056147	4349496	4349406	99.9979	Vitis vinifera	79.202
SRR13403355	2918721	35767526	38686247	38686074	99.9996	Vitis vinifera	78.3145
SRR13403356	2565124	13787393	16352517	16352409	99.9993	Vitis vinifera	69.3089
SRR13403357	961513	16561549	17523062	17522932	99.9993	Vitis vinifera	80.3738
SRR13403358	1640487	35077690	36718177	36718019	99.9996	Vitis vinifera	81.2475
SRR13403359	1817035	38046134	39863169	39863005	99.9996	Vitis vinifera	81.1825
SRR14546118	891783	2300059	3191842	3191720	99.9962	Vitis vinifera	60.6964
SRR14546119	310234	2159316	2469550	2469428	99.9951	Vitis vinifera	71.9843
SRR14546120	197080	2202418	2399498	2399417	99.9966	Vitis vinifera	76.219
SRR14546121	348314	2103517	2451831	2451719	99.9954	Vitis vinifera	69.586
SRR14546122	427077	2405413	2832490	2832382	99.9962	Vitis vinifera	70.5021
SRR14546123	532790	2836296	3369086	3368972	99.9966	Vitis vinifera	69.5591
SRR14546124	1006861	2671003	3677864	3677754	99.997	Vitis vinifera	62.2918
SRR14546125	641563	1858366	2499929	2499813	99.9954	Vitis vinifera	62.9682
SRR14546136	575302	2022985	2598287	2598202	99.9967	Vitis vinifera	67.1208
SRR14546137	887820	2422748	3310568	3310461	99.9968	Vitis vinifera	62.4343
SRR25078427	3406259	23392097	26798356	26798276	99.9997	Vitis vinifera	63.1823
SRR25078428	3921116	26149454	30070570	30070488	99.9997	Vitis vinifera	63.1717
SRR25078429	4277433	23704122	27981555	27981468	99.9997	Vitis vinifera	59.7888
SRR25078430	3382257	19657912	23040169	23040081	99.9996	Vitis vinifera	58.965
SRR25078431	5123676	20663987	25787663	25787585	99.9997	Vitis vinifera	62.9299
SRR25078432	3611066	20848433	24459499	24459423	99.9997	Vitis vinifera	59.816
SRR25078433	2990937	23116895	26107832	26107774	99.9998	Vitis vinifera	58.9045
SRR25078434	4884815	24027389	28912204	28912122	99.9997	Vitis vinifera	56.5831
SRR25078435	99838	18718982	18818820	18818767	99.9997	Vitis vinifera	69.3636
SRR25078436	5829659	29928372	35758031	35757945	99.9998	Vitis vinifera	57.8111
SRR25078437	3668006	24237331	27905337	27905259	99.9997	Vitis vinifera	62.127
SRR25078438	2455100	11195564	13650664	13650581	99.9994	Vitis vinifera	54.9114
SRR25078439	14929377	38562868	53492245	53492129	99.9998	Vitis vinifera	50.2982
SRR25078440	6370737	24767902	31138639	31138532	99.9997	Vitis vinifera	54.0767
SRR25078441	2927811	19387491	22315302	22315218	99.9996	Vitis vinifera	60.9164
SRR25078442	2819201	20202123	23021324	23021241	99.9996	Vitis vinifera	61.9265
SRR25078443	3658532	27624516	31283048	31282972	99.9998	Vitis vinifera	61.6239
SRR25078444	629829	3702911	4332740	4332698	99.999	Vitis vinifera	61.0165
SRR7440003	4901593	14264144	19165737	19165685	99.9997	Vitis vinifera	66.9272
SRR7440004	24991212	67311461	92302673	92302605	99.9999	Vitis vinifera	64.8143
SRR7440005	25467223	74520097	99987320	99987241	99.9999	Vitis vinifera	66.2554
SRR7440006	1108291	3058083	4166374	4166347	99.9994	Vitis vinifera	65.3414
SRR7440007	197139	538519	735658	735646	99.9984	Vitis vinifera	65.4868
SRR7440008	61428	273377	334805	334796	99.9973	Vitis vinifera	73.6232
SRR7440009	58041	251243	309284	309277	99.9977	Vitis vinifera	74.2741
SRR7440010	22352262	61593950	83946212	83946131	99.9999	Vitis vinifera	65.1837
SRR7440011	670612	2040544	2711156	2711130	99.999	Vitis vinifera	67.6334
SRR7507275	11136540	28364087	39500627	39500563	99.9998	Vitis vinifera	63.8072
SRR7507276	4327086	11313748	15640834	15640783	99.9997	Vitis vinifera	64.3937
SRR7507277	6668350	17752068	24420418	24420365	99.9998	Vitis vinifera	64.6368
SRR11282461	8524613	12044432	20569045	20568946	99.9995	Nicotiana attenuata	19.3759
SRR11282462	8272633	11820238	20092871	20092769	99.9995	Nicotiana attenuata	19.0329
SRR11282463	7425466	10507925	17933391	17933296	99.9995	Nicotiana attenuata	19.2046
SRR11282464	3337802	5312435	8650237	8650148	99.999	Nicotiana attenuata	22.3574
SRR11282465	7933914	12297612	20231526	20231426	99.9995	Nicotiana attenuata	21.4398
SRR11282466	7112400	11094678	18207078	18206983	99.9995	Nicotiana attenuata	21.4013
SRR11282467	6801825	10633132	17434957	17434856	99.9994	Nicotiana attenuata	21.1515
SRR11282468	8735811	13536027	22271838	22271729	99.9995	Nicotiana attenuata	21.3285
SRR11282469	5099752	8341878	13441630	13441531	99.9993	Nicotiana attenuata	21.9249
SRR11928345	1189482	23479548	24669030	24668976	99.9998	Nicotiana sylvestris	47.9494
SRR11928346	273626	17590656	17864282	17864262	99.9999	Nicotiana sylvestris	49.4323
SRR11928347	690259	16211786	16902045	16902014	99.9998	Nicotiana sylvestris	48.0008
SRR11928348	77309	1686037	1763346	1763330	99.9991	Nicotiana tomentosiformis	47.5899
SRR11928349	1273920	21158261	22432181	22432150	99.9999	Nicotiana tomentosiformis	47.1624
SRR11928350	1357508	25113515	26471023	26470985	99.9999	Nicotiana tomentosiformis	47.4176
SRR12489163	16312969	83324363	99637332	99637257	99.9999	Solanum lycopersicum	80.6956
SRR12489164	1345397	7479984	8825381	8825347	99.9996	Solanum lycopersicum	81.8216
SRR12489165	14919978	78015752	92935730	92935663	99.9999	Solanum lycopersicum	81.101
SRR12489166	16484801	83109467	99594268	99594196	99.9999	Solanum lycopersicum	80.6287
SRR12489167	14299345	73426289	87725634	87725553	99.9999	Solanum lycopersicum	80.5448
SRR12489168	17696048	82841842	100537890	100537820	99.9999	Solanum lycopersicum	79.1596
SRR12835392	9754136	25972718	35726854	35726749	99.9997	Nicotiana sylvestris	31.6147
SRR12835393	22557898	35424918	57982816	57982686	99.9998	Nicotiana attenuata	25.7548
SRR12835394	26795588	40633078	67428666	67428564	99.9998	Nicotiana attenuata	24.558
SRR12835395	36756648	44202605	80959253	80959152	99.9999	Nicotiana attenuata	21.3109
SRR12835396	9850993	37024582	46875575	46875493	99.9998	Nicotiana sylvestris	36.0994
SRR12835397	18207727	20891558	39099285	39099200	99.9998	Nicotiana attenuata	19.5381
SRR12835398	10714897	23567694	34282591	34282478	99.9997	Nicotiana sylvestris	23.499
SRR12835399	24434856	58863995	83298851	83298735	99.9999	Nicotiana sylvestris	29.4827
SRR12835400	29033871	61809336	90843207	90843078	99.9999	Nicotiana sylvestris	23.8516
SRR14612193	5982050	19129844	25111894	25111774	99.9995	Solanum dulcamara	19.1443
SRR14612194	7937886	23787111	31724997	31724847	99.9995	Solanum dulcamara	21.1119
SRR14612195	500493	2274198	2774691	2774580	99.996	Capsicum annuum	23.3903
SRR14612196	4871554	6540182	11411736	11411599	99.9988	Arabidopsis thaliana	22.3952
SRR17202133	1065957	10586430	11652387	11652299	99.9992	Solanum dulcamara	34.9604
SRR17202134	515789	8186111	8701900	8701812	99.999	Solanum dulcamara	31.1658
SRR17202512	652623	11665337	12317960	12317869	99.9993	Solanum stenotomum	86.7803
SRR17202513	351136	10865425	11216561	11216451	99.999	Solanum stenotomum	88.5955
SRR17202514	483394	13447879	13931273	13931130	99.999	Solanum stenotomum	87.7781
SRR17202515	354962	11628212	11983174	11983089	99.9993	Solanum stenotomum	88.6475
SRR18180190	1139748	8059667	9199415	9199205	99.9977	Solanum dulcamara	27.1029
SRR18180191	1520794	14544939	16065733	16065624	99.9993	Solanum dulcamara	33.0792
SRR18180192	980833	9140700	10121533	10121426	99.9989	Solanum dulcamara	33.2639
SRR19668073	1012331	51214159	52226490	52226299	99.9996	Solanum lycopersicum	95.3496
SRR19668074	863446	51717802	52581248	52581086	99.9997	Solanum lycopersicum	95.565
SRR19668075	1003947	50967446	51971393	51971202	99.9996	Solanum lycopersicum	95.2507
SRR19668076	878552	51330002	52208554	52208381	99.9997	Solanum lycopersicum	95.6124
SRR19668077	1015021	51433175	52448196	52448011	99.9996	Solanum lycopersicum	95.2019
SRR19668078	920705	51206107	52126812	52126626	99.9996	Solanum lycopersicum	95.693
SRR19668079	973641	51337477	52311118	52310930	99.9996	Solanum lycopersicum	95.2255
SRR19668080	6782387	47789229	54571616	54571291	99.9994	Solanum lycopersicum	84.7341
SRR20337003	4156219	5505619	9661838	9661791	99.9995	Capsicum annuum	48.1027
SRR20337004	7433762	6100409	13534171	13534142	99.9998	Cucumovirus CMV	51.6158
SRR20337005	748979	7488558	8237537	8237488	99.9994	Capsicum annuum	90.4236
SRR20337006	1504000	9805050	11309050	11309009	99.9996	Capsicum annuum	86.0411
SRR20337007	1341970	16432779	17774749	17774660	99.9995	Capsicum annuum	91.9913
SRR20337008	2768370	7244415	10012785	10012746	99.9996	Capsicum annuum	71.7361
SRR20337009	8274708	6543841	14818549	14818513	99.9998	Cucumovirus CMV	54.3032
SRR20337010	1979416	4096561	6075977	6075933	99.9993	Capsicum annuum	67.1
SRR20337011	7095487	5816005	12911492	12911453	99.9997	Cucumovirus CMV	52.4067
SRR20337012	7485409	6189748	13675157	13675109	99.9996	Cucumovirus CMV	45.3411
SRR20337013	5102240	5535218	10637458	10637407	99.9995	Capsicum annuum	40.3005
SRR20337014	1731202	6374508	8105710	8105669	99.9995	Capsicum annuum	78.0085
SRR20337015	4596876	7625267	12222143	12222107	99.9997	Capsicum annuum	47.7508
SRR20337016	1577862	16301601	17879463	17879366	99.9995	Capsicum annuum	89.1036
SRR20337017	438541	10946351	11384892	11384849	99.9996	Capsicum annuum	95.7034
SRR22141039	58059337	144980709	203040046	203039756	99.9999	Solanum lycopersicum	62.4519
SRR22141040	107342696	159094801	266437497	266437164	99.9999	Solanum lycopersicum	28.1513
SRR6051968	585778	40216003	40801781	40801655	99.9997	Solanum stenotomum	92.9829
SRR6053293	1547394	46071188	47618582	47618427	99.9997	Solanum stenotomum	90.485
SRR6053297	958551	46303319	47261870	47261709	99.9997	Solanum stenotomum	92.6083
SRR6053305	1176045	43051569	44227614	44227494	99.9997	Solanum stenotomum	91.6899
SRR6053316	1045023	43766492	44811515	44811397	99.9997	Solanum stenotomum	92.0133
SRR6053318	810546	50232914	51043460	51043346	99.9998	Solanum stenotomum	93.0307
SRR6265830	1131779	21981180	23112959	23112891	99.9997	Nicotiana tomentosiformis	19.3789
SRR6265831	581857	7147073	7728930	7728883	99.9994	Nicotiana attenuata	20.3827
SRR6265832	12376284	43256945	55633229	55633119	99.9998	Nicotiana attenuata	13.2703
SRR6265833	12166761	52557548	64724309	64724211	99.9998	Nicotiana tomentosiformis	14.7529
SRR6265834	1291271	24352183	25643454	25643373	99.9997	Nicotiana tomentosiformis	20.1998
SRR6896657	677871	18558575	19236446	19236377	99.9996	Lycium barbarum	75.0641
SRR8255923	4537515	104241396	108778911	108778471	99.9996	Solanum stenotomum	91.0301
SRR8255924	3569720	56406833	59976553	59976292	99.9996	Solanum stenotomum	88.7519
SRR8263263	8399838	39786618	48186456	48186294	99.9997	Solanum lycopersicum	75.0619
SRR8263264	504963	39878962	40383925	40383793	99.9997	Solanum lycopersicum	96.7142
SRR8263265	929032	39986967	40915999	40915848	99.9996	Solanum lycopersicum	95.6054
SRR8263266	2612480	40505430	43117910	43117866	99.9999	Solanum lycopersicum	92.8244
SRR8263267	5295596	42133131	47428727	47428646	99.9998	Solanum lycopersicum	85.8372
SRR8263268	744570	40206063	40950633	40950601	99.9999	Solanum lycopersicum	97.1292
SRR8263269	2218331	40260914	42479245	42479195	99.9999	Solanum lycopersicum	93.5367
SRR8263270	702173	40564644	41266817	41266766	99.9999	Solanum lycopersicum	96.7972
SRR8263271	2473075	40804216	43277291	43277224	99.9998	Solanum lycopersicum	91.3427
SRR8267543	4059957	126565288	130625245	130625048	99.9998	Solanum stenotomum	92.1035
SRR8267544	4782750	104497904	109280654	109280174	99.9996	Solanum stenotomum	90.5393
SRR8267545	2136187	109108836	111245023	111244877	99.9999	Solanum stenotomum	93.2408
SRR8267546	4480084	126429278	130909362	130908975	99.9997	Solanum stenotomum	91.6581
SRR8267547	7805034	105237360	113042394	113042130	99.9998	Solanum stenotomum	88.1401
SRR8267548	6874774	110549708	117424482	117424018	99.9996	Solanum stenotomum	89.2116
SRR8267549	4250147	114449655	118699802	118699481	99.9997	Solanum stenotomum	91.6903
SRR8267550	5176496	112988350	118164846	118164412	99.9996	Solanum stenotomum	90.5381
SRR8267551	2692669	108117833	110810502	110810344	99.9999	Solanum stenotomum	92.9243
SRR8434771	1204621	65374154	66578775	66578658	99.9998	Solanum lycopersicum	96.2768
SRR8434772	1086504	62706821	63793325	63793212	99.9998	Solanum lycopersicum	96.3489
SRR8434773	1169528	66192750	67362278	67362162	99.9998	Solanum lycopersicum	96.3033
SRR9077158	1724147	21511744	23235891	23235487	99.9983	Nicotiana attenuata	15.5163

## Sheet: S8
Table S8. Taxonomic composition and relative abundance of the microbial species across sequencing samples of family Rosaceae
Species	SRR12806975	SRR12806976	SRR12806977	SRR12806978	SRR12806979	SRR12806984	SRR12806995	SRR12806996	SRR15495633	SRR15495676	SRR17074233	SRR17074234	SRR17074235	SRR17074236	SRR17074237	SRR17074238	SRR17074239	SRR17074240	SRR17674836	SRR17674837	SRR17674838	SRR17674839	SRR17674840	SRR17674841	SRR17674842	SRR17674843	SRR17674844	SRR17674845	SRR17674846	SRR17674847	SRR17674848	SRR17674849	SRR17674850	SRR17674851	SRR17674852	SRR17674853	SRR17674854	SRR17674855	SRR17674856	SRR17674857	SRR17674858	SRR17674859	SRR17674860	SRR17674861	SRR17674862	SRR17674863	SRR17674864	SRR17674865	SRR19658854
Acaryochloris marina|155978	1.41e-05	1.5e-05	3.14e-05	1.07e-05	3.73e-05	1.59e-05	5.56e-05	3.16e-05	0.000944471	0.000242478	0	0	0	0	0	0	0	0	0	0	0	0	0	0	0	0	0	0	0	0	0	0	0	0	0	0	0	0	0	0	0	0	0	0	0	0	0	0	8.87e-05
Achromobacter deleyi|1353891	0	0	0	0	0	0	0	0	0	0	0	0	0	0	0	0	0	0	0	0	0	0	0	0	0	0	0	0	0	0	0	0	0	0	0	0	0	0	0	0	0	0	0	0	0	0	0	0	0
Achromobacter sp. EB05|3142974	0	0	0	0	0	0	0	0	0	0	0	0	0	0	0	0	0	0	0	0	0	0	0	0	0	0	0	0	0	0	0	0	0	0	0	0	0	0	0	0	0	0	0	0	0	0	0	0	0
Achromobacter xylosoxidans|85698	0	0	0	0	0	0	0	0	0	0	0	4.46e-05	0	0	8.54e-05	0	0.000145205	9.52e-05	0	0	0	0	0	0	0	0	0	0	0	0	0	0	0	0	0	0	0	0	0	0	0	0	0	0	0	0	0	0	0
Acidovorax sp. BLS4|3273430	1.46099	1.33494	1.12984	1.2565	1.48575	1.19036	1.60101	1.51982	0.182458	0.367174	0.139461	0.192285	0.139306	0.152131	0.16838	0.188074	0.182136	0.189424	0.142481	0.156839	0.143245	0.112567	0.0969037	0.236905	0.10666	0.0049286	0.00687664	0.0141096	0.013006	0.0193684	0.0625232	0.0306258	0.030225	0.0309154	0.0265334	0.218947	0.0250866	0.00712105	0.0428446	0.326434	0.180071	0.11405	0.242451	0.235499	0.23462	0.117108	0.186234	0.164631	0.458494
Acidovorax temperans|80878	0	0	0	0	0	0	0	0	0	0	0	0	0	0	0	0	0	4.2e-05	0	0	0	0	0	0	0	0	0	0	0	0	0	0	0	0	0	0	0	0	0	0	0	0	0	0	0	0	0	0	0
Acinetobacter baumannii|470	0.716066	0.684394	0.556176	0.530461	0.72109	0.690182	0.761709	0.967761	0.0345439	0.218033	0.0335827	0.0945342	0.0461881	0.0593723	0.0774774	0.0203849	0.0542228	0.125877	0.0180182	0.0146213	0.0135072	0.0114801	0.0099161	0.0274149	0.016188	0.00228677	0.00325132	0.00624429	0.00418705	0.00561644	0.0147954	0.0110264	0.00784678	0.0104932	0.00472346	0.0175783	0.00488168	0.00289524	0.00656944	0.0408782	0.0226665	0.019271	0.0273487	0.0383387	0.0283827	0.0186003	0.0250588	0.0218568	0
Acinetobacter johnsonii|40214	0	0	0	0	0	0	0	0	0	0	7.27e-05	4.73e-05	0.000121173	0	8.03e-05	0.000507868	0.00019038	0.000134389	0	0	0	0	0	0	0	0	0	0	0	0	0	0	0	0	0	0	0	0	0	0	0	0	0	0	0	0	0	0	0
Acinetobacter junii|40215	0	0	0	0	0	0	0	0	0	0	0.000192804	0.000252042	0.000617982	0.000427754	0.000492127	0.00114761	0.00121972	0.000523556	0	0	0	0	0	0	0	0	0	0	0	0	0	0	0	0	0	0	0	0	0	0	0	0	0	0	0	0	0	0	0
Acinetobacter lwoffii|28090	0	0	0	0	0	0	0	0	0	0	0	0	0	0	0	0	0	0	0	0	0	0	0	0	0	0	0	0	0	0	0	0	0	0	0	0	0	0	0	0	0	0	0	0	0	0	0	0	0
Acinetobacter schindleri|108981	0	0	0	0	0	0	0	0	0	0	0	0	0	0	0	0	0	5.88e-05	0	0	0	0	0	0	0	0	0	0	0	0	0	0	0	0	0	0	0	0	0	0	0	0	0	0	0	0	0	0	0
Acinetobacter ursingii|108980	0	0	0	0	0	0	0	0	0	0	0	0	0	0	0	0.000210442	0	7.84e-05	0	0	0	0	0	0	0	0	0	0	0	0	0	0	0	0	0	0	0	0	0	0	0	0	0	0	0	0	0	0	0
Actinidia eriantha|165200	0.000467591	0.000414443	0.000588135	0.0004158	0.00058675	0.00049442	0.000729418	0.000625929	0.0018676	0.000821731	0.000139072	0.000212661	0.000181759	0.000157303	0.000195846	0.00010943	0	7.56e-05	0	0	0	0	0	0	0	0	0	0	0	0	0	0	0	0	0	0	0	0	0	6.99e-05	0	0	0	0	0	0	0	0	0.00325996
Actinoallomurus sp. NBC_01490|2903557	0	0	0	0	0	0	0	0	0	0	0	0	0	0	0	0	0	0	0	0	0	0	0	0	0	0	0	0	0	0	0	0	0	0	0	0	0	0	0	0	0	0	0	0	0	0	0	0	0
Actinomarinicola tropica|2789776	0	0	0	0	0	0	0	0	0	0	0	0	0	0	0	0	0	0	0	0	0	0	0	0	0	0	0	0	0	0	0	0	0	0	0	0	0	0	0	0	0	0	0	0	0	0	0	0	0
Actinomyces massiliensis|461393	0	0	0	5.68e-05	0	0	0	0	0	0	0	0	0	0	0	0	0	0	0	0	0	0	0	0	0	0	0	0	0	0	0	0	0	0	0	0	0	0	0	0	0	0	0	0	0	0	0	0	0
Actinomyces oris|544580	0	0	0	0	0	0	0	0	0	0	0	0	0	0	0	0	0	0	0	0	0	0	0	0	0	0	0	0	0	0	0	0	0	0	0	0	0	0	0	0	0	0	0	0	0	0	0	0	0
Actinomyces sp. oral taxon 171|706438	0	0	0	0	0	0	0	0	0	0	0	0	0	0	0	0	0	0	0	0	0	0	0	0	0	0	0	0	0	0	0	0	0	0	0	0	0	0	0	0	0	0	0	0	0	0	0	0	0
Actinomyces sp. oral taxon 414|712122	0	0	0	0	0	0	0	0	0	0	0	0	0.000121173	0	0	0	0	8.68e-05	0	0	0	0	0	0	0	0	0	0	0	0	0	0	0	0	0	0	0	0	0	0	0	0	0	0	0	0	0	0	0
Actinomycetospora sp. NBC_00405|2975952	0	0	0	0	0	0	0	0	0	0	0	0	0	0	0.000143119	0	0	0	0	0	0	0	0	0	0	0	0	0	0	0	0	0	0	0	0	0	0	0	0	0	0	0	0	0	0	0	0	0	0
Actinopolymorpha singaporensis|117157	0	0	0	0	0	0	0	0	0	0	0	0	0	0	0	0	0	0	0	0	0	0	0	0	0	0	0	0	0	0	0	0	0	0	0	0	0	0	0	0	0	0	0	0	0	0	0	0	0
Adhaeribacter swui|2086471	0	0	0	0	0	0	0	0	0	0	0	0	0	0	0	0	0	0	0	0	0	0	0	0	0	0	0	0	0	0	0	0	0	0	0	0	0	0	0	0	0	0	0	0	0	0	0	0	0
Aegilops tauschii|37682	0.0151023	0.0150005	0.0170233	0.0149977	0.0168007	0.0150631	0.0219424	0.0222721	0.00217709	0.00107768	0.000499395	0.000737748	0.000375636	0.000516065	0.000725636	0.000423691	0.000584047	0.000212782	0	0	0	0	0	0.00030159	0	0	0	0	0	0	0	0	0	0	0	0	0	0	0	0.000573627	0.000234123	0	0.000180054	0	0	0	0	0.000124422	0.00103538
Aeromicrobium erythreum|2041	0	0	0	0	0	0	0	0	0	0	0	0	0	0	0	0	0	0	0	0	0	0	0	0	0	0	0	0	0	0	0	0	0	0	0	0	0	0	0	0	0	0	0	0	0	0	0	0	0
Aeromonas hydrophila|644	0	0	0	0	0	0	0	0	0.000641653	0.000960931	0	8.66e-05	0.000136319	8e-05	0	0	0	0.000145588	0.000143215	0.000113175	0	0.000168643	0	9.31e-05	0	0	0.000157253	0	0	0.00010868	0.000139939	0.000205183	0.000166023	0	0.000103664	9.43e-05	0.000137944	0	0.000164353	0.000110313	0.000112726	0.000182299	8.22e-05	0.000163733	0.000166134	0.00016256	0	0	0
Aeromonas salmonicida|645	0	0	0	0	0	0	0	0	0	0	0	0	0	0	0	0	0	0	0	0	0	0	0	0	0	0	0	0	0	0	0	0	0	0	0	0	0	0	0	0	0	0	0	0	0	0	0	0	0
Agrobacterium pusense|648995	0	0	0	0	0	0	0	0	0	0	0	0	0	0	0	0	0	0.000453562	0	0	0	0	0	0	0	0	0	0	0	0	0	0	0	0	0	0	0	0	0	0	0	0	0	0	0	0	0	0	0
Agrobacterium tumefaciens|358	0	0	0	0	0	0	0	0	0	0	0	0	0	0	0.000210912	0.000423691	0	0.000380768	0	0	0	0	0	0	0	0	0	0	0	0	0	0	0	0	0	0	0	0	0	0	0	0	0	0	0	0	0	0	0
Agromyces soli|659012	0	0	0	0	0	0	0	0	0	0	0	0	0	0	0	0	0	0	0	0	0	0	0	0	0	0	0	0	0	0	0	0	0	0	0	0	0	0	0	0	0	0	0	0	0	0	0	0	0
Akanthomyces muscarius|2231603	0	0	0	0	7.83e-05	0	0	0	0	0	0	0	0	0.00159511	0.00102694	0	0.0021813	0	0	0	0	0	0	0	0	0	0	0	0	0	0	0	0	0	0	0	0	0	0	0	0	0	0	0	0	0	0	0	0
Alcaligenes aquatilis|323284	0	0	0	0	0	0	0	0	0.000336168	0	0	0	0	0	0	0	0	0	0	0	0	0	0	0	0	0	0	0	0	0	0	0	0	0	0	0	0	0	0	0	0	0	0	0	0	0	0	0	0
Aliarcobacter cryaerophilus|28198	0	0	0	1.39e-05	0	0	0	0	0	0	0	0	0	0	0	0	0	0	0	0	0	0	0	0	0	0	0	0	0	0	0	0	0	0	0	0	0	0	0	0	0	0	0	0	0	0	0	0	0
Alistipes finegoldii|214856	0	0	0	0	0	0	0	0	0	0	0	0	0	0	0	0	0	0	0	0	0	0	0	0	0	0	0	0	0	0	0	0.000776128	0	0	0	0	0	0	0	0	0	0	0	0	0	0	0	0	0
Allohahella sp. A8|3141461	0	0	0	0	0	0	0	0	0	0	0	0	0	0	0	0	0	0	0	0	0	0	0	0	0	0	0	0	0	0	0	0	0	0	0	0	0	0	0	0	0	0	0	0	0	0	0	0	0
Allomeiothermus silvanus|52022	0	0	0	0	0	0	0	0	0	0	0	0	4.54e-05	4.14e-05	3.52e-05	0	3.23e-05	3.64e-05	0	0	0	0	0	0	0	0	0	0	0	0	0	0	0	0	0	0	0	0	0	0	0	0	0	0	0	0	0	0	0
Alnus glutinosa|3517	0.0151826	0.0117368	0.0190981	0.0168013	0.0124771	0.012968	0.0194735	0.0136295	0.00367783	0.00208351	0	8.93e-05	0	6.35e-05	0.000173249	0	8.71e-05	5.88e-05	8.95e-05	0.000117528	0.000207531	0.000135737	0.000193362	0.00027925	9.64e-05	0	0	0	0	0	0	5.8e-05	0	0	0.000175777	0.000153299	5.75e-05	0	7.51e-05	0.000680262	0.000173424	8.51e-05	0.000266167	0.000142742	0.00017925	0.000115504	7.75e-05	6.64e-05	0.0072003
Alphaendornavirus capsici|3426171	0	0	0	0	0	0	0	0	0	0	0	0	0	0	0	0	0	0	0	0	0	0	0	0	0	0	0	0	0	0	0	0	0	0	0	0	0	0	0	0	0	0	0	0	0	0	0	0	0
Alphafusarivirus plasmoparae|2955270	0	0	0	0	0	0	0	0	0	0	0	0	0	0	0	0	0	0	0	0	0	0	0	0	0	0	0	0	0	0	0	0	0	0	0	0	0	0	0	0	0	0	0	0	0	0	0	0	0
Alternaria dauci|48095	0.00122672	0.00161057	0.000710035	0.00132349	0.00115361	0.000697408	0.000850513	0.00075231	0.0173086	0.0281005	0.0933395	0.114703	0.048248	0.0689871	0.0460038	0.0763598	0.0777751	0.102441	0	0	0	0	0	0	0	0	0	0	0	0	0	0	0	0	0	0	0	0	0	0	0	0	0	0	0	0	0	0	0.0572356
Alteromonas mediterranea|314275	0	0	0	0	0	0	0	0	0	0	0	0	0	0	0	0	0	0	0	0	0	0	0	0	0	0	0	0.000281909	0	0	0	0	0	0	0	0	0	0	0	0	0	0	0	0	0	0	0	0	0
Amaranthus tricolor|29722	0.019367	0.0158064	0.0273206	0.0246404	0.0211168	0.0181181	0.0277735	0.0262702	0.00603768	0.00476424	0.00292999	0.00448162	0.00389571	0.00357106	0.00320385	0.00370379	0.00216517	0	0	0	0	0	0	0	0	0	0	0	0	0	0	0	0	0	0	0	0	0	0	0	0	0	0	0	0	0	0	0	0.00764995
Amedibacterium intestinale|2583452	0	0	0	0	0	0	0	0	0.00201167	0.000583743	0	0	0	0	0	0	0	0	0	0	0	0	0	0	0	0	0	0	0	0	0	0	0	0	0	0	0	0	0	0	0	0	0	0	0	0	0	0	0
Anabaena azotica|197653	0	0	0	0	0	0	0	0	0.121842	0	0	0	0	0	0	0	0	0	0	0	0	0	0	0	0	0	0	0	0	0	0	0	0	0	0	0	0	0	0	0	0	0	0	0	0	0	0	0	0
Anabaenopsis elenkinii|156213	0.000114081	0	0	0	0	0	0	8.37e-05	0.0148167	0.02185	0	0	0	0	0	0	0	0	0	0	0	0	0	0	0	0	0	0	0	0	0	0	0	0	0	0	0	0	0	0	0	0	0	0	0	0	0	0	0.280054
Anaerostipes hadrus|649756	0	0	0	0	0	0	0	2.31e-05	0	0	0	0	0	0	0	0	0	0	0	0	0	0	0	0	0	0	0	0	0	0	0	0	0	0	0	0	0	0	0	0	0	0	0	0	0	0	0	0	0
Ananas comosus|4615	0.00119433	0.000886448	0.00101918	0.00147995	0.00227241	0.00112368	0.00142322	0.00177361	0.000416207	0.000170633	0.0025918	0.00304288	0.00513773	0.00345791	0.00376126	0.00346529	0.00651487	0.00456642	0	0	0	0	0	0	0	6.76e-05	0	0	0	0	0	0	0	0	0	5.5e-05	6.13e-05	0	0	0.000154438	0	0	0	0	0	0	0	0	0.000183409
Anderseniella sp. Alg231-50|1922226	1.69e-05	0	1.38e-05	2.14e-05	1.99e-05	0	2.14e-05	1.71e-05	0	0	0	0	0	0	0	0	0	0	0	0	0	0	0	0	0	0	0	0	0	0	0	0	0	0	0	0	0	0	0	0	0	0	0	0	0	0	0	0	0
Apium graveolens|4045	0.000585897	0.000452434	0.000892257	0.000644061	0.0010927	0.000633612	0.00126224	0.000770242	0.00620042	0.00281095	0.000717485	0.000850642	0.000772477	0.000700965	0.000720614	0.000650969	0.00100998	0.000949121	0	0	0	0	0	0	0	0	0	0	0	0	0	0	0	0	0	0	0	0	0	6.62e-05	0	0	0	0	0	0	0	0	0.00347295
Aquabacterium olei|1296669	0	0	0	0	0	0	0	0	0	0	0	0	0	5.52e-05	0	4.77e-05	6.78e-05	5.32e-05	0	0	0	0	0	0	0	0	0	0	0	0	0	0	0	0	0	0	0	0	0	0	0	0	0	0	0	0	0	0	0
Aquincola tertiaricarbonis|391953	0	0	0	0	0	0	0	0	0	0	9.48e-05	7.35e-05	0	0	7.28e-05	0.000202025	0.000106484	7.84e-05	0	0	0	0	0	0	0	0	0	0	0	0	0	0	0	0	0	0	0	0	0	0	0	0	0	0	0	0	0	0	0
Aquipluma nitroreducens|2010828	0	0	0	0	0	0	0	0	0.00010005	7.63e-05	0	0	0	0	0	0	0	0	0	0	0	0	0	0	0	0	0	0	0	0	0	0	0	0	0	0	0	0	0	0	0	0	0	0	0	0	0	0	0
Aquipseudomonas alcaligenes|43263	0	0	0	0	0	0	0	0	0	0	0	0.000225788	0	0	0	0	0	0	0	0	0	0	0	0	0	0	0	0	0	0	0	0	0	0	0	0	0	0	0	0	0	0	0	0	0	0	0	0	0
Arabidopsis thaliana|3702	0	0	0	0	0	0	0	0	0.000366849	0.0774088	0.000341359	0.000375438	0.000405929	0.000361521	0.000359052	0.000129071	0.000429162	0	0	0	0	0	0	7.45e-05	0	7.61e-05	0	0	0	0	0	0	0	7.16e-05	0	0.000255499	0	0	0.0008969	0	0	0	0	0	0	0	0.000187646	0.00022396	0.00544904
Arachis duranensis|130453	0.0140784	0.0209869	0.0164464	0.0176351	0.0171463	0.0257591	0.0181913	0.016585	0.00129131	0.00119892	0	0.000425321	0	0.000549181	0	0	0	0	0	0	0	0	0	0	0	0	0	0	0	0	0	0	0	0	0	0	0	0	0	0	0	0	0	0	0	0	0	0	0.0146491
Arachis hypogaea|3818	0.0124179	0.00931576	0.0167983	0.0112587	0.0108114	0.00849069	0.0147422	0.0150718	0.00375521	0.000776827	0	0.000953034	0	0	0.00111231	0	0.00117132	0	0	0	0	0	0	0	0	0	0	0	0	0	0	0	0	0	0	0	0	0	0	0.000150761	0	0	0	0	0	0	0	0	0.00393443
Arachis ipaensis|130454	0.0106997	0.00847536	0.00997568	0.00868786	0.010017	0.00851099	0.0180716	0.0132794	0.00615774	0.00696001	0	0	0	0	0	0	0	0	0	0	0	0	0	0	0	0	0	0	0	0	0	0	0	0	0	0	0	0	0	0.000323584	0	0	0	0	0	0	0	0	0.0133179
Arachis stenosperma|217475	0.00501252	0.00674046	0.00630737	0.00600338	0.00594084	0.00629552	0.0074224	0.00715676	0.00208237	0.00054782	0	0.000210035	0	0.000562979	0	0	0	0	0	8.27e-05	0	0	0.000105088	0.00010053	0	0	0	0	0	0	0	0	0	0	0	7.08e-05	4.98e-05	0	0	0.000158115	6.07e-05	6.08e-05	7.05e-05	7.98e-05	4.81e-05	6.42e-05	0	0.000103685	0.00165069
Arcobacter suis|1278212	0	0	0	0	0	0	0	0	2e-05	0	0	0	0	0	0	0	0	0	0	0	0	0	0	0	0	0	0	0	0	0	0	0	0	0	0	0	0	0	0	0	0	0	0	0	0	0	0	0	0
Argentina anserina|57926	0.00473788	0.00451743	0.00588889	0.00478706	0.00586874	0.00377412	0.00809056	0.00444896	0.00803334	0.00440052	0.00347996	0.00414819	0.00608591	0.00615414	0.00466767	0.00464657	0.00758293	0.0111207	0.000187969	0.00019588	0.000163375	0.000156304	0.000130309	0.00014521	0.000108982	0.000181758	0.000123253	0.000136256	7.9e-05	0.000147495	0.000156902	8.92e-05	8.74e-05	0.000129822	7.21e-05	0.000161161	0	7.39e-05	8.92e-05	0.000205917	0.000173424	0.000133686	0.000180054	0.000117552	0.000240457	0.000192506	0.000171329	0.000141012	0.0156963
Aristaeella lactis|3046383	0	0	0	0	0	0	0	0	0.000121394	0.00013471	0	0	0	0	0	0	0	0	0	0	0	0	0	0	0	0	0	0	0	0	0	0	0	0	0	0	0	0	0	0	0	0	0	0	0	0	0	0	0
Arthrobacter sp. YC-RL1|1652545	0	0	0	0	0	0	0	0	0	0	0	0	0	0	0	0	0	0	0	0	0	0	0	0	0	0	0	0	0	0	0	0	0	0	0	0	0	0	0	0	0	0	0	0	0	0	0	0	0
Ascochyta rabiei|5454	0.00257738	0.00282742	0.00204716	0.00261054	0.00271496	0.00369293	0.00143747	0.00567349	0.0187213	0.0364211	0.293562	0.204086	0.362816	0.335917	0.330137	0.417293	0.423186	0.389946	0	0	0	0	0	0	0	0	0	0	0	0	0	0	0	0	0	0	0	0	0	0	0	0	0	0	0	0	0	0	0.0406163
Asparagus officinalis|4686	0.000556321	0.000518054	0.000622066	0.000499389	0.000707332	0.00066116	0.000965909	0.000654108	0.00203034	0.00027391	0	0	0	6.62e-05	0	0	0	0	0	0	0	0	0	0	0	0	0	0	0	0	0	0	0	0	0	0	0	0	0	5.52e-05	0	0	0	0	0	0	0	0	7.69e-05
Aspergillus chevalieri|182096	0	0	0.000226206	0.000177894	0.000205114	0	0.000183779	0.000204943	0	0	0.00208608	0.000866395	0	0.000513305	0.00524517	0	0	0.00126269	0	0	0	0	0	0	0	0	0	0	0	0	0	0	0	0	0	0	0	0	0	0	0	0	0	0	0	0	0	0	0
Aspergillus fumigatus|746128	0	0	0	0	0	0	0	0	0.000600299	0	0	0	0	0	0	0	0	0	0	0	0	0	0	0	0	0	0	0	0	0	0	0	0	0	0	0	0	0	0	0	0	0	0	0	0	0	0	0	0
Aspergillus luchuensis|1069201	0	0.000414443	0.000206099	0.000168249	0.000246137	0	0.000286354	0	0.00210371	0	0.00407734	0.00583372	0.0026446	0.00323161	0.00248072	0.00273856	0.00475627	0.00214462	0	0	0	0	0	0	0	0	0	0	0	0	0	0	0	0	0	0	0	0	0	0	0	0	0	0	0	0	0	0	0
Aspergillus nidulans|162425	0	0	0	0	5.35e-05	0	0	0	0	0	0	0	0	0	0	0	0	0	0	0	0	0	0	0	0	0	0	0	0	0	0	0	0	0	0	0	0	0	0	0	0	0	0	0	0	0	0	0	0
Aspergillus oryzae|5062	0	0	0	0	0	0	0	0	0	0	0	0	0	0	0	0	0	0	0	0	0	0	0	0	0	0	0	0	0	0	0	0	0	0	0	0	0	0	0	0	0	0	0	0	0	0	0	0	0.00502897
Aspergillus puulaauensis|1220207	0	0	0.00013321	8.36e-05	0.000103179	0	0.00014104	9.14e-05	0	0	0	0.000653734	0	0.000405676	0	0	0	0	0	0	0	0	0	0	0	0	0	0	0	0	0	0	0	0	0	0	0.00463262	0	0	0	0	0	0	0	0	0	0	0	0
Aurantibacillus circumpalustris|3036359	0	0	0	0	0	0	0	0	0	0	0	0	0	0	0	0	0	0	0	0	0	0	0	0	0	0	0	0	0	0	0	0	0	0	0	0	0	0	0	0	0	0	0	0	0	0	0	0	0
Bacillus altitudinis|293387	0	0	0	0	0	0	0	0	0	0	0	0	0	0	0	0	0	0	0	0	0	0	0	0	0	0	0	0	0	0	0	0	0	0	0	0	0	0	0	0	0	0	0	0	0	0	0	0	0
Bacillus amyloliquefaciens|1390	0.0272808	0.0214555	0.0202479	0.0185503	0.0154556	0.0181558	0.0114285	0.0198086	1.0687	1.10806	0.0401571	0.0897401	0.169242	0.106031	0.138576	0.343972	0.287083	0.168358	0.00276136	0.00254644	0.00257868	0.00384589	0.00253052	0.00335472	0.00202874	0	0	0	0.00094801	0.000617149	0.000457983	0.000481735	0.00040632	0.000389465	0.00067156	0.00341976	0.000639906	0	0.000450798	0.00153335	0.00105789	0.00189996	0.00399251	0.00192281	0.00335328	0.00143738	0.00331643	0.00233499	1.22371
Bacillus cereus|1396	7.33481	6.10815	6.23093	7.42005	6.97708	6.57277	5.64227	6.28303	0.459696	0.458593	1.01415	0.885209	0.604916	1.24583	0.803269	0.100269	0.644317	0.911307	1.08178	0.895845	0.955931	1.13634	1.06572	1.74785	0.71618	0.36043	0.329688	0.395599	0.444284	0.451318	0.369122	0.214711	0.380608	0.354731	0.549733	1.04448	0.569034	0.303257	0.787864	2.39986	1.45459	0.965276	1.6838	0.963393	1.05454	0.700713	1.07752	0.806707	0
Bacillus infantis|324767	0	0	0	0	0	0	0	0	2.93e-05	0	0	0	0	0	0	0	0	0	0	0	0	0	0	0	0	0	0	0	0	0	0	0	0	0	0	0	0	0	0	0	0	0	0	0	0	0	0	0	0
Bacillus paralicheniformis|1648923	0	0	0	0	0	0	0	0	0	0	0	0	0	0	0	0	0	0	0.000474398	0	0	0	0	0	0	0	0	0	0	0.000131969	0	0	0	0	0	0	0	0	0	0	0	0	0	0	0	0	0.000159091	0	0
Bacillus siamensis|659243	0	0.000100157	0	7.93e-05	5.72e-05	8.41e-05	0	3.76e-05	0	0	0	0	0	0	0	0	0	0	0	0	0	0	0	0	0	0	0	0	0	0	0	0	0	0	0	0	0	0	0	0	0	0	0	0	0	0	0	0	0
Bacillus sp. 1P10SD|3132265	0	0	0	0	0	0	0	0	0	0	0	0	0	0	0	0	0	0	0	0	0	0	0	0	0	0	0	0	0	0	0	0	0	0	0	0	0	0	0	0	0	0	0	0	0	0	0	0	0
Bacillus velezensis|492670	0	0	0	0	0	0	0	0	0	0	0	0	0	0	0	0	0	0	0	0	0	0	0	0	0	0	0	0	0	0	0	0	0	0	0	0	0	0	0	0	0	0	0	0	0	0	0	0	0
Bacteroides fragilis|817	0	0	0	0	0	0	0	0	0	0	0	0	0	0	0	0	0	0	0	0	0	0	0	0	0	0	0	0	0	0	0	0.00070922	0	0	0	0	0	0	0	0	0	0	0	0	0	0	0	0	0
Bacteroides xylanisolvens|371601	0	0	0	0	0	0	0	0	0.00265199	0	0	0	0	0	0	0	0	0	0	0	0	0	0	0	0	0	0	0	0	0	0	0	0	0	0	0	0	0	0	0	0	0	0	0	0	0	0	0	0
Bartonella machadoae|2893471	0	0	0	0	0	0	0	0	0.000302818	0.000606195	0	0	0	0	0	0	0	0	0	0	0	0	0	0	0	0	0	0	0	0	0	0	0	0	0	0	0	0	0	0	0	0	0	0	0	0	0	0	0
Bathycoccus prasinos|41875	6.76e-05	0	0.000204842	3.21e-05	3.73e-05	0	0.000122519	0	0	0	0	0	0	0	0	0	0	0	0	0	0	0	0	0	0	0	0	0	0	0	0	0	0	0	0	0	0	0	0	0	0	0	0	0	0	0	0	0	0
Benincasa hispida|102211	0.00301117	0.00276986	0.00359165	0.00281094	0.00266399	0.0033783	0.00314419	0.0028376	0.00354843	0.00407273	0.000271823	0.000451576	0.00031202	0.000267691	0.000349008	0.000227278	0.000329132	0.000246379	4.48e-05	4.79e-05	4.86e-05	0	0	8.56e-05	0	0	0	0	0	0	0	0	0	0	0	0	0	0	0	0.000132375	6.07e-05	0	3.91e-05	0	0	0	4.9e-05	4.15e-05	0.00601701
Beta vulgaris|161934	0.00242246	0.00123412	0.0040805	0.00297061	0.00396554	0.0017196	0.00375394	0.00216044	0.00245989	0.00117647	0.000578413	0.000651109	0.000860327	0.000852748	0.000923993	0.000549956	0.00134234	0.0012375	0	0	0	0	0	0	0	0	0	0	0	0	0	0	0	0	0	0	0	0	0	0	0	0	0	0	0	0	0	0	0.00269198
Betabaculovirus chofumiferanae|3051997	0	0	0.000198559	0	0	0	0	0	0	0	0	0	0	0	0	0	0	0	0	0	0	0	0	0	0	0	0	0	0	0	0	0	0	0	0	0	0	0	0	0	0	0	0	0	0	0	0	0	0
Betabotoulivirus deltaplasmoparae|2955434	0	0	0	0	0	0	0	0	0	0	0	0	0	0	0	0	0	5.04e-05	0	0	0	0	0	0	0	0	0	0	0	0	0	0	0	0	0	0	0	0	0	0	0	0	0	0	0	0	0	0	0
Betabotoulivirus etaplasmoparae|2955436	0	0	0	0	0	0	0	0	0	0	0	0	0	0	0	0	0	0	0	0	0	0	0	0	0	0	0	0	0	0	0	0	0	0	0	0	0	0	0	0	0	0	0	0	0	0	0	0	0
Betabotoulivirus phaeoacremonium|2845805	0	0	0	0	0	0	0	0	0	0	0	0	0	0	0	0	0	0	0	0	0	0	0	0	0	0	0	0	0	0	0	0	0	0	0	0	0	0	0	0	0	0	0	0	0	0	0	0	0
Betachrysovirus alternariae|2560291	0	0	0	0	0	0	0	0	0	0	0	0	0	0	0	0	0	0	0	0	0	0	0	0	0	0	0	0	0	0	0	0	0	0	0	0	0	0	0	0	0	0	0	0	0	0	0	0	0
Betascleroulivirus betaplasmoparae|2955478	0	0	0	0	0	0	0	0	0	0	0	0	0	0	0	0	0	0	0	0	0	0	0	0	0	0	0	0	0	0	0	0	0	0	0	0	0	0	0	0	0	0	0	0	0	0	0	0	0
Betascleroulivirus deltaplasmoparae|2955480	0	0	0	0	0	0	0	0	0	0	3.79e-05	0.000160152	5.15e-05	8.28e-05	0.000356541	3.93e-05	0.000125844	7.56e-05	0	0	0	0	0	0	0	0	0	0	0	0	0	0	0	0	0	0	0	0	0	0	0	0	0	0	0	0	0	0	0
Betascleroulivirus epsilonplasmoparae|2955481	0	0	0	0	0	0	0	0	0	0	0	0	0	0	0	0	0.000245235	0.000335972	0	0	0	0	0	0	0	0	0	0	0	0	0	0	0	0	0	0	0	0	0	0	0	0	0	0	0	0	0	0	0
Betascleroulivirus miplasmoparae|2955487	0	0	0	0	0	0	0	0	0	0	0	0	0	0	0	0	0	0	0	0	0	0	0	0	0	0	0	0	0	0	0	0	0	0	0	0	0	0	0	0	0	0	0	0	0	0	0	0	0
Betascleroulivirus zetaplasmoparae|2955489	0	0	0	0	0	0	0	0	0	0	0	0	0.000215082	2.76e-05	0	0	0.0001807	0	0	0	0	0	0	0	0	0	0	0	0	0	0	0	0	0	0	0	0	0	0	0	0	0	0	0	0	0	0	0	0
Bifidobacterium choerinum|35760	0	0	0	0	0	0	0	0	4e-05	0	0	0	0	7.45e-05	0	0	0	0	0	0	0	0	0	0	0	0	0	0	0	0	0	0	0	0	0	0	0	0	0	0	0	0	0	0	0	0	0	0	0
Bifidobacterium pseudocatenulatum|28026	0	0	0	0	0	0	0	0	4.4e-05	0	0	0	0	0	0	0	0	0	0	0	0	0	0	0	0	0	0	0	0	0	0	0	0	0	0	0	0	0	0	0	0	0	0	0	0	0	0	0	0
Blattabacterium cuenoti|1653831	0	0	1.63e-05	1.29e-05	0	0	1.71e-05	0	0.000204102	0	0	0	0	0	0	0	0	0	0	0	0	0	0	0	0	0	0	0	0	0	0	0	0	0	0	0	0	0	0	0	0	0	0	0	0	0	0	0	0
Blautia liquoris|2779518	0	0	0	0	0	0	0	0	0	0	0	0	0	0	0	0	0	0	0	0	0	0	0	0	0	0	0	0	0	0	0	0	0	0	0	0	0	0	0	0	0	0	0	0	0	0	0	0	0
Bordetella flabilis|463014	0	0	0	0	0	0	0	0	0	0	0	0	0	0	0	0	0	0	0	0	0	0	0	0	0	0	0	0	0	0	0	0	0	0	0	0	0	0	0	0	0	0	0	0	0	0	0	0	0
Bordetella pertussis|520	0	0	0	0	0	0	0	0	0	0	0	0	0	0	0	0	0	0	0	0	0	0	0	0	0	0	0	0	0	0	0	0	0	0	0	0	0	0	0	0	0	0	0	0	0	0	0	0	0
Bordetella petrii|94624	0	0	0	0	0	0	0	0	0	0	0	0	0	0	0	0	0	0	0	0	0	0	0	0	0	0	0	0	0	0	0	0	0	0	0	0	0	0	0	0	0	0	0	0	0	0	0	0	0
Borrelia miyamotoi|47466	1.97e-05	2.19e-05	0	0	0	2.17e-05	0	1.88e-05	0	0	0	0	0	0	0	0	0	0	0	0	0	0	0	0	0	0	0	0	0	0	0	0	0	0	0	0	0	0	0	0	0	0	0	0	0	0	0	0	0
Borreliella burgdorferi|139	0	0	0	0	0	0	0	9.39e-06	0	0	0	0	0	0	0	0	0	0	0	0	0	0	0	0	0	0	0	0	0	0	0	0	0	0	0	0	0	0	0	0	0	0	0	0	0	0	0	0	0
Botoulivirus alphaplasmoparae|2955517	0	0	0	0	0	0	0	0	0	0	0	0	0	0	0	0	0	0	0	0	0	0	0	0	0	0	0	0	0	0	0	0	0	0	0	0	0	0	0	0	0	0	0	0	0	0	0	0	0
Botrytis cinerea|40559	0.000425339	0.00038336	0.000590649	0.000429731	0.00035926	0.000342179	0.000200875	0.000256178	0.00136068	0.00643464	0.00739294	0.0124367	0.0174701	0.0203197	0.0136239	0.03536	0.0214936	0.064109	0	0	0	0	0	0	0	0	0	0	0	0	0	0	0	0	0	0	0	0	0	0	0	0	0	0	0	0	0	0	0
Brachypodium distachyon|15368	0.000335201	0.000285505	0.000370726	0.000404012	0.000335641	0.00033493	0.000373257	0.000342425	0.000212106	0	0	0	0	0	0	0	0	0	0	0	0	0	0	0	0	0	0	0	0	0	0	0	0	0	0	0	0	0	0	0	0	0	0	0	0	0	0	0	0
Bracoviriform facetosae|2083300	0.0074547	0.00483172	0.0314087	0.0145669	0.0178424	0.00748155	0.023491	0.0105323	0.000348174	0.0038527	0	0	0	0	0	0	0	0	4.92e-05	7.84e-05	6.18e-05	4.94e-05	5.46e-05	5.96e-05	6.29e-05	0	0	0	0	0	0	0	0	0	0	9.43e-05	0	0	0	0	0	7.29e-05	5.48e-05	9.66e-05	0.000100555	0	4.08e-05	0	0
Bradyrhizobium guangzhouense|1325095	0	0	0	0	0	0	0	0	0	0	0	0	0	0	0	0	0	0	0	0	0	0	0	0	0	0	0	0	0	0	0	0	0	0	0	0	0	0	0	0	0	0	0	0	0	0	0	0	0
Bradyrhizobium quebecense|2748629	0	0	0	0	0	0	0	0	0	0	0	0	0	0	0	0	0	0	0	0	0	0	0	0	0	0	0	0	0	0	0	0	0	0	0	0	0	0	0	0	0	0	0	0	0	0	0	0	0
Bradyrhizobium sp. BTAi1|288000	0	0.00015887	0.000183478	0.000216473	0.000159119	0.00016094	0	0	0	0	0	0	0	0	0	0	0	0	0	0	0	0	0	0	0	0	0	0	0	0	0	0	0	0	0	0	0	0	0	0	0	0	0	0	0	0	0	0	0
Bradyrhizobium sp. CCBAU 53421|1325120	0	0	0	0	0	0	0	0	0	0	0	0	0	0	0	0	0	0	0	0	0	0	0	0	0	0	0	0	0	0	0	0	0	0	0	0	0	0	0	0	0	0	0	0	0	0	0	0	0
Bradyrhizobium sp. CIAT3101|439387	0	0	0	0	0	0	0	0	0	0	0	0	0	0	0	0	0	0	0	0	0	0	0	0	0	0	0	0	0	0	0	0	0	0	0	0	0	0	0	0	0	0	0	0	0	0	0	0	0
Bradyrhizobium sp. SK17|2057741	0	0	0	0.000101807	0	0	0	0	0	0	0	0	0	0	0	0	0	0	0	0	0	0	0	0	0	0	0	0	0	0	0	0	0	0	0	0	0	0	0	0	0	0	0	0	0	0	0	0	0
Brassica napus|3708	1.14177	0.723632	1.20544	0.999151	1.08147	0.773067	1.01842	1.10116	0.0185452	0.0454242	0.00153928	0.00152801	0.000878503	0.00110388	0.000976721	0.000465779	0.000816376	0.000629947	0.00133816	0.000870577	0.00132467	0.00129567	0.00104247	0.00304569	0.000746108	0.000211347	0.000208254	0.000239623	0.000274424	0.000415314	0.000385893	0.000231946	0.000288356	0.000326792	0.000432683	0.00113206	0.000544112	0.000114988	0.000788897	0.00997595	0.00269674	0.000895289	0.00235636	0.00151558	0.00153455	0.000714411	0.0012197	0.000991229	0.0132291
Brassica oleracea|3712	0.0020436	0.00338232	0.00295324	0.00243372	0.0109518	0.00508194	0.00276524	0.00163612	0.000461563	0.000561291	0.00274983	0.00277246	0.00314444	0.00371456	0.00348255	0.00221666	0.00506282	0.00185064	0	0	0	0	0.000159734	0	0	0	0	0	0	0	0	0	0	0	0	0	6.9e-05	0	0	0	0	0	0	0	0	0	0	0	0.0277481
Brassica rapa|3711	0.135907	0.110114	0.121708	0.102862	0.104744	0.0863611	0.1114	0.129419	0.00273203	0.0153884	0.000132751	0.000322929	0.000172671	0.000229055	0.000208401	0	0.000306544	8.96e-05	0.0066729	0.00530617	0.0052545	0.00680743	0.00647342	0.012596	0.00374731	0.00145829	0.00120703	0.00164447	0.00180455	0.00191355	0.00154781	0.000749365	0.00143304	0.00130269	0.00250145	0.00651719	0.00260944	0.00112113	0.00432484	0.020794	0.0105745	0.00587002	0.0118288	0.00620506	0.00748914	0.00395279	0.00610256	0.00466168	0
Brettanomyces bruxellensis|5007	0.000136615	0	0.00109207	6.11e-05	0.000146688	0.000114543	0.00018093	0.000195549	0.00211305	0.00184104	0	0.00656885	0.00481965	0.00585885	0.000775853	0	0.00554361	0.00374609	0.00646256	0.00698638	0.00729007	0.00821005	0.0078858	0.0061919	0.00876048	0	0.0097072	0.00719339	0	0.00499541	0.00857447	0	0	0.00697008	0.0143326	0.0097011	0	0.00714569	0.00918501	0.0104099	0.00973343	0.00609283	0.00697514	0.00895494	0	0.0077644	0.010602	0.00935239	0
Brettanomyces nanus|13502	0.000225345	0.000172685	0.000271447	0.000176822	0.000294618	0	0.000243614	0	0	0	0	0	0	0	0	0	0	0	0	0	0	0	0	0	0	0	0	0	0	0	0	0	0	0	0	0	0	0	0	0	0	0	0	0	0	0	0	0	0
Brevibacillus formosus|54913	0	0	0	0	0	0	0	0	0	0	0	0	0	0	0	0	0	0	0	0	0	0	0	0	0	0	0	0	0	0	0	0	0	0	0	0	0	0	0	0	0	0	0	0	0	0	0	0	0
Brevundimonas diminuta|293	0	0	0	0	0	0	0	0	0	0	0	0	0	0	0	0	0.000306544	0.000282776	0	0	0	0	0	0	0	0	0	0	0	0	0	0	0	0	0	0	0	0	0	0	0	0	0	0	0	0	0	0	0
Brevundimonas sanguinis|3021811	0	0	0	0	0	0	0	0	0.000646989	0	0	0	0	0	0	0	0	0	0	0	0	0	0	0	0	0	0	0	0	0	0	0	0	0	0	0	0	0	0	0	0	0	0	0	0	0	0	0	0
Brevundimonas sp. Bb-A|2560058	0.000295765	0.000340764	0.000813085	0.000671924	0.00090996	0.000561116	0.000726569	0.000395368	0	0	0	0	0	0	0	0	0	0	0	0	0	0	0	0	0	0	0	0	0	0	0	0	0	0	0	0	0	0	0	0	0	0	0	0	0	0	0	0	0
Brevundimonas sp.|1871086	0	0	0	0	0	0	0	0	0	0	0	0.000112894	0.000160554	0.000165582	0.000173249	0.000249725	0.000238782	0.000134389	0	0	0	0	0	0	0	0	0	0	0	0	0	0	0	0	0	0	0	0	0	0	0	0	0	0	0	0	0	0	0
Buchnera aphidicola|9	0	0	2.26e-05	0	2.24e-05	0	0	1.96e-05	6e-05	0.000345755	0.00349577	0.000427947	8.79e-05	0.00083619	0.00193336	0	0	0	0	0	0	0	0	0	0	0	0	0	0	0	0	0	0	0	0	0	0	0	0	0	0	0	0	0	0	0	0	0	0.000573894
Burkholderia mallei|13373	0	9.21e-05	0	0	0	0	0	0	0	0	0	0	0	0	0	0	0	0	0	0	0	0	0	0	0	0	0	0	0	0	0	0	0	0	0	0	0	0	0	0	0	0	0	0	0	0	0	0	0
Burkholderia pseudomallei|28450	0	0	0	0	0	0	0	0	0	0	0	0	0	0	0	0	0	0	0	0	0	0	0	0	0	0	0	0	0	0	0	0	0	0	0	0	0	0	0	0	0	0	0	0	0	0	0	0	0
Cajanus cajan|3821	0.00306188	0.00176599	0.00372486	0.00275735	0.00217172	0.00203858	0.00177653	0.00280857	0.00753042	0.00206555	0.00108097	0.00140723	0.00155707	0.00141297	0.000954124	0.000836158	0.00143269	0.00131029	0	0	0	0	0	0	0	0	0	0	0	0	0	0	0	0	0	0	0	0	0	0	0	0	0	0	0	0	0	0	0.00371552
Caldimonas aquatica|376175	0	0	0	0	0	0	0	0	0	0	0	0	0	0	0	0	0	0	0	0	0	0	0	0	0	0	0	0	0	0	0	0	0	0	0	0	0	0	0	0	0	0	0	0	0	0	0	0	0
Calothrix sp. NIES-3974|2005462	6.2e-05	0	0	0	9.2e-05	0	7.84e-05	0	0	0	0	0	0	0	0	0	0	0	0	0	0	0	0	0	0	0	0	0	0	0	0	0	0	0	0	0	0	0	0	0	0	0	0	0	0	0	0	0	0
Camelina sativa|90675	0.00234781	0.00302198	0.00347226	0.00334248	0.00294494	0.00298102	0.00284787	0.00240124	0.000613639	0.000278401	0.00047727	0.000401692	0.000775506	0.000659569	0.000657843	0.00060888	0.00107129	0.000649546	0	0	0	0	0	0	0	0	0	0	0	0	0	0	0	0	0	0	0	0	0	0	0	0	0	0	0	0	0	0	0.000283989
Campylobacter ornithocola|1848766	0	0	0	0	0	0	0	0	4.67e-05	0	0	0	0	0	0	0	0	0	0	0	0	0	0	0	0	0	0	0	0	0	0	0	0	0	0	0	0	0	0	0	0	0	0	0	0	0	0	0	0
Campylobacter sp. CN_NE2|2984146	0	0	0	0	0	0	0	0	0.000302818	0	0	0	0	0	0	0	0	0	0	0	0	0	0	0	0	0	0	0	0	0	0	0	0	0	0	0	0	0	0	0	0	0	0	0	0	0	0	0	0
Candida albicans|5476	0	0	0	0	0	0	0	0	0.000712355	0	0	0	0	0	0	0	0	0	0	0	0	0	0	0	0	0	0	0	0	0	0	0	0	0	0	0	0	0	0	0	0	0	0	0	0	0	0	0	0
Candida dubliniensis|42374	0	0	0	0	0	0	0	0	0.00016675	0.000799279	0	0	0	0	0	0	0	0	0	0	0	0	0	0	0	0	0	0	0	0	0	0	0	0	0	0	0	0	0	0	0	0	0	0	0	0	0	0	0
Candida orthopsilosis|273371	0	0	0	0	0	0	0	0	0	0	0	0	0	0	0	0	0	0	0	0	0	0	0	0	0	0	0	0	0	0	0	0	0	0	0	0	0	0	0	0	0	0	0	0	0	0	0	0	0
Candidatus Annandia pinicola|1345117	6.76e-05	4.26e-05	9.55e-05	8.89e-05	7.21e-05	4.2e-05	5.98e-05	9.14e-05	0	0	0	0	0	0	0	0	0	0	0	0	0	0	0	0	0	0	0	0	0	0	0	0	0	0	0	0	0	0	0	0	0	0	0	0	0	0	0	0	0
Candidatus Atelocyanobacterium thalassa|713887	0	0	0	0	0	0	0	0	0.00178356	0	0	0	0	0	0	0	0	0	0	0	0	0	0	0	0	0	0	0	0	0	0	0	0	0	0	0	0	0	0	0	0	0	0	0	0	0	0	0	0
Candidatus Bodocaedibacter vickermanii|2741701	0	0	0	0	0	0	0	0	0	0	0	0	0	0	0	0	0	0	0	0	0	0	0	0	0	0	0	0	0	0	0	0	0	0	0	0	0	0	0	0	0	0	0	0	0	0	0	0	0
Candidatus Contubernalis alkaliaceticus|338645	0	0	0	0	0	0	0	0	0.000572285	0.000233497	0	0	0	0	0	0	0	0	0	0	0	0	0	0	0	0	0	0	0	0	0	0	0	0	0	0	0	0	0	0	0	0	0	0	0	0	0	0	0.000455565
Candidatus Endolissoclinum faulkneri|1263979	0	0	0	1.29e-05	0	0	0	1.02e-05	0	0	0	0	0	0	0	0	0	0	0	0	0	0	0	0	0	0	0	0	0	0	0	0	0	0	0	0	0	0	0	0	0	0	0	0	0	0	0	0	0
Candidatus Gullanella endobia|1070130	0	0	1.51e-05	1.07e-05	2.24e-05	0	2.71e-05	0	0	0	0	0	0	0	0	0	0	0	0	0	0	0	0	0	0	0	0	0	0	0	0	0	0	0	0	0	0	0	0	0	0	0	0	0	0	0	0	0	0
Candidatus Hoaglandella endobia|1778263	0	0	0	0	0	0	0	0	0	0	0	0	0	0	0	0	0	0	0	0	0	0	0	0	0	0	0	0	0	0	0	0	0	0	0	0	0	0	0	0	0	0	0	0	0	0	0	0	0
Candidatus Hodgkinia cicadicola|573658	0.000187318	0.000100157	0.000175938	0.000133956	0.000292132	7.68e-05	0.00018093	0.000247639	0.000374853	0.000152671	0	0	0	0	0	0	0	0	0	0	0	0	0	0	0	0	0	0	0	0	0	0	0	0	0	0	0	0	0	0	0	0	0	0	0	0	0	0	0
Candidatus Ichthyocystis hellenicum|1561003	0.00587587	0.00615103	0.0044173	0.00405941	0.00313513	0.00496595	0.00330945	0.0055565	1.6e-05	0.0100179	0.00073645	0.00310589	0.00151769	0.00185728	0.00182539	9.82e-05	0.00385923	4.48e-05	0.000255101	0.000204586	0.000247271	0.000308494	0.000252211	0.000353717	0.000188623	0	5.95e-05	0	0.00014137	7.76e-05	5.51e-05	0	0.000122333	5.82e-05	0.000148735	0.000231914	0.000195421	7.8e-05	0.000277053	0.00104429	0.000641669	0.000214707	0.000387508	0.0002435	0.000244829	0.000149727	0.000350816	0.00020737	0.00105904
Candidatus Karelsulcia muelleri|336810	0	0	0	0	0	0	0	0	0	0	0	0	0	0	0	0	0	0	0	0	0	0	0	0	0	0	0	0	0	0	0	0	0	0	0	0	0	0	0	0	0	0	0	0	0	0	0	0	0
Candidatus Liberibacter africanus|34020	0.0167699	0.0216374	0.0183855	0.0184345	0.0134754	0.0164058	0.0120197	0.024132	0.000494913	0.0192635	0.0296223	0.0372156	0.022208	0.0240839	0.0237527	0.00202025	0.035885	0.000344371	0.00543768	0.00546287	0.00664099	0.00631384	0.00473737	0.00862696	0.00378503	0.00140334	0.00178929	0.00191228	0.00241161	0.00387756	0.00259524	0.00150319	0.00273501	0.00230098	0.00463331	0.00668228	0.00660215	0.00223816	0.00789366	0.0236143	0.0122307	0.00454126	0.0100126	0.00478184	0.00499276	0.0031571	0.00615967	0.00451652	0.000881549
Candidatus Pelagibacter sp. HIMB1321|1388755	2.82e-05	1.15e-05	3.64e-05	1.61e-05	2.11e-05	0	2.14e-05	1.37e-05	0	0	0	0	0	0	0	0	0	0	0	0	0	0	0	0	0	0	0	0	0	0	0	0	0	0	0	0	0	0	0	0	0	0	0	0	0	0	0	0	0
Candidatus Pelagibacter sp. Uisw_099_02|3230981	0	0	0	0	0	0	0	0	0.000875103	0	0	0	0	0	0	0	0	0	0	0	0	0	0	0	0	0	0	0	0	0	0	0	0	0	0	0	0	0	0	0	0	0	0	0	0	0	0	0	0
Candidatus Phytoplasma mali|37692	0	0	0	0	0	0	0	0	0	0	0.00712112	0.00261756	0.0117841	0.00377527	0.0114093	0.0138163	0.0166373	0.009592	0	0	0	0	0	0	0	0	0	0	0	0	0	0	0	0	0	0	0	0	0	0	0	0	0	0	0	0	0	0	0
Candidatus Phytoplasma rubi|399025	0.0192078	0.0201926	0.0215197	0.0172075	0.0134182	0.0192432	0.0170416	0.0236871	0.00393796	0.00184104	0	0	0	0	0	0	6.13e-05	0	0	0	0	6.99e-05	6.73e-05	0.000204783	0	0	0	0	0	0	0	0	0	0	0	0.000149369	0	0	0.000131483	0.000323584	0.000242794	0	0	0	6.12e-05	0	9.79e-05	0	0
Candidatus Phytoplasma solani|69896	0.0183529	0.0204044	0.0185866	0.0269777	0.0152654	0.0220764	0.0200205	0.0208	0.000808403	0.0145532	0.000281305	0.000220537	0.000366548	0.00019042	0.000318878	0.000448944	0.000496924	0	0.000402791	0.000605051	0.000688826	0.000765065	0.00197565	0.00399514	0.00128264	6.76e-05	0.000136003	0.000178543	0.000349267	0.000357092	0.000428299	0.000312235	0.000567974	0.000376035	0.00135664	0.00291662	0.00139477	0.000394245	0.00157779	0.00682469	0.0045177	0.000303831	0.000583219	0.000369449	0.00113233	0.00044918	0.00251282	0.00134791	0.000402318
Candidatus Poriferisocius sp.|3101276	0	0	0	0	0	0	0	0	0	0	0	0	0	0	0	0	0	0	0	0	0	0	0	0	0	0	0	0	0	0	0	0	0	0	0	0	0	0	0	0	0	0	0	0	0	0	0	0	0
Candidatus Poriferisodalis sp.|3101277	0	0	0	0	0	0	0	0	6e-05	0	0	0	0	0	0	0	0	0	0	0	0	0	0	0	0	0	0	0	0	0	0	0	0	0	0	0	0	0	0	0	0	0	0	0	0	0	0	0	0
Candidatus Portiera aleyrodidarum|91844	0	0	2.01e-05	0	1.37e-05	0	0	0	0	0	0	0	0	0	0	0	0	0	0	0	0	0	0	0	0	0	0	0	0	0	0	0	0	0	0	0	0	0	0	0	0	0	0	0	0	0	0	0	0
Candidatus Sarcina troglodytae|2726954	0	0	0	0	2.98e-05	0	0	0	0	0	0	0	0	0	0	0	0	0	0	0	0	0	0	0	0	0	0	0	0	0	0	0	0	0	0	0	0	0	0	0	0	0	0	0	0	0	0	0	0
Candidatus Uabimicrobium helgolandensis|3095367	0	0	0	0	0	0	0	0	0.000252126	0	0	0	0	0	0	0	0	0	0	0	0	0	0	0	0	0	0	0	0	0	0	0	0	0	0	0	0	0	0	0	0	0	0	0	0	0	0	0	0
Candidatus Walczuchella monophlebidarum|1415657	0	0	0	0	0	0	0	0	0	0	0	0	0	0	0	0	0	0	0	0	0	0	0	0	0	0	0	0	0	0	0	0	0	0	0	0	0	0	0	0	0	0	0	0	0	0	0	0	0
Candidatus Xianfuyuplasma coldseepsis|2782163	0	0	2.14e-05	0	2.36e-05	0	0	0	0	0	0	0	0	0	0	0	0	0	0	0	0	0	0	0	0	0	0	0	0	0	0	0	0	0	0	0	0	0	0	0	0	0	0	0	0	0	0	0	0
Candidozyma auris|498019	0.000142249	0.000120879	0.000248827	0.000260411	0.00047114	0	0.000562735	0.000309976	0.000881773	0	0	0	0	0	0	0	0	0	0	0	0	0	0	0	0	0	0	0	0	0	0	0	0	0	0	0	0	0	0	0	0	0	0	0	0	0	0	0	0.0413145
Cannabis sativa|3483	0.00285061	0.00140796	0.00689802	0.00310457	0.00672525	0.00423954	0.00886842	0.00729937	0.00671668	0.00192635	0.000227572	0.000315053	0.000318079	0.000314606	0.000391693	0.000204831	0.00047111	0.000551554	0	0	0	0	0	0	0	0	0	5.64e-05	4.16e-05	3.88e-05	0	0	0	0	0	0	4.21e-05	0	0	0	0	0	0	0	0	0	0	0	0.00544904
Capillimicrobium parvum|2884022	0	0	0	0	0	0	0	0	0	0	0	0	0	0	0	0	0	0	0	0	0	0	0	0	0	0	0	0	0	0	0	0	0	0	0	0	0	0	0	0	0	0	0	0	0	0	0	0	0
Capillovirus alphavii|3427714	0	0	0	0	0	0	0	0	0	0	0	0	0	0	0	0	0	0	0	0	0	0	0	0	0	0	0	0	0	0	0	0	0	0	0	0	0	0	0	0	0	0	0	0	0	0	0	0	0.0452075
Capnocytophaga granulosa|45242	0	0	0	0	0	0	0	0	0	0	0	0	0	0	0.000356541	0	0	0	0	0	0	0	0	0	0	0	0	0	0	0	0	0	0	0	0	0	0	0	0	0	0	0	0	0	0	0	0	0	0
Capsicum annuum|4072	0.00916028	0.00744846	0.0119047	0.00844138	0.00995859	0.00754245	0.0136111	0.0079253	0.00718225	0.00409069	0.00100827	0.00133897	0.00103906	0.00111492	0.00121274	0.000816517	0.00129717	0.000974318	0.000201396	0.000187174	0.000211946	0.000246795	0.000294246	0.000454247	0.000184431	0	0	0	0	0.000100917	0	0	0	0	9.92e-05	0.000137576	0.000226075	0	0.000131483	0.000610398	0.000528943	0.000279525	0.000297481	0.000214112	0.000284176	0.000213895	0.000175408	0.000128569	0.00420067
Carboxydocella thermautotrophica|178899	0	0	0	0	0	0	0	0	8.67e-05	0.000107768	0	0	0	0	0	0	0	0	0	0	0	0	0	0	0	0	0	0	0	0	0	0	0	0	0	0	0	0	0	0	0	0	0	0	0	0	0	0	0
Cardinium endosymbiont of Tipula unca|3066216	0	0	1.63e-05	0	0	0	0	1.96e-05	6.4e-05	0	0	0	0	0	0	0	0	0	0	0	0	0	0	0	0	0	0	0	0	0	0	0	0	0	0	0	0	0	0	0	0	0	0	0	0	0	0	0	0
Cardiobacterium hominis|2718	0	0	0	0	0	0	0	0	0	0	0	0	0	0	0	0	0	0	0	0	0	0	0	0	0	0	0	0	0	0	0	0	0	0	0	0	0	0	0	0	0	0	0	0	0	0	0	0	0
Carlavirus SCV1|2955590	0	0	0	0	0	0	0	0	0	0	0	0	0	0	0	0	0	0	0	0	0	0	0	0	0	0	0	0	0	0	0	0	0	0	0	0	0	0	0	0	0	0	0	0	0	0	0	0	0
Carya illinoinensis|32201	0.00927999	0.0122284	0.00990531	0.00938979	0.0112713	0.0117153	0.0148918	0.011242	0.00159279	0.00503366	0	6.3e-05	0	0	0	0	0	0	7.61e-05	0	0	7.82e-05	6.73e-05	0.00012287	5.45e-05	0	0	0	0	0	0	0	0	0	0	7.86e-05	0	0	0	0.000250042	6.5e-05	0.000121532	0.000144826	7.56e-05	0.000100555	0	8.57e-05	6.64e-05	0.00378652
Cercospora beticola|122368	0.00660684	0.00708698	0.00952076	0.00675032	0.00454234	0.00813691	0.00447908	0.00209212	0	0	0.010285	0.0131745	0.00564363	0.00619002	0.00549877	0.00640026	0.00595664	0.00701341	0	0	0	0	0	0	0	0	0	0	0	0	0	0	0	0	0	0	0	0	0	0	0	0	0	0	0	0	0	0	0.00679207
Cereibacter sphaeroides|1063	0.00051266	0.000618211	0.00121146	0.00115417	0.00140845	0.000742355	0.00124229	0.000786467	0	0	0	0	0	0	0	0	0	0	0	0	0	0	0	0	0	0	0	0	0	0	0	0	0	0	0	0	0	0	0	0	0	0	0	0	0	0	0	0	0
Chamaesiphon minutus|1173032	0	0	0	0	0	0	0	0	0	0	0	0	0	0	0	0	0	0	0	0	0	0	0	0	0	0	0	0	0	0	0	0	0	0	0	0	0	0	0	0	0	0	0	0	0	0	0	0	0
Chlamydomonas reinhardtii|3055	0	0	0	0	0	0	0	0	0	0	0	0	0	0	0	0	0	0	0	0	0	0	0	0	0	0	0	0	0	0	0	0	0	0	0	0	0	0	0	0	0	0	0	0	0	0	0	0	0
Chlorovirus heliozoae|322019	0	0	1.26e-05	0	1.62e-05	0	0	0	0	0	0	0	0	0	0	0	0	0	0	0	0	0	0	0	0	0	0	0	0	0	0	0	0	0	0	0	0	0	0	0	0	0	0	0	0	0	0	0	0
Chondromyces crocatus|52	0	0	0	0	0	0	0	0	0	0	0	0	0	0	0	0	0	0	0	0	0	0	0	0	0	0	0	0	0	0	0	0	0	0	0	0	0	0	0	0	0	0	0	0	0	0	0	0	0
Chroococcidiopsis sp. CCMEE 29|155894	0.00140277	0.00120304	0.00116873	0.000930192	0.000856506	0.000803252	0.000414572	0.0012382	0.34014	0.135913	0	0	0	0	0	0	0	0	0	0	0	0	0	0	0	0	0	0	0	0	0	0	0	0	0	0	0	0	0	0	0	0	0	0	0	0	0	0	1.50361
Chryseobacterium gallinarum|1324352	0.000271822	0.0002809	0.000466236	0.000498317	0.000509677	0.000316081	0.000400325	0.00030229	0	0	0	0	0	0	0	0	0	0	0	0	0	0	0	0	0	0	0	0	0	0	0	0	0	0	0	0	0	0	0	0	0	0	0	0	0	0	0	0	0
Chryseobacterium gambrini|373672	0	0	0	0	0	0	0	0	0	0	0	0.000168028	0	0	0	0.000274978	0	0.000366769	0	0	0	0	0	0	0	0	0	0	0	0	0	0	0	0	0	0	0	0	0	0	0	0	0	0	0	0	0	0	0
Chryseobacterium indologenes|253	0	0	0	0	0	0	0	0	0	0	0	0	0	0	0	0	0	0	0	0	0	0	0	0	0	0	0	0	0	0	0	0	0	0	0	0	0	0	0	0	0	0	0	0	0	0	0	0	0
Chryseobacterium sp. StRB126|878220	0	0	0	0	0	0	1.85e-05	0	0	0	0	0	0	0	0	0	0	0	0	0	0	0	0	0	0	0	0	0	0	0	0	0	0	0	0	0	0	0	0	0	0	0	0	0	0	0	0	0	0
Cicer arietinum|3827	0.00243936	0.0019145	0.00259886	0.00190325	0.00256703	0.00194433	0.00340063	0.00311342	0.00732899	0.00361023	0	0.000215286	0	0.000267691	0.000349008	0.00023289	0.000232328	0	0	0	0	0	0	0.000137763	0	0	0	0	0	0	0	0	0	0	0	0	0	0	0	0.000242688	9.97e-05	0	0.00017614	0	0	0	0	0	0.00250857
Citrus sinensis|2711	0.000673218	0.000528415	0.000948808	0.000633345	0.000627773	0.000556766	0.000830568	0.00070449	0.0668787	0.0020431	0.000265501	0.000231039	0.000290815	0.000195939	0.000296281	0.000238501	0.000325905	0.000190384	0	0	0	0	0	0	0	0	0	0	0.00158417	0.00189414	0.00152237	0	0	0	0	0	0	0	0	0	0	0	0	0	0	0	0.000101981	0	0.00356169
Cladosporium magoulivirus 1|2843961	0	0	0	0	0	0	0	0	0	0	0	2.89e-05	5.45e-05	0	0	0	0	3.08e-05	0	0	0	0	0	0	0	0	0	0	0	0	0	0	0	0	0	0	0	0	0	0	0	0	0	0	0	0	0	0	0
Cladosporium magoulivirus 2|2843962	0	0	0	0	0	0	0	0	0	0	0	0	0	0	0	0	0	0	0	0	0	0	0	0	0	0	0	0	0	0	0	0	0	0	0	0	0	0	0	0	0	0	0	0	0	0	0	0	0
Clostridium botulinum|1491	0.00118024	0.00196745	0.00334659	0.00232441	0.00403391	0.00232711	0.00651348	0.00185815	0.000397531	0	0	0	0	0	0	0	0	0	0	0	0	0	0	0	0	0	0	0	0	0	0	0	0	0	0	0	0	0	0	0	0	0	0	0	0	0	0	0	0
Clostridium pasteurianum|1501	0	0	0	0	0	0	1.57e-05	0	2e-05	0	0	0	0	0	0	0	0	0	0	0	0	0	0	0	0	0	0	0	0	0	0	0	0	0	0	0	0	0	0	0	0	0	0	0	0	0	0	0	0
Clostridium sp. HCS.1|3238594	0	0	0	0	0	0	0	0	0.000112056	0	0	0	0	0	0	0	0	0	0	0	0	0	0	0	0	0	0	0	0	0	0	0	0	0	0	0	0	0	0	0	0	0	0	0	0	0	0	0	0
Clostridium tagluense|360422	0	0	0	0	0	0	0	0	0.000809737	0.000745395	0	0	0	0	0	0	0	0	0	0	0	0	0	0	0	0	0	0	0	0	0	0	0	0	0	0	0	0	0	0	0	0	0	0	0	0	0	0	0.000591643
Clostridium tetani|1513	0.000402804	0.000670016	0.000449898	0.000480099	0.000565617	0.000635062	0.000592652	0.000504671	0	0	0	0	0	0	0	0	0	0	0	0	0	0	0	0	0	0	0	0	0	0	0	0	0	0	0	0	0	0	0	0.0001765	0	0	0	0	0	0	0	0	0
Coccidioides posadasii|199306	0.00109856	0.00043977	0.00101039	0.00079945	0.00109643	0.000646661	0.00103002	0.000740355	0.0306286	0.0301436	0.00506349	0.0147523	0.00259007	0.00334752	0.00259873	0.00208478	0.00402702	0.0035557	0	0	0	0	0	0	0	0	0	0	0	0	0	0	0	0	0	0	0	0	0	0.0144105	0	0	0	0	0	0	0	0	0.00386935
Coffea arabica|13443	0.0272752	0.0300299	0.0293892	0.0305474	0.0319642	0.0290069	0.0487969	0.0326661	0.00190762	0.00110013	0	0	0	0	0	0	0	0	0	0	0	0	0	0	0	0	0	0	0	0	0	0	0	0	0	0	0	0	0	0	0	0	0	0	0	0	0	0	0.00125428
Coffea eugenioides|49369	0.00267738	0.00127096	0.00165507	0.00195576	0.00247007	0.00179064	0.00218541	0.0019239	0.00175554	0.000884595	0.000938736	0.00217649	0.00152678	0.00155371	0.00150651	0.00110552	0.0013972	0.00188984	0	0	0	0	0	0.000137763	0	0	0	0	0	0	0	0	0	0	0	0	0	0	0	0	0	0	0	0	0	0	0	0	0.00449057
Colletotrichum destructivum|34406	0	0	0.000177195	6.22e-05	0.000264783	0	0.000209423	8.71e-05	0.000536267	0.00143242	0	0	0	0	0	0	0	0	0	0	0	0	0	0	0	0	0	0	0	0	0	0	0	0	0	0	0	0	0	0	0	0	0	0	0	0	0	0	0.000934797
Colletotrichum higginsianum|80884	0.000533786	0.000711461	0.000803031	0.000470454	0.00109518	0.00049877	0.000896102	0.000717299	0.0150342	0.00629095	0	0	0	0	0	0	0	0	0	0	0	0	0	0	0	0	0	0	0	0	0	0	0	0	0	0	0	0	0	0	0	0	0	0	0	0	0	0	0.00499347
Colletotrichum lupini|145971	9.44e-05	5.87e-05	0.000101793	6.86e-05	0.000137986	0.000175439	0.000135341	0.000128943	0.000188094	0	0.00355898	0.00792883	0.00465607	0.00461698	0.00154668	0.0117651	0.00482081	0.00616228	0	0	0	0	0	0	0	0	0	0	0	0	0	0	0	0	0	0	0	0	0	0.00473977	0	0	0	0	0	0	0	0	0
Comamonas aquatica|225991	0	0	0	0	0	0	0	0	0	0	0.000458306	0.000559219	0.00102088	0.000585057	0.000615159	0.00233451	0.00158435	0.00127949	0	0	0	0	0	0	0	0	0	0	0	0	0	0	0	0	0	0	0	0	0	0	0	0	0	0	0	0	0	0	0
Corylus avellana|13451	0.000397171	0.000183046	0.000405914	0.000325781	0.000394067	0.000259534	0.000286354	0.000280942	0.00642053	0.00152222	0.000107465	8.4e-05	5.15e-05	9.38e-05	0.000180781	9.82e-05	0	7.56e-05	0	0	0	0	0	0	0	0	0	0	0	0	0	0	0	0	0	0	0	0	0	0	0	0	0	0	0	0	0	0	0.00388118
Corynebacterium accolens|38284	0	0	0	0	0	0	0	0	0	0	0	0	0	0	0	0	0	0	0	0	0	0	0	0	0	0	0	0	0	0	0	0	0	0	0	0	0	0	0	0	0	0	0	0	0	0	0	0	0
Corynebacterium afermentans|38286	0	0	0	0	0	0	0	0	0	0	0	0	0.000336255	0	0	0	0	0	0	0	0	0	0	0	0	0	0	0	0	0	0	0	0	0	0	0	0	0	0	0	0	0	0	0	0	0	0	0	0
Corynebacterium amycolatum|43765	0	0	0	0.00011038	0	0	0	0	0	0	0.000249698	0	0	0	0	0	0	0	0	0	0	0	0	0	0	0	0	0	0	0	0	0	0	0	0	0	0	0	0	0	0	0	0	0	0	0	0	0	0
Corynebacterium canis|679663	0.000178868	9.56e-05	0.000124413	0.000117881	0.000116853	0.000210237	0.000111122	0.000116988	0	0	0	0	0	0	0	0	0	0	0	0	0	0	0	0	0	0	0	0	0	0	0	0	0	0	0	0	0	0	0	0	0	0	0	0	0	0	0	0	0
Corynebacterium durum|61592	0	0	0	0	0	0	0	0	0	0	0	0	0	0	0	0	0	0	0	0	0	0	0	0	0	0	0	0	0	0	0	0	0	0	0	0	0	0	0	0	0	0	0	0	0	0	0	0	0
Corynebacterium glucuronolyticum|39791	0	0	0	0	0	0	0	0	0	0	4.43e-05	0	0	0	0	0	0	0	0	0	0	0	0	0	0	0	0	0	0	0	0	0	0	0	0	0	0	0	0	0	0	0	0	0	0	0	0	0	0
Corynebacterium matruchotii|43768	0	0	0	0	0	0	0	0	0	0	0	0	0	0	0.000115499	0	0	0	0	0	0	0	0	0	0	0	0	0	0	0	0	0	0	0	0	0	0	0	0	0	0	0	0	0	0	0	0	0	0
Corynebacterium mustelae|571915	0	0	0	0	0	0	0	0	0	0	0	0	0	0	0	0	0	0	0	0	0	0	0	0	0	0	0	0	0	0	0	0	0	0	0	0	0	0	0	0	0	0	0	0	0	0	0	0	0
Corynebacterium pseudodiphtheriticum|37637	0	0	0	0	0	0	0	3.5e-05	0	0	0	0	0	0	0	0	0	0	0	0	0	0	0	0	0	0	0	0	0	0	0	0	0	0	0	0	0	0	0	0	0	0	0	0	0	0	0	0	0
Corynebacterium tuberculostearicum|38304	0	0	0	0	0	0	0	0	0	0	0.000126429	0	0	0	0	0	0	0	0	0	0	0	0	0	0	0	0	0	0	0	0	0	0	0	0	0	0	0	0	0	0	0	0	0	0	0	0	0	0
Crassaminicella indica|2855394	0	0	0	0	0	0	0	0	0.0185026	0.00711717	0	0	0	0	0	0	0	0	0	0	0	0	0	0	0	0	0	0	0	0	0	0	0	0	0	0	0	0	0	0	0	0	0	0	0	0	0	0	0.00218908
Cryptococcus depauperatus|5208	0	0	0	0	0.000125555	0	0	0	0.000420209	0	0	0	0	0	0	0	0	0	0	0	0	0	0	0	0	0	0	0	0	0	0	0	0	0	0	0	0	0	0	0	0	0	0	0	0	0	0	0	0
Cryptococcus deuterogattii|1859096	0	0	0	0	0	0	0	0	0.00705685	0.00454421	0	0	0	0	0	0	0	0	0	0	0	0	0	0	0	0	0	0	0	0	0	0	0	0	0	0	0	0	0	0	0	0	0	0	0	0	0	0	0
Cryptococcus gattii|37769	0	0	0	0	0	0	0	0	0	0	0	0	0	0	0	0	0	0	0	0	0	0	0	0	0	0	0	0	0	0	0	0	0	0	0	0	0	0	0	0	0	0	0	0	0	0	0	0	0
Cryptococcus tetragattii|1859121	0	0	0	0	0	0	0	0	0.00423144	0.0102829	0	0	0	0	0	0	0	0	0.0242749	0.0282372	0.0317213	0.0282498	0.0283317	0.0325308	0.022991	0.0185013	0.0189894	0.0223789	0.0267439	0.0266267	0.0267878	0.0290156	0.038513	0.0409565	0.0222381	0.0318391	0.0279566	0.0253015	0.0387029	0.0250079	0.0318407	0.01618	0.0197003	0.0204456	0.0171949	0.0293165	0.0289994	0.0305456	0.00402909
Cryptomeria japonica|3369	0.0307849	0.102209	0.0286	0.0756917	0.203758	0.00881692	0.238688	0.01797	0.000108054	6.29e-05	3.16e-05	7.09e-05	0	0	4.27e-05	0	0	0.000184785	0	0	0	0	0	0	0	0	0	0	0	0	0	0	0	0	0	0	0	0	0	0	0	0	0	0	0	0	0	0	0
Cucumis melo|3656	0.0703302	0.0576421	0.0927947	0.0760689	0.0640614	0.0701671	0.0835925	0.0738109	0.0141657	0.00479567	0.00145393	0.00173016	0.00140561	0.00171102	0.00140106	0.00101574	0.00151336	0.000797933	0	0	0	0	0	0	0	0	0	0	0	0	0	0	0	0	0	0	0	0	0	0.000580981	0	0	0.000152655	0	0	0	0	0	0.024074
Cucumis sativus|3659	0.00272245	0.00334202	0.00380152	0.00334355	0.00366843	0.00276353	0.00557036	0.0060885	0.000341504	0.000148181	0	6.83e-05	0	4.97e-05	0	0	4.19e-05	5.6e-05	4.92e-05	0.000100116	4.86e-05	7.82e-05	8.41e-05	0.00015638	6.71e-05	0	0	0	0	5.05e-05	0	0	0	0	0	8.25e-05	5.36e-05	0	0	0.000194886	0.000104054	6.89e-05	0.000109598	7.56e-05	6.56e-05	0	9.79e-05	4.15e-05	0.000289905
Cucurbita pepo|3663	0.0189403	0.00980849	0.0246853	0.016781	0.015749	0.0110701	0.015493	0.0163741	0.00476637	0.00409069	0.00145077	0.000530339	0.000442281	0.000772717	0.00145881	0.000269366	0.000729252	0.000408766	0	0	0	0	0	0	0	0	0	0	0	0	0	0	0	0	0	0	0	0	0	8.46e-05	0	0	0	0	0	0	0	0	0.00694589
Cupriavidus sp. EM10|2839983	0	0	0	0	0	0	0	0	0	0	5.69e-05	7.09e-05	0.000124202	4.14e-05	4.77e-05	0	0.000103257	0	0	0	0	0	0	0	0	0	0	0	0	0	0	0	0	0	0	0	0	0	0	0	0	0	0	0	0	0	0	0	0
Curtobacterium aetherium|2841594	0	0	0	0	0	0	0	0	0	0	0	0	0	0	0.000680441	0.000746369	0.00046143	0.000263178	0	0	0	0	0	0	0	0	0	0	0	0	0	0	0	0	0	0	0	0	0	0	0	0	0	0	0	0	0	0	0
Curtobacterium flaccumfaciens|2035	0	0	0	0	0	0	0	0	0.000277472	0	0	0	0.00106026	0	0.000574985	0.000763205	0.000758293	0	0	0	0	0	0	0	0	0	0	0	0	0	0	0	0	0	0	0	0	0	0	0	0	0	0	0	0	0	0	0	0
Curtobacterium sp. KT1|3372858	0	0	0	0	0	0	0	0	0	0	0	0	0.000702803	0	0	0	0.000609862	0.000565553	0	0	0	0	0	0	0	0	0	0	0	0	0	0	0	0	0	0	0	0	0	0	0	0	0	0	0	0	0	0	0
Curtobacterium sp. MCLR17_007|2175648	0	0	0	0	0	0	0	0	0	0	0	0	6.66e-05	0.000761678	0.000183292	0.00109711	0	0	0	0	0	0	0	0	0	0	0	0	0	0	0	0	0	0	0	0	0	0	0	0	0	0	0	0	0	0	0	0	0
Curtobacterium sp. MCLR17_032|2175650	0	0	0	0	0	0	0	0	0	0	0	0	0	0	0.000512214	0	0.000900272	0.000302375	0	0	0	0	0	0	0	0	0	0	0	0	0	0	0	0	0	0	0	0	0	0	0	0	0	0	0	0	0	0	0
Cutaneotrichosporon cavernicola|279322	0	0	0	0	0	0	0	0	0	0	0	0.00102655	0.000951207	0.000681647	0.000567453	0.00111675	0	0.00113111	0	0	0	0	0	0	0	0	0	0	0	0	0	0	0	0	0	0	0	0	0	0	0	0	0	0	0	0	0	0	0
Cutibacterium acnes|1747	0.000438014	0.00429524	0.000407171	0.000540111	0.000292132	0.000533568	0.000196601	0.000204943	0	0	0.00140968	0.000139148	0.000775506	0.000234575	0.00114244	0.000813711	0.00102612	0.000778335	9.85e-05	0.000113175	0	0	0	0	0	0	0	0	0	0	0	0	0	0	0	0	0	0	0.000169049	0.000257397	0	0	0	0	0	0	0	0	0
Cutibacterium granulosum|33011	0	2.53e-05	0	0	0	3.48e-05	0	0	0	0	0	0	0	0	0	0	0	0	0	0	0	0	0	0	0	0	0	0	0	0	0	0	0	0	0	0	0	0	0	0	0	0	0	0	0	0	0	0	0
Cyclobacterium marinum|104	0	0	3.27e-05	0	0	0	0	0	0.000232116	0	0	0	0	0	0	0	0	0	0	0	0	0	0	0	0	0	0	0	0	0	0	0	0	0	0	0	0	0	0	0	0	0	0	0	0	0	0	0	0
Cylindrospermopsis raciborskii|77022	0.000628149	0.00024291	0.000767843	0.000424373	0.0013003	0.00032333	0.000844815	0.000245077	9.6e-05	0.000224517	0	0	0	0	0	0	0	0	0	0	0	0	0	0	0	0	0	0	0	0	0	0	0	0	0	0	0	0	0	0	0	0	0	0	0	0	0	0	0.000278072
Cylindrospermum stagnale|142864	0.00199712	0.00176369	0.00131199	0.00124526	0.000941038	0.00133537	0.000574132	0.000976039	0.0765208	0.0514861	0.0271254	0.0251386	0.0302205	0.0334614	0.0312651	0.0335053	0.0432001	0.0519776	0	0	0	0	0	0	0	0	0	0	0	0	0	0	0	0	0	0	0	0	0	0	0	0	0	0	0	0	0	0	0.709984
Cynara cardunculus|4265	0.0052604	0.00393836	0.00841109	0.00599588	0.00476859	0.00401481	0.00535524	0.0052619	0.00418609	0.00412212	0.000638467	0.00101604	0.00118446	0.000999013	0.000823559	0.00103257	0.00147141	0.000993917	0	0	0	0	0	8.56e-05	0	0	0	0	0	0	0	0	0	0	0	0	0	0	0	0.000117667	0	0	0	0	0	0	0	0	0.00499347
Cytophaga hutchinsonii|985	0	0	0	0	0	0	0	0	0	0	0	0	0	0	0	0	0	0	0	0	0	0	0	0	0	0	0	0	0	0	0	0	0	0	0	0	0	0	0	0	0	0	0	0	0	0	0	0	0
Dactylococcopsis salina|292566	0.000377453	0	0.000644687	0.00118417	0.000728465	0.000681459	0	0	0	0	0	0	0	0	0	0	0	0	0	0	0	0	0	0	0	0	0	0	0	0	0	0	0	0	0	0	0	0	0	0	0	0	0	0	0	0	0	0	0
Daucus carota|4039	0.00145066	0.000930195	0.00181593	0.00150245	0.00128662	0.00104104	0.00146026	0.00181972	0.000630981	0.000354736	0.000158036	0.000147025	0.000163583	8e-05	0.000163205	0.000140295	0.00020006	0.00011759	0	0	0	0	0	0	0	0	0	0	0	0	0	0	0	0	0	0	0	0	0	0	0	0	0	0	0	0	0	0	0.00218316
Debaryomyces hansenii|4959	0	0	5.28e-05	4.29e-05	2.98e-05	0	2.56e-05	3.07e-05	0.000841753	0.00136506	0	0	0	0	0	0	0	0	0	0	0	0	0	0	0	0	0	0	0	0	0	0	0	0	0	0	0	0	0	0	0	0	0	0	0	0	0	0.00228107	0
Defluviicoccus vanus|111831	0	0	0	0	0	0	0	0	0	0	0	0	0	0	0	0	0	0	0	0	0	0	0	0	0	0	0	0	0	0	0	0	0	0	0	0	0	0	0	0	0	0	0	0	0	0	0	0	0
Deinococcus geothermalis|68909	0	0	0	0	0	0	0	0	3.2e-05	0	0	0	0	0	0	0	0	0	0	0	0	0	0	0	0	0	0	0	0	0	0	0	0	0	0	0	0	0	0	0	0	0	0	0	0	0	0	0	0
Deinococcus gobiensis|502394	0	0	0	0	0	0	0	0	0	0	0	0	0	0	0.000203379	0	7.42e-05	0.00012039	0	0	0	0	0	0	0	0	0	0	0	0	0	0	0	0	0	0	0	0	0	0	0	0	0	0	0	0	0	0	0
Deinococcus metallilatus|1211322	0	0	0	0	0	0	0	0	0	0	0	0	0	0	0	0	0	0	0	0	0	0	0	0	0	0	0	0	0	0	0	0	0	0	0	0	0	0	0	0	0	0	0	0	0	0	0	0	0
Deinococcus peraridilitoris|432329	0	0	0	0	0	0	0	0	0	0	0	0	0	0	0	0	0	0	0	0	0	0	0	0	0	0	0	0	0	0	0	0	0	0	0	0	0	0	0	0	0	0	0	0	0	0	0	0	0
Deinococcus proteolyticus|55148	0	0	0	0	0	0	0	0	0	0	0	0	0	0	0	0	0	0	0	0	0	0	0	0	0	0	0	0	0	0	0	0	0	0	0	0	0	0	0	0	0	0	0	0	0	0	0	0	0
Delftia acidovorans|80866	9.3e-05	0.000172685	0.000172168	0.00030542	0.000124311	0.000220387	0	0.000136628	0	0	0	0	0	0	0	0	0	0	0	0	0	0	0	0	0	0	0	0	0	0	0	0	0	0	0	0	0	0	0	0	0	0	0	0	0	0	0	0	0
Delftia lacustris|558537	0	0	0	0	0	0	0	0	0	0	0	0.000246791	0	0.000430514	0	0	0.000525965	0	0	0	0	0	0	0	0	0	0	0	0	0	0	0	0	0	0	0	0	0	0	0	0	0	0	0	0	0	0	0	0
Delftia tsuruhatensis|180282	0	0	0	0	0	0	0	0	0	0	0	0.000141774	0	0	0.000404247	0.00071831	0.000387214	0.000501158	0	0	0	0	0	0	0	0	0	0	0	0	0	0	0	0	0	0	0	0	0	0	0	0	0	0	0	0	0	0	0
Dermatophilus congolensis|1863	0	0	0	0	0	0	0	0	0	0	0	0	0	0	0	0	0	0	0	0	0	0	0	0	0	0	0	0	0	0	0	0	0	0	0	0	0	0	0	0	0	0	0	0	0	0	0	0	0
Desulfohalobium retbaense|45663	0	0	3.64e-05	4.07e-05	7.58e-05	2.32e-05	4.27e-05	1.96e-05	0	0	0	0	0	0	0	0	0	0	0	0	0	0	0	0	0	0	0	0	0	0	0	0	0	0	0	0	0	0	0	0	0	0	0	0	0	0	0	0	0
Desulfomicrobium orale|132132	0	0	0	0	0	0	0	0	0	0	0	0	0	0	0	0	0	0	0	0	0	0	0	0	0	0	0	0	0	0	0	0	0	0	0	0	0	0	0	0	0	0	0	0	0	0	0	0	0
Desulfonema limicola|45656	0	0	1.26e-05	0	0	0	0	0	0	0	0	0	0	0	0	0	0	0	0	0	0	0	0	0	0	0	0	0	0	0	0	0	0	0	0	0	0	0	0	0	0	0	0	0	0	0	0	0	0
Desulfonema magnum|45655	1.41e-05	0	3.39e-05	1.5e-05	3.61e-05	1.88e-05	2.56e-05	1.37e-05	0	0	0	0	0	0	0	0	0	0	0	0	0	0	0	0	0	0	0	0	0	0	0	0	0	0	0	0	0	0	0	0	0	0	0	0	0	0	0	0	0
Diaphorobacter limosus|3036128	0	0	0	0	0	0	0	0	0	0	0	0	0	0	0	0	0	0	0	0	0	0	0	0	0	0	0	0	0	0	0	0	0	0	0	0	0	0	0	0	0	0	0	0	0	0	0	0	0
Dictyoglomus thermophilum|14	0	0	1.38e-05	0	0	0	0	0	0	0	0	0	0	0	0	0	0	0	0	0	0	0	0	0	0	0	0	0	0	0	0	0	0	0	0	0	0	0	0	0	0	0	0	0	0	0	0	0	0
Dioscorea cayenensis|29710	0.00174502	0.00198472	0.00200192	0.00188825	0.00133262	0.00196028	0.00181642	0.00201527	0.00218109	0.00117647	0.000151715	0.000338682	0.000366548	0.000378079	0.000364074	0.000246919	0.000722799	0.000590751	0	0	0	0	0	0	0	0	0	0	0	0	0	0	0	0	0	0	0	0	0	0	0	0	0	0	0	0	0	0	0.000686306
Diospyros lotus|55363	0.000799975	0.000996966	0.000938755	0.000913045	0.000919905	0.00099029	0.000733692	0.000781343	0.000638985	0.000696001	0.0142833	0.0120376	0.0177124	0.0157883	0.0204358	0.0184993	0.0357463	0.0177253	0	0	0	0	0	0	0	0	0	0	0	0	0	0	0	0	0	0	0	0	0	0	0	0	0	0	0	0	0	0	0.00937163
Dokdonella koreensis|323415	0	0	0	0	0	0	0	0	0	0	0	0	0	0	0	0	0	0	0	0	0	0	0	0	0	0	0	0	0	0	0	0	0	0	0	0	0	0	0	0	0	0	0	0	0	0	0	0	0
Drechmeria coniospora|98403	7.89e-05	4.84e-05	5.28e-05	6.64e-05	5.1e-05	0	5.84e-05	6.15e-05	0.000330832	0	0.00149502	0	0	0	0	0	0	0	0	0	0	0	0	0	0	0	0	0	0	0	0	0	0	0	0	0	0	0	0	0	0	0	0	0	0	0	0	0	0
Duffyella gerundensis|1619313	0	0	0	0	2.98e-05	0	0	0	0	0	0	0	0	0	0	0	0	0	0	0	0	0	0	0	0	0	0	0	0	0	0	0	0	0	0	0	0	0	0	0	0	0	0	0	0	0	0	0	0
Duganella zoogloeoides|75659	0	0	0	0	0	0	0	0	0	0	0	0	0	0	0	0.000187995	0	0	0	0	0	0	0	0	0	0	0	0	0	0	0	0	0	0	0	0	0	0	0	0	0	0	0	0	0	0	0	0	0
Ectopseudomonas guguanensis|1198456	0	0	0	0	0	0	0	0	0	0	0	0	0	0	0	0	0	0	0	0	0	0	0	0	0	0	0	0	0	0	0	0	0	0	0	0	0	0	0	0	0	0	0	0	0	0	0	0	0
Eggerthella sp. YY7918|502558	0	0	0	0	0	0	0	2.73e-05	0	0	0	0	0	0	0	0	0	0	0	0	0	0	0	0	0	0	0	0	0	0	0	0	0	0	0	0	0	0	0	0	0	0	0	0	0	0	0	0	0
Elaeis guineensis|51953	0.000792933	0.000858818	0.00123157	0.00115202	0.00108648	0.00107149	0.00134486	0.00108022	0.000612305	0	0	0	8.79e-05	0	0	0	0	0	0	0	0	0	0	0	0	0	0	0	0	0	0	0	0	0	0	0	0	0	0	0	0	0	0	0	0	0	0	0	0
Emticicia sp. 21SJ11W-3|2916755	0	0	0	0	0	0	0	0	0	0	0	0	0	0	0	0	0	0	0	0	0	0	0	0	0	0	0	0	0	0	0	0	0	0	0	0	0	0	0	0	0	0	0	0	0	0	0	0	0
Enamovirus CVEV|3428480	0	0	0	0	0	0	0	0	4.27e-05	0	0	0	0	0	0	0	0	0	0	0	0	0	0	0	0	0	0	0	0	0	0	0	0	0	0	0	0	0	0	0	0	0	0	0	0	0	0	0	0
Enterocloster bolteae|208479	0	0	0	0	0	0	0	0	0	0	0	0	0	0	0	0	0	0	0	0	0	0	0	0	0	0	0	0	0	0	0	0	0	0	0	0	0	0	0	0	0	0	0	0	0	0	0	0	0
Enterococcus faecium|1352	0	0	0	0	0	0	0	0	0	0	0	0	0	0	0	0	0	0	0	0	0	0	0	0	0	0	0	0	0	0	0	0	0	0	0	0	0	0	0	0	0	0	0	0	0	0	0	0	0
Ephemeroptericola cinctiostellae|2268024	3.24e-05	1.96e-05	7.16e-05	0.000100735	0.000231219	0.00016529	0.000267833	0.000104179	0	0	0	0	0	0	0	0	0	0	0	0	0	0	0	0	0	0	0	0	0	0	0	0	0	0	0	0	0	0	0	0	0	0	0	0	0	0	0	0	0
Epicoccum botoulivirus|2844155	0	0	0	0	0	0	0	0	0	0	0	0	0	0	0	0	0	0	0	0	0	0	0	0	0	0	0	0	0	0	0	0	0	0	0	0	0	0	0	0	0	0	0	0	0	0	0	0	0
Epicoccum penoulivirus|2844156	0	0	0	0	0	0	0	0	0	0	0	0	0	0	0	0	0	0	0	0	0	0	0	0	0	0	0	0	0	0	0	0	0	0	0	0	0	0	0	0	0	0	0	0	0	0	0	0	0
Eremothecium cymbalariae|45285	0	0	0	0	0	0	6.98e-05	0	0	0	0	0	0	0	0	0	0	0	0	0	0	0	0	0	0	0	0	0	0	0	0	0	0	0	0	0	0	0	0	0	0	0	0	0	0	0	0	0	0
Eremothecium sinecaudum|45286	0	0	0	0	0	0	0	0	0.102819	0.242128	0	0	0	0	0	0	0	0	0.0319145	0.0240279	0	0.0389278	0.0283948	0.0211187	0.0308252	0.0298886	0.0327979	0	0	0.022656	0	0	0	0.0367798	0	0	0	0.0269154	0.03265	0	0.0275181	0.02427	0.0314977	0.0314619	0.0326191	0.0193618	0	0	0.0787063
Erigeron canadensis|72917	0.0012225	0.00104417	0.00144269	0.00124204	0.00104173	0.00113528	0.000920321	0.00133725	0.013476	0.00827119	0.0113502	0.0191211	0.0274578	0.0267498	0.0240464	0.0205392	0.0401508	0.0319285	0	0	0	0	0	0	0	0	0	0	0	0	0	0	0	0	0	0	0	0	0	0	0	0	0	0	0	0	0	0	0.00437225
Erwinia pyrifoliae|79967	0	0	0	0	0	0	0	0	0	0	0	0	0	0	0	0	0	0	0	0	0	0	0	0	0	0	0	0	0	0	0	0	0	0	0	0	0	0	0	0	0	0	0	0	0	0	0	0	0
Escherichia coli|562	8.17e-05	0	0.00102295	0.00154639	0.000196412	0	0.000252162	0.000153707	0.0845448	0.0528422	0.00573356	0.00326867	0.0146589	0.00400157	0.00556154	0.0748979	0.0178344	0.00650106	0	0	0	0	0	0	0	0	0	0	0	0	0	0	0	0	0	0	0	0	0	0	0	0	0	0	0	0	0	0	0
Eucalyptus grandis|71139	0.0266865	0.0124172	0.0272352	0.0222678	0.0232761	0.0153154	0.0221475	0.0238519	0.00229581	0.00104176	0.000451984	0.000585473	0.000539219	0.000389118	0.000461997	0.000336708	0.000584047	0.000624348	0	0	0	0	0	9.31e-05	0	0	0	0	0	0	0	0	0	0	0	0	0	0	0	0	0	0	0	0	0	0	0	0	0.00582177
Euhalothece natronophila|577489	0.00123517	0.00137457	0.00247695	0.00153782	0.00174409	0.00152966	0.00151867	0.000923949	0.0250872	0.012519	0	0	0	0	0	0	0	0	0	0	0	0	0	0	0	0	0	0	0	0	0	0	0	0	0	0	0	0	0	0	0	0	0	0	0	0	0	0	0
Euphorbia lathyris|212925	0.00502519	0.00581372	0.00628224	0.00629058	0.0105441	0.00770339	0.0144245	0.0107646	0.0115217	0.00846876	0.00406154	0.00789995	0.00753695	0.0079921	0.00761541	0.00552762	0.0100127	0.00987197	0.000102935	0.000113175	0.000136882	0.000148077	0.000117699	0.000305313	0.000121557	6.34e-05	0	0	0	0	0	0	0	0	0.000117185	0.000129715	6.51e-05	0	9.39e-05	0.000558918	0.000273143	0.000170145	0.000297481	0.000163733	0.000109299	0.000111226	0.000114219	0.000107832	0.0269789
Fabavirus pruni|3048288	0	0	0	0	0	0	0	0	0	0	0	0	0	0	0	0	0	0	0	0	0	0	0	0	0	0	0	0	0	0	0	0	0	0	0	0	0	0	0	0	0	0	0	0	0	0	0	0	0.00186368
Finegoldia magna|1260	0	0	0	0	0	0	0	0	0	0	6.32e-05	0	0	0	0	0	0	0	0	0	0	0	0	0	0	0	0	0	0	0	0	0	0	0	0	0	0	0	0	0	0	0	0	0	0	0	0	0	0
Flagellatimonas centrodinii|2806210	0	0	0	0	0	0	0	0	0	0	0	0	0	0	0	0	0	0	0	0	0	0	0	0	0	0	0	0	0	0	0	0	0	0	0	0	0	0	0	0	0	0	0	0	0	0	0	0	0
Flagellimonas sp. S174|3410790	0	0	0	0	0	0	0	0	0.000577621	8.98e-05	0	0	0	0	0	0	0	0	0	0	0	0	0	0	0	0	0	0	0	0	0	0	0	0	0	0	0	0	0	0	0	0	0	0	0	0	0	0	0
Flavobacterium ardleyense|2038737	0	0	0	0	0	0	0	0	0	0	0	0	0	0	0	0	0	0	0	0	0	0	0	0	0	0	0	0	0	0	0	0	0	0	0	0	0	0	0	0	0	0	0	0	0	0	0	0	0
Flavobacterium flavipigmentatum|2893884	0	0	0	0	0	0	0	0	0	0	0	0	0	0	0	0	0	0	0	0	0	0	0	0	0	0	0	0	0	0	0	0	0	0	0	0	0	0	0	0	0	0	0	0	0	0	0	0	0
Flavobacterium sp. NG2|3097547	0	0	0	0	0	0	0	0	0	0.000242478	0	0	0	0	0	0	0	0	0	0	0	0	0	0	0	0	0	0	0	0	0	0	0	0	0	0	0	0	0	0	0	0	0	0	0	0	0	0	0
Fontisphaera persica|2974023	0	0	0	0	0	0	0	0	0	0	0	0	0	0	0	0	0	0	0	0	0	0	0	0	0	0	0	0	0	0	0	0	0	0	0	0	0	0	0	0	0	0	0	0	0	0	0	0	0
Fontivita pretiosa|2989684	0	0	0	0	0	0	0	0	0	0	0	0	0	0	0	0	0	0	0	0	0	0	0	0	0	0	0	0	0	0	0	0	0	0	0	0	0	0	0	0	0	0	0	0	0	0	0	0	0
Fragaria vesca|57918	0.00156192	0.000828886	0.00167267	0.00113916	0.00344591	0.00193273	0.00301313	0.00281711	0.0346106	0.00861695	0.00791446	0.00831477	0.0122203	0.0117094	0.0121776	0.012764	0.0147399	0.014066	0.000134264	9.14e-05	9.27e-05	0.000111058	0.000138716	9.68e-05	0.000125749	0.000118354	0.000127503	0.000126859	9.56e-05	8.54e-05	8.06e-05	9.81e-05	0.000104857	0.000102962	9.46e-05	0.0001022	8.81e-05	0.000114988	7.51e-05	0.0001765	8.67e-05	0.000137737	7.83e-05	0	8.31e-05	0.00010267	8.97e-05	0.000157601	0.0233403
Frigoribacterium sp. 2-23|3415006	0	0	0	0	0	0	0	0	0	0	0	0	0	0	7.28e-05	0	9.03e-05	0	0	0	0	0	0	0	0	0	0	0	0	0	0	0	0	0	0	0	0	0	0	0	0	0	0	0	0	0	0	0	0
Frigoribacterium sp. NBH87|2596916	0	0	0	0	0	0	0	0	0	0	0	0	0.000187818	0.000242854	0.000394204	0.000569598	0.00085187	0.000148388	0	0	0	0	0	0	0	0	0	0	0	0	0	0	0	0	0	0	0	0	0	0	0	0	0	0	0	0	0	0	0
Frigoribacterium sp. R86507|3093850	0	0	0	0	0	0	0	0	0	0	0	0	0.000136319	0.000367041	0.000444421	0.000249725	0.00048079	0.000254779	0	0	0	0	0	0	0	0	0	0	0	0	0	0	0	0	0	0	0	0	0	0	0	0	0	0	0	0	0	0	0
Frigoribacterium sp. SL97|2994664	0	0	0	0	0	0	0	0	0	0	0.000312912	0.000414819	0.000293844	0.00117839	0.00079594	0.00109991	0.000990622	0.00198783	0	0	0	0	0	0	0	0	0	0	0	0	0	0	0	0	0	0	0	0	0	0	0	0	0	0	0	0	0	0	0
Frondihabitans sp. PAMC 28766|1795630	0	0	0	0	0	0	0	0	0	0	0	0	0.000193877	0	0.000153162	0.000289008	0.000171019	0.000170786	0	0	0	0	0	0	0	0	0	0	0	0	0	0	0	0	0	0	0	0	0	0	0	0	0	0	0	0	0	0	0
Frondihabitans sucicola|1268041	0	0	0	0	0	0	0	0	0	0	0	0	0	0	8.54e-05	0	0	0	0	0	0	0	0	0	0	0	0	0	0	0	0	0	0	0	0	0	0	0	0	0	0	0	0	0	0	0	0	0	0
Fulvia fulva|5499	0	0	0	6.32e-05	0	0	6.84e-05	0	0	0	0	0.000774505	0	0.000535382	0.000333943	0.0012851	0.000638903	0.000405966	0	0	0	0	0	0	0	0	0	0	0	0	0	0	0	0	0	0	0	0	0	0	0	0	0	0	0	0	0	0	0.00221866
Furfurilactobacillus rossiae|231049	0	0	0	0	0	0	0	0	0	0	0	0	0	0	0	0	0	0	0	0	0	0	0	0	0	0	0	0	0	0	0	0	0	0	0	0	0	0	0	0	0	0	0	0	0	0	0	0	0
Fusarium falciforme|195108	0	0.000103611	0.000387063	0.000166106	0.000431361	8.55e-05	0.000280655	0.000120404	0.000840419	0.00206106	0	0	0	0	0	0	0	0	0	0.0178076	0	0.017325	0	0.00933067	0.0177096	0	0	0	0	0	0	0	0.018398	0.0170693	0	0	0	0.0141887	0.0153318	0.00702693	0.015309	0.0195586	0	0.0205758	0	0	0.023472	0.0203057	0
Fusarium fujikuroi|5127	0	0	0	0	0	0	0	0	0.00147674	0	0	0	0	0	0	0	0	0	0	0	0	0	0	0	0	0	0	0	0	0	0	0	0	0	0	0	0	0	0	0	0	0	0	0	0	0	0	0	0
Fusarium graminearum|5518	0	0	0	0	0	0	0	0	0	0	0.00842334	0.0107144	0.0134138	0.010738	0.0140884	0	0.0139268	0.0261078	0	0	0	0	0	0	0	0	0	0	0	0	0	0	0	0	0	0	0	0	0	0	0	0	0	0	0	0	0	0	0
Fusarium keratoplasticum|1328300	0.000278864	0.000147358	0.000402144	0.000273271	0.000483572	0.000187039	0.000280655	0.000296313	0	0	0	0	0	0	0	0	0	0	0	0	0	0	0	0	0	0	0	0	0	0	0	0	0	0	0	0	0	0	0	0	0	0	0	0	0	0	0	0	0
Fusarium poae|36050	0.000595756	0.000246363	0.000424764	0.00029899	0.000740896	0.000395826	0.000572707	0.000562738	0.000727029	0	0	0	0	0	0	0	0	0	0	0	0	0	0	0	0	0	0	0	0	0	0	0	0	0	0	0	0	0	0	0	0	0	0	0	0	0	0	0	0
Fusarium pseudograminearum|101028	0	0	0	0	0	0	4.84e-05	0	0	0	0	0	0	0	0	0	0.001494	0	0	0	0	0	0	0	0	0	0	0	0	0	0	0	0	0	0	0	0	0	0	0	0	0	0	0	0	0	0	0	0
Fusobacterium nucleatum|851	0	0	0	0	0	0	0	0	0	0	0	0	0	0	0	0	0	0	0	0	0	0	0	0	0	0	0	0	0	0	0	0	0	0	0	0	0	0	0	0	0	0	0	0	0	0	0	0	0
Fusobacterium polymorphum|76857	0	0	0	0	0	0	0	0	0	0	0	0	0	0	0	0	0	0	0	0	0	0	0	0	0	0	0	0	0	0	0	0	0	0	0	0	0	0	0	0	0	0	0	0	0	0	0	0	0
Gemella haemolysans|1379	0	0	0	0	0	0	0	0	0	0	0	0	0	0	0	0	0	0	0	0	0	0	0	0	0	0	0	0	0	0	0	0	0	0	0	0	0	0	0	0	0	0	0	0	0	0	0	0	0
Geminocystis sp. NIES-3708|1615909	0	0	0	0	0	0	0	0	0	0	0	0	0	0	0	0	0	0	0	0	0	0	0	0	0	0	0	0	0	0	0	0	0	0	0	0	0	0	0	0	0	0	0	0	0	0	0	0	0
Geminocystis sp. NIES-3709|1617448	0	0	0	0	8.83e-05	0	9.12e-05	5.29e-05	0	0	0	0	0	0	0	0	0	0	0	0	0	0	0	0	0	0	0	0	0	0	0	0	0	0	0	0	0	0	0	0	0	0	0	0	0	0	0	0	0
Gemmata sp. SH-PL17|1630693	0	0	3.27e-05	0	0	0	2.71e-05	2.56e-05	0	0	0	0	0	0	0	0	0	0	0	0	0	0	0	0	0	0	0	0	0	0	0	0	0	0	0	0	0	0	0	0	0	0	0	0	0	0	0	0	0
Gemmatimonas groenlandica|2732249	0	0	0	0	0	0	0	0	0	0	0	0	0	0	0	0	0	0	0	0	0	0	0	0	0	0	0	0	0	0	0	0	0	0	0	0	0	0	0	0	0	0	0	0	0	0	0	0	0
Gemmatimonas phototrophica|1379270	0	0	0	0	0	0	0	0	0	0	0	0	0	0	0	0	0	0	0	0	0	0	0	0	0	0	0	0	0	0	0	0	0	0	0	0	0	0	0	0	0	0	0	0	0	0	0	0	0
Gemmatirosa kalamazoonensis|861299	0	0	0	0	0	0	0	0	0	0	0	0	0	0	0	0	0	0	0	0	0	0	0	0	0	0	0	0	0	0	0	0	0	0	0	0	0	0	0	0	0	0	0	0	0	0	0	0	0
Geobacillus kaustophilus|1462	0	0	0	0	0	0	0	0	0	0	0.00108729	0	0	0	0	0	0	0	0	0	0	0	0	0	0	0	0	0	0	0	0	0	0	0	0	0	0	0	0	0	0	0	0	0	0	0	0	0	0
Geobacillus sp. C56-T3|691437	0	0	0	0	0	0	0	0	0	0	0	0	0	0	0	0	0	0	0	0	0	0	0	0	0	0	0	0	0	0	0	0	0	0	0	0	0	0	0	0	0	0	0	0	0	0	0	0	0
Georgenia sp. SUBG003|1497974	0	0	0	0	0	0	0	0	0	0	0	0	0	0	0	0	0	0	0.000111886	0	0	0	0	0	0	0	0	0	0	0	0	0	0	0	0	0	0	0	0	0	0	0	0	0	0	0	0	0	0
Glaucusvirus ssm5|2955956	4.79e-05	0	7.16e-05	2.14e-05	4.85e-05	3.19e-05	3.56e-05	4.61e-05	0.000296148	0	0	0	0	0	0	0	0	0	0	0	0	0	0	0	0	0	0	0	0	0	0	0	0	0	0	0	0	0	0	0	0	0	0	0	0	0	0	0	0
Gloeomargarita lithophora|1188228	3.66e-05	9.21e-05	8.29e-05	8.68e-05	4.23e-05	0	4.27e-05	8.97e-05	0	0	0	0	0	0	0	0	0	0	0	0	0	0	0	0	0	0	0	0	0	0	0	0	0	0	0	0	0	0	0	0	0	0	0	0	0	0	0	0	0
Glycine max|3847	0.00319708	0.00163014	0.00392216	0.00282701	0.00294618	0.00179789	0.00311712	0.00234915	0.0018796	0	0	0	0	0	0	0	0	0	0	0	0	0	0	0	0	0	0	0	0	0	0	0	0	0	0	0	0	0	0	0.000106636	0	0	0	0	0	0	0	0	0
Glycine soja|3848	0	0	0.00024757	0.000294704	0.000272242	0	0	0.000169932	0.00158079	0	0	0	0.000302932	0	0.000183292	0	0.000258142	0	0	0	0	0	0	0	0	0	0	0	0	0	0	0	0	0	0	0	0	0	0	0	0	0	0	0	0	0	0	0	0
Goose dicistrovirus|1776109	0	0	0	0	0	0	0	0	0	0	0	0	0	0	0	0	0	0	0	0	0	0	0	0	0	0	0	0	0	0	0	0	0	0	0	0	0	0	0	0	0	0	0	0	0	0	0	0	0
Gordonia polyisoprenivorans|84595	0	0	0	0	0	0	0	0	0	0	0	0	0	0	0	0	0	0	0	0	0	0	0	0	0	0	0	0	0	0	0	0	0	0	0	0	0	0	0	0	0	0	0	0	0	0	0	0	0
Gordonia sp. w5E2|3075837	0	0	0	0	0	0	0	0	0	0	0	0	0	0	0	0	0	0	0	0	0	0	0	0	0	0	0	0	0	0	0	0	0	0	0	0	0	0	0	0	0	0	0	0	0	0	0	0	0
Gossypium arboreum|29729	0.00539138	0.00380942	0.0146292	0.00662494	0.00639334	0.00437584	0.00855642	0.00641982	0.00298949	0.000969912	0.000815468	0.00140461	0.00154192	0.00191523	0.00165214	0.00125985	0.00253948	0.00228741	0	0	0	6.99e-05	7.15e-05	8.94e-05	0	0	0	0	0	0	0	0	0	0	0	5.5e-05	0	0	6.57e-05	0.00020224	0	6.08e-05	6.65e-05	0	9.62e-05	0	7.75e-05	0	0.00350845
Gossypium hirsutum|3635	0.0169403	0.0154748	0.0210108	0.0163952	0.0207202	0.0146108	0.0230479	0.0181366	0.00946205	0.00488099	0.000568931	0.00117095	0.00122385	0.00126118	0.00111733	0.000681834	0.0014456	0.00128229	0.000241675	0.000304702	0.000225193	0.000271475	0.000269025	0.0006702	0.000188623	0	5.95e-05	0	9.15e-05	8.54e-05	8.06e-05	0	8.3e-05	0.000102962	0.000130706	0.000283014	0.000134112	0	0.000225399	0.000978107	0.000437896	0.00033624	0.000332709	0.000277087	0.00029292	0.000201062	0.000277389	0.000261286	0.00603476
Gossypium raimondii|29730	0.00571109	0.00318891	0.0090319	0.00604625	0.00693782	0.00411775	0.00765462	0.00640104	0.00394463	0.00118545	0	0.000175904	0	0	0.000185803	0	0	0	0	0	0	6.58e-05	0	0.000115423	0	0	0	0	0	0	0	0	0	0	0	0	0	0	0	0.000161792	0	6.89e-05	5.48e-05	0	0	0	0	0	0.00786294
Granulicella sp. WH15|2602070	0	0	2.51e-05	0	1.49e-05	0	1.99e-05	1.62e-05	0	0	0	0	0	0	0	0	0	0	0	0	0	0	0	0	0	0	0	0	0	0	0	0	0	0	0	0	0	0	0	0	0	0	0	0	0	0	0	0	0
Greenvirus ssm4|2955958	0	0	0	0	0	0	0	0	4.94e-05	0	0	0	0	0	0	0	0	0	0	0	0	0	0	0	0	0	0	0	0	0	0	0	0	0	0	0	0	0	0	0	0	0	0	0	0	0	0	0	0
Haemophilus parainfluenzae|729	0	0	0	0	0	0	0	0	0	0	0	0	0	0	0	0	0	0	0	0	0	0	0	0	0	0	0	0	0	0	0	0	0	0	0	0	0	0	0	0	0	0	0	0	0	0	0	0	0
Halarcobacter ebronensis|1462615	0	0	0	0	0	0	0	0	0.00149808	0.000166142	0	0	0	0	0	0	0	0	0	0	0	0	0	0	0	0	0	0	0	0	0	0	0	0	0	0	0	0	0	0	0	0	0	0	0	0	0	0	0
Halomicronema hongdechloris|1209493	0	0	0	0	0	0	0	0	0.000245456	0	0	0	0	0	0	0	0	0	0	0	0	0	0	0	0	0	0	0	0	0	0	0	0	0	0	0	0	0	0	0	0	0	0	0	0	0	0	0	0
Halomonas sp. JS92-SW72|2306583	0.0741146	0.0350596	0.0592446	0.0472254	0.0645611	0.0324577	0.0549158	0.0602002	0.00147407	0.00195329	6.01e-05	8.66e-05	8.79e-05	0.000248373	0.000107967	0	0.000109711	0.000520756	0.0407043	0.0308707	0.027319	0.0371632	0.0345025	0.0559915	0.0227521	0.0128752	0.011148	0.0137102	0.0131017	0.0166164	0.0132518	0.00785049	0.010075	0.0119257	0.0122098	0.0314185	0.0193313	0.0106282	0.0232349	0.0608706	0.0400913	0.0289166	0.0464109	0.03142	0.0357231	0.0273615	0.0359586	0.0268627	0
Halothece sp. PCC 7418|65093	0	0	0	0	0	0	0	0	0.00442754	0	0	0	0	0	0	0	0	0	0	0	0	0	0	0	0	0	0	0	0	0	0	0	0	0	0	0	0	0	0	0	0	0	0	0	0	0	0	0	0
Helcococcus ovis|72026	0	0	0	0	1.86e-05	0	0	1.96e-05	0.0208811	0.00972606	0	0	0	0	0	0	0	0	0	0	0	0	0	0	0	0	0	0	0	0	0	0	0	0	0	0	0	0	0	0	0	0	0	0	0	0	0	0	0.00343153
Helianthus annuus|4232	0.00254358	0.0018742	0.00332397	0.00251516	0.00235446	0.00231841	0.00241477	0.0028709	0.00429814	0.00259092	0.000682717	0.000700992	0.000681597	0.000540902	0.00067793	0.000589239	0.000616315	0.000685943	0	0	0	0	0	0	0	0	0	0	0	0	0	0	0	0	0	0	0	0	0	0	0	0	0	0	0	0	0	0	0.0128446
Helicobacter pylori|210	2.11e-05	0	1.89e-05	0	1.37e-05	0	1.99e-05	1.71e-05	0.00415941	0.00475526	0	0	0	0	0	0	0	0	0	0	0	0	0	0	0	0	0	0	0	0	0	0	0	0	0	0	0	0	0	0	0	0	0	0	0	0	0	0	0.00214767
Helicovermis profundi|3065157	0	0	0	0	0	0	0	0	0.000224112	0	0	0	0	0	0	0	0	0	0	0	0	0	0	0	0	0	0	0	0	0	0	0	0	0	0	0	0	0	0	0	0	0	0	0	0	0	0	0	0
Henckelia pumila|405737	0.00298723	0.00216431	0.00368716	0.00268448	0.00337257	0.00238511	0.00405881	0.00223558	0.00188227	0.000125729	0.000768057	0.00204784	0.00232349	0.00366489	0.00240791	0.000429303	0.0043013	0.00167146	0	0.000108822	0	0.000160417	0.000130309	0.000294143	7.96e-05	0	0	0	0	0	0	0	0	0	0	9.04e-05	0.00023757	0	0.000126787	0.000367709	0.000221116	0.000133686	0.000160483	0	0.000100555	0	0	6.64e-05	0
Henningerozyma blattae|1071379	0	0	0.0001219	0	0	0	0	0	0	0	0	0	0	0	0	0	0	0	0	0	0	0	0	0	0	0	0	0	0	0	0	0	0	0	0	0	0	0	0	0	0	0	0	0	0	0	0	0	0
Herbaspirillum huttiense|863372	0	0	0	5.04e-05	0.000128041	4.93e-05	0	0	0	0	0	0	0	0	0	0	0	0	0	0	0	0	0	0	0	0	0	0	0	0	0	0	0	0	0	0	0	0	0	0	0	0	0	0	0	0	0	0	0
Herbaspirillum robiniae|2014887	0	0	0	0	0	0	0	0	0	0	0	0	0	0	0	0.000134683	0	0	0	0	0	0	0	0	0	0	0	0	0	0	0	0	0	0	0	0	0	0	0	0	0	0	0	0	0	0	0	0	0
Hevea brasiliensis|3981	0.00301821	0.00451628	0.00470885	0.00436054	0.00476859	0.00629697	0.00556182	0.00419107	0.000869767	0.000278401	6.95e-05	8.93e-05	7.88e-05	0.000107628	0.000125543	7.86e-05	9.03e-05	6.44e-05	0	0	0	0	0	0	0	0	0	0	0	0	0	0	0	0	0	0	0	0	0	5.88e-05	0	0	0	0	0	0	0	0	0.00123653
Hordeum vulgare|4513	0.0100518	0.00802178	0.0137621	0.0101635	0.0107007	0.00832105	0.0141154	0.0105144	0.00136868	0.000368207	5.06e-05	0.000154901	0.000130261	0.000124187	0.000143119	8.14e-05	9.03e-05	9.8e-05	0	0	0	0	0.000100884	0.000141487	0	0	0	0	0	0	0	0	0	0	0	7.86e-05	0	0	0	0.000216949	0	0	0	6.72e-05	7e-05	0	6.93e-05	0	0.000218908
Huiozyma naganishii|588726	0	0	3.39e-05	0	0	0	4.56e-05	0	0	0	0	0	0	0	0	0	0	0	0	0	0	0	0	0	0	0	0	0	0	0	0	0	0	0	0	0	0	0	0	0	0	0	0	0	0	0	0	0	0
Humibacter ginsenosidimutans|2599293	0	0	0	0	0	0	0	0	0	0	0	0	0	0	0	0	0	0	0	0	0	0	0	0	0	0	0	0	0	0	0	0	0	0	0	0	0	0	0	0	0	0	0	0	0	0	0	0	0
Humisphaera borealis|2807512	0	0	0	0	0	0	0	0	0	0	0	0	0	0	0	0	0	0	0	0	0	0	0	0	0	0	0	0	0	0	0	0	0	0	0	0	0	0	0	0	0	0	0	0	0	0	0	0	0
Humulus lupulus|3486	0.00857156	0.00604742	0.01173	0.00872537	0.00979077	0.00693203	0.0113772	0.00906956	0.00814272	0.00725188	0.000929254	0.00102917	0.000969383	0.00121427	0.0009717	0.000808099	0.00125844	0.000865128	7.61e-05	8.71e-05	6.18e-05	8.23e-05	6.31e-05	0.000174997	5.87e-05	0	0	0	4.16e-05	0	0	0	0	0	5.41e-05	9.43e-05	4.98e-05	0	6.1e-05	0.000378741	0.000121397	8.1e-05	0.000129169	0	4.81e-05	5.13e-05	9.38e-05	0	0.0154301
Hydrogenophaga sp. NH-16|2184519	0.00160699	0.0026697	0.0022985	0.00216795	0.00252725	0.00265914	0.00393344	0.00293239	0.026736	0.000350246	0	0	0	0	0	0	0	0	0	0	0	0	0	0	0	0	0	0	0	0	0	0	0	0	0	0	0	0	0	0	0	0	0	0	0	0	0	0	0
Hydrogenovibrio marinus|28885	0	0	0	0	0	0	0	0	0.000117392	0	0	0	0	0	0	0	0	0	0	0	0	0	0	0	0	0	0	0	0	0	0	0	0	0	0	0	0	0	0	0	0	0	0	0	0	0	0	0	0
Hymenobacter baengnokdamensis|2615203	0	0	0	0	0	0	0	0	0	0	0	0	0.000660392	0.000728562	0.000718104	0.00196974	0.00138429	0	0	0	0	0	0	0	0	0	0	0	0	0	0	0	0	0	0	0	0	0	0	0	0	0	0	0	0	0	0	0	0
Hymenobacter monticola|1705399	0	0	0	0	0	0	0	0	0	0	0	0	0	0.000113148	8.54e-05	0.00021886	0	0	0	0	0	0	0	0	0	0	0	0	0	0	0	0	0	0	0	0	0	0	0	0	0	0	0	0	0	0	0	0	0
Hymenobacter nivis|1850093	0	0	0	0	0	0	0	0	0	0	0	0	0	0	0.000115499	0.000204831	0	0	0	0	0	0	0	0	0	0	0	0	0	0	0	0	0	0	0	0	0	0	0	0	0	0	0	0	0	0	0	0	0
Hymenobacter sp. 5317J-9|2932250	0	0	0	0	0	0	0	0	0	0	0	0	0	0	0.000125543	0.000193607	0	0	0	0	0	0	0	0	0	0	0	0	0	0	0	0	0	0	0	0	0	0	0	0	0	0	0	0	0	0	0	0	0
Hymenobacter sp. BRD128|2675878	0	0	0	5.57e-05	7.33e-05	0	0	0	0	0	0.000843914	0.0010318	0.00202056	0.00248925	0.00303813	0.00490191	0.00273631	0.00281096	0	0	0	0	0	0	0	0	0	0	0	0	0	0	0	0	0	0	0	0	0	0	0	0	0	0	0	0	0	0	0
Hymenobacter sp. BRD67|2675877	0	0	0	0	0	0	0	0	0	0	0.000929254	0.00106593	0.00160857	0.00168618	0.00241544	0.00339233	0.00185863	0.00166026	0	0	0	0	0	0	0	0	0	0	0	0	0	0	0	0	0	0	0	0	0	0	0	0	0	0	0	0	0	0	0
Hymenobacter sp. BT18|2835648	0	0	0	0	0	0	0	0	0	0	0	0	0	0	0	0	0	0	0	0	0	0	0	0	0	0	0	0	0	0	0	0	0	0	0	0	0	0	0	0	0	0	0	0	0	0	0	0	0
Hymenobacter sp. GOD-10R|3093922	0	0	0	0	0	0	0	0	0	0	0	0	7.88e-05	8.28e-05	0.000107967	0.000131877	0	0	0	0	0	0	0	0	0	0	0	0	0	0	0	0	0	0	0	0	0	0	0	0	0	0	0	0	0	0	0	0	0
Hymenobacter sp. PAMC 26628|1484118	0	0	0	0	0	0	0	0	0	0	0	0	0	0.000143505	0.000130564	0.000297425	0	0	0	0	0	0	0	0	0	0	0	0	0	0	0	0	0	0	0	0	0	0	0	0	0	0	0	0	0	0	0	0	0
Hymenobacter volaticus|2932254	0	0	0	0	0	0	0	0	0	0	0	0	0	0	7.53e-05	0	0	0	0	0	0	0	0	0	0	0	0	0	0	0	0	0	0	0	0	0	0	0	0	0	0	0	0	0	0	0	0	0	0
Hyphomicrobium denitrificans|53399	0	0	0	0	0	0	0	0	0	0	0	0	0	0	0	0	0	0	0	0	0	0	0	0	0	0	0	0	0	0	0	0	0	0	0	0	0	0	0	0	0	0	0	0	0	0	0	0	0
Iamia sp. SCSIO 61187|2722752	0	0	0	0	6.09e-05	0	0	0	0	0	0	0	0	0	0	0	0	0	0	0	0	0	0	0	0	0	0	0	0	0	0	0	0	0	0	0	0	0	0	0	0	0	0	0	0	0	0	0	0
Idaeovirus rubi|2955987	0	0	0	0	0	0	0	0	0.000224112	0	0	0	0	0	0	0	0	0	0	0	0	0	0	0	0	0	0	0	0	0	0	0	0	0	0	0	0	0	0	0	0	0	0	0	0	0	0	0	0
Ignavibacterium album|591197	0	0	0	0	0	0	0	0	0.000150742	0.00013022	0	0	0	0	0	0	0	0	0	0	0	0	0	0	0	0	0	0	0	0	0	0	0	0	0	0	0	0	0	0	0	0	0	0	0	0	0	0	8.87e-05
Ilarvirus PDV|3429929	0	0	0	0	0	0	0	0	0	0	0	0	0	0	0	0	0	0	0	0	0	0	0	0	0	0	0	0	0	0	0	0	0	0	0	0	0	0	0	0	0	0	0	0	0	0	0	0	0
Ilarvirus PNRSV|3429931	3.24e-05	6.33e-05	3.39e-05	3.86e-05	0.0233109	0.0251081	0.0238015	0.0176994	5.99061	9.18442	0.400828	0.399119	1.02715	0.418928	0.235141	0.24789	0.398424	0.514773	0	0	0	0	0	0	0.000188623	0	0	0	0	0	0	0	0	0	0	0	0	0	0	0	0.000398875	0	0	0	0	0	0	0	0.0114601
Impatiens glandulifera|253017	0.0044055	0.00332936	0.00543523	0.0033982	0.0066718	0.00508919	0.00788114	0.00524738	0.00754776	0.00178715	0.00122952	0.00213711	0.00222958	0.0019042	0.00250081	0.00215774	0.00180054	0.0023574	0	0	0	0	0	0	0	0	0	0	0	0	0	0	0	0	0	0	0	0	0	0	0	0	0	0	0	0	0	0	0.00390485
Inhella inkyongensis|392593	0	0	0	6.64e-05	0	0	0	3.07e-05	0	0	0	0	0	0	0	0	0	0	0	0	0	0	0	0	0	0	0	0	0	0	0	0	0	0	0	0	0	0	0	0	0	0	0	0	0	0	0	0	0
Ipomoea triloba|35885	0.00632375	0.00603821	0.00976833	0.00762586	0.0076638	0.00702918	0.0082259	0.00816269	0.008695	0.00620115	0.000186483	0.000244166	0.000248404	0.000173861	0.000200868	0.000199219	0.000242009	0.000153987	0	0	0	0	0	0	0	0	0	0	0	0	0	0	0	0	0	0	0	0	0	0	0	0	0	0	0	0	0	0	0.0075612
Isosphaera pallida|128	0	0	0	0	0	0	0	0	0	0	0	0	0	0	0	0	0	0	0	0	0	0	0	0	0	0	0	0	0	0	0	0	0	0	0	0	0	0	0	0	0	0	0	0	0	0	0	0	0
Janthinobacterium tructae|2590869	0	0	0	0	0	0	0	0	0	0	0	0	0	0	0	0	0	0	0	0	0	0	0	0	0	0	0	0	0	0	0	0	0	0	0	0	0	0	0	0	0	0	0	0	0	0	0	0	0.00323037
Juglans microcarpa x Juglans regia|2249226	0.00278301	0.00108446	0.00328878	0.00347536	0.00687069	0.00223142	0.00498768	0.00359418	0.000941803	0.000619666	0.000139072	7.88e-05	0.000112085	7.73e-05	9.54e-05	0.000112236	8.71e-05	5.88e-05	0	0	0	0	0	0	0	0	0	0	0	0	0	0	0	0	0	0	0	0	0	0	0	0	0	0	0	0	0	0	0.00269198
Juglans regia|51240	0.307789	0.298933	0.303952	0.300929	0.3354	0.307609	0.403811	0.328655	0.0131145	0.00124831	0.000600538	0.000648483	0.000254463	0.000593336	0.000489616	0.000168354	0.000338812	0.000655145	0.00241675	0.00198927	0.00221219	0.00210187	0.00249689	0.00495576	0.0016515	0.000684763	0.000697014	0.000850427	0.000844062	0.00101305	0.000682735	0.00035238	0.000519915	0.000702827	0.000960015	0.00231521	0.00102692	0.000414779	0.00174684	0.00881767	0.00335142	0.00298565	0.0043213	0.00253576	0.00253573	0.00150155	0.00229254	0.00165481	0.00104129
Kineococcus radiotolerans|131568	0	0	0	0	0	0	0	0	0	0	0	0	0	0	0	8.7e-05	0	5.6e-05	0	0	0	0	0	0	0	0	0	0	0	0	0	0	0	0	0	0	0	0	0	0	0	0	0	0	0	0	0	0	0
Kineococcus sp. DHX-1|3349638	0	0	0	0	0	0	0	0	0	0	0	0	0	0	0	0	0	3.08e-05	0	0	0	0	0	0	0	0	0	0	0	0	0	0	0	0	0	0	0	0	0	0	0	0	0	0	0	0	0	0	0
Kineococcus sp. NBC_00420|2903564	0	0	0	0	0	2.9e-05	0	0	0	0	0.000151715	0.000246791	0.0032959	0.00230987	0.00244557	0.00964107	0.00323646	0.0023518	0	0	0	0	0	0	0	0	0	0	0	0	0	0	0	0	0	0	0	0	0	0	0	0	0	0	0	0	0	0	0
Kinneretia aquatilis|2070761	0.00012394	8.06e-05	8.8e-05	0	0	0	8.26e-05	0	0	0	0	0	0	0	0	0	0	0	0	0	0	0	0	0	0	0	0	0	0	0	0	0	0	0	0	0	0	0	0	0	0	0	0	0	0	0	0	0	0
Klebsiella pneumoniae|573	10.7757	15.5014	9.42342	10.5756	10.7086	13.9672	13.1062	10.3736	0.289671	1.04665	0.410231	0.61352	0.436798	0.531828	0.624379	0.319311	0.622853	1.19141	1.39827	1.44694	1.46348	1.51587	1.34917	1.82476	1.00764	0.801612	0.803241	0.766469	0.760803	0.689324	0.792468	0.64362	0.714136	0.753252	0.748614	1.18862	0.82113	0.661342	0.956871	2.67535	1.63152	1.64377	1.91159	1.59874	1.68323	1.38672	1.20942	1.16115	0
Kluyvera ascorbata|51288	7.32e-05	3.45e-05	0.000134467	4.82e-05	5.97e-05	4.06e-05	4.56e-05	2.65e-05	0	0	0	0	0	0	0	0	0	0	0	0	0	0	0	0	0	0	0	0	0	0	0	0	0	0	0	0	0	0	0	0	0	0	0	0	0	0	0	0	0
Kluyveromyces lactis|28985	0.000546462	0.000670016	0.000507707	0.000522965	0.00057059	0.000788752	0.000799226	0.000666063	0.00124595	0.00388414	0	0	0	0	0	0	0	0	0	0	0	0	0	0	0	0	0	0	0	0	0	0	0	0	0	0	0	0	0	0	0	0	0	0	0	0	0	0	0
Kocuria palustris|71999	0	0	0	0	0	0	0	0	0	0	0	0	0	0.000198699	0	0	0	0	0	0	0	0	0	0	0	0	0	0	0	0	0	0	0	0	0	0	0	0	0	0	0	0	0	0	0	0	0	0	0
Kocuria rosea|1275	0	0	0	0	0	0	0	0	0	0	0	0	0.000345343	0	0	0.000117848	0	0	0	0	0	0	0	0	0	0	0	0	0	0	0	0	0	0	0	0	0	0	0	0	0	0	0	0	0	0	0	0	0
Ktedonosporobacter rubrisoli|2509675	0	0	0	0	0	0	0	0	0	0	0	0	0	0	0	0	0	0	0	0	0	0	0	0	0	0	0	0	0	0	0	0	0	0	0	0	0	0	0	0	0	0	0	0	0	0	0	0	0
Kwoniella bestiolae|324769	0	0	0	0	0	0	0	0	0	0	0.00170363	0	0	0	0	0	0.00055178	0	0	0	0	0	0	0	0	0	0	0	0	0	0	0	0	0	0	0	0	0	0	0	0	0	0	0	0	0	0	0	0
Kwoniella botswanensis|1268659	0.000274639	0.00020607	0.000432305	0.00138136	0.0005507	0.000537918	0.00064394	0.000472222	0.00196098	0.00203412	0	0	0	0	0	0	0	0	0	0	0	0	0	0	0	0	0	0	0	0	0	0	0	0	0	0	0	0	0	0	0	0	0	0	0	0	0	0	0
Kwoniella dejecticola|324770	0	0	0.000105563	0	0.000106908	0	9.12e-05	8.54e-05	0.0137322	0.009057	0	0	0	0	0	0	0	0	0.0493688	0.0402468	0.0548764	0.0448756	0.0381217	0.0259442	0.032615	0.0486477	0.0573422	0.0604038	0.0568141	0.0532611	0.0518666	0.0810429	0.0685414	0.0557964	0.0585023	0.0373657	0.0607375	0.0628	0.0639335	0.0324871	0.047193	0.0576104	0.050333	0.0577852	0.0440036	0.0448154	0.0405926	0.0384381	0.00311204
Kwoniella dendrophila|4975	0	0	0	0	7.09e-05	0	0	0	0	0	0	0	0	0	0	0	0	0	0	0	0	0	0	0	0	0	0	0	0	0	0	0	0	0	0	0	0	0	0	0	0	0	0	0	0	0	0	0	0
Kwoniella europaea|1247712	0	0	0	0	4.1e-05	0	0	0	0	0	0	0	0	0	0	0	0	0	0	0	0	0	0	0	0	0	0	0	0	0	0	0	0	0	0	0	0	0	0	0	0	0	0	0	0	0	0	0	0
Kwoniella mangrovensis|463800	0.000173234	0.000188802	0.00038078	0.000262554	0.000408985	0.000310281	0.000347613	0.000351818	0.00184892	0.00258643	0	0	0	0	0	0	0	0	0	0	0	0	0	0.00486267	0	0	0	0	0	0	0	0	0	0	0	0	0	0	0	0.00921847	0	0	0	0	0	0	0	0	0
Kwoniella newhampshirensis|1651941	0	0	0	0	0	0.00016964	0.000125369	0	0	0	0	0	0	0.00244786	0	0	0.00207482	0.00193464	0	0	0	0	0	0	0	0	0	0	0	0	0	0	0	0	0	0	0	0	0	0	0	0	0	0	0	0	0	0	0
Kwoniella pini|453459	0	5.53e-05	9.93e-05	6.97e-05	0.000139229	0	7.84e-05	0.000121258	0	0	0.00236423	0	0	0	0	0	0.00199415	0	0	0	0	0	0	0	0	0	0	0	0	0	0	0	0	0	0	0	0	0	0	0	0	0	0	0	0	0	0	0	0
Kwoniella shandongensis|1734106	0	0	0	0	7.83e-05	0	0.000112547	0	0	0	0	0.00268582	0.00217202	0.00237334	0.00374368	0.00321275	0.00260401	0.00294535	0	0	0	0	0	0	0	0	0	0	0	0	0	0	0	0	0	0	0	0	0	0	0	0	0	0	0	0	0	0	0
Kwoniella shivajii|564305	0	0	0	0	0	0	0	0	0.000536267	0.00223618	0.00168151	0.00445537	0	0.000902423	0	0	0.000567913	0	0	0	0	0	0	0	0	0	0	0	0	0	0	0	0	0	0	0	0	0	0	0	0	0	0	0	0	0	0	0	0
Lactiplantibacillus pentosus|1589	0.0191036	0.0152354	0.0203912	0.0172857	0.0129545	0.0152792	0.00956079	0.0165337	1.24554	0.678287	0.121201	0.120269	0.19597	0.152744	0.189763	0.480825	0.303511	0.22402	0.000402791	0.000504935	0.000419477	0.000559402	0.000521236	0.000644137	0.000335329	0.000194439	0.000123253	0.000164447	0.000199581	0.000209598	0.000106015	0.000205183	0.000231559	0.000170111	0.000392119	0.000621059	0.000333364	0.000217656	0.000314619	0.000687616	0.000528943	0.000397006	0.00063019	0.000285483	0.000524633	0.000213895	0.000575174	0.000381561	2.96345
Lactiplantibacillus plantarum|1590	0.427725	0.693253	0.590617	0.706783	0.453898	0.753199	0.437519	0.760668	0.00105653	0.0434125	0.000995629	0.00138361	0.00150557	0.0011508	0.00181786	0.00234854	0.00296541	0	0.00106963	0.0017368	0.00200466	0.00260369	0.0043002	0.00909238	0.00287545	0.000278977	0.000323007	0.000493341	0.00084822	0.000958715	0.000801471	0.000740444	0.00121022	0.00110572	0.00320907	0.00734658	0.00314589	0.00122791	0.00452676	0.0168962	0.0110341	0.000968209	0.00173009	0.000789277	0.00276307	0.00103953	0.00610256	0.0032806	0.00347886
Lactobacillus acetotolerans|1600	0	0	0	0	0	0	0	0	2.8e-05	0	0	0	0	0	0	0	0	0	0	0	0	0	0	0	0	0	0	0	0	0	0	0	0	0	0	0	0	0	0	0	0	0	0	0	0	0	0	0	0
Lactobacillus crispatus|47770	0	0	0	0	0	0	0	0	0	0	0	0	0	0	0	0.00150116	0.000548553	0	0	0	0	0	0	0	0	0	0	0	0	0	0	0	0	0	0	0	0	0	0	0	0	0	0	0	0	0	0	0	0
Lactobacillus iners|147802	0	0	0	0	0	0	0	3.93e-05	0	0	0	0	0	0	0	0	0	0	0	0	0	0	0	0	0	0	0	0	0	0	0	0	0	0	0	0	0	0	0	0	0	0	0	0	0	0	0	0	0
Lactobacillus jensenii|109790	0	0	0	0	0	0	0	0	0	0	0	0	0	0	0	0	0	0	0	0	0	0	0	0	0	0	0	0	0	0	0	0	0	0	0	0	0	0	0	0	0	0	0	0	0	0	0	0	0
Lactuca sativa|4236	0.00709696	0.00415594	0.0115038	0.00925691	0.00913192	0.00674789	0.0112518	0.00763923	0.00850824	0.00527614	0.00801877	0.00939645	0.011984	0.0107628	0.0116227	0.0145205	0.0196769	0.0244252	0	0	0	0	0	9.31e-05	0	0	0	0	0	0	0	0	0	0	0	0	0	0	0	0.000121344	0	0	0	0	0	0	0	0	0.00986861
Latilactobacillus sakei|1599	0	0	0	0	0	0	0	0	6.67e-05	0	0	0	0	0	0	0	0	0	0	0	0	0	0	0	0	0	0	0	0	0	0	0	0	0	0	0	0	0	0	0	0	0	0	0	0	0	0	0	0
Lautropia mirabilis|47671	0	0	2.26e-05	0	0	0	0	0	0	0	0	0	0	0	9.29e-05	0	0	0	0	0	0	0	0	0	0	0	0	0	0	0	0	0	0	0	0	0	0	0	0	0	0	0	0	0	0	0	0	0	0
Lawsonella clevelandensis|1528099	0	0	0	0	0	0	0	0	0	0	0	0	0	0	0	0	0.000212968	0	0	0	0	0	0	0	0	0	0	0	0	0	0	0	0	0	0	0	0	0	0	0	0	0	0	0	0	0	0	0	0
Lentilactobacillus buchneri|1581	0	0	0	0	6.96e-05	0	0	0	0	0	0	0	0	0	0	0	0	0	0	0	0	0	0	0	0	0	0	0	0	0	0	0	0	0	0	0	0	0	0	0	0	0	0	0	0	0	0	0	0
Lentilactobacillus laojiaonis|2883998	0	0	0	0	0	0	0	0	2.4e-05	0	0	0	0	0	0	0	0	0	0	0	0	0	0	0	0	0	0	0	0	0	0	0	0	0	0	0	0	0	0	0	0	0	0	0	0	0	0	0	0
Leptolyngbya sp. 7M|2812896	0	0	0	0	0	0	0	0	0	0	0	0	0	0	0	0	0	0	0	0	0	0	0	0	0	0	0	0	0	0	0	0	0	0	0	0	0	0	0	0	0	0	0	0	0	0	0	0	0
Leptospirillum ferrooxidans|180	0	0	0	0	0	0	0	0	4e-05	0	0	0	0	0	0	0	0	0	0	0	0	0	0	0	0	0	0	0	0	0	0	0	0	0	0	0	0	0	0	0	0	0	0	0	0	0	0	0	0
Leptothermofonsia sp. ETS-13|3035696	0	0	0	0	0	0	0	0	8.8e-05	0	0	0	0	0	0	0	0	0	0	0	0	0	0	0	0	0	0	0	0	0	0	0	0	0	0	0	0	0	0	0	0	0	0	0	0	0	0	0	0
Leptotrichia wadei|157687	0	0	0	0	0	0	0	0	0	0	0	0	0	0	0	4.21e-05	0	5.32e-05	0	0	0	0	0	0	0	0	0	0	0	0	0	0	0	0	0	0	0	0	0	0	0	0	0	0	0	0	0	0	0
Limnospira indica|147322	1.67202	2.17194	1.76187	2.15671	1.57641	2.18546	1.24707	1.95814	0.137705	0.292406	0	0.0109034	0.0122263	0.0133818	0.0131066	0	0.0209515	0	0	0	0	0.00730925	0.0103112	0.0178162	0.00794312	0	0	0	0	0	0	0	0	0	0.00879338	0.0141586	0.00887822	0	0.0110492	0.0275378	0.0189943	0	0	0	0.00703883	0	0.0151381	0.00990815	1.43826
Limosilactobacillus fermentum|1613	0	0	0	0	0	0	0	0	0	0	0	0	0	0	0	0	0	0	0	0	0	0	0	0	0	0	0	0	0	0	0	0	0	0	0	0	0	0	0	0	0	0	0	0	0	0	0	0	0
Lodderomyces beijingensis|1775926	0	0.000118577	0.000120643	7.07e-05	0.000120582	0	0.000195176	0	0.000176088	0	0	0	0	0	0	0	0	0	0	0	0	0	0	0	0	0	0	0	0	0	0	0	0	0	0	0	0	0	0	0	0	0	0	0	0	0	0	0	0
Lodderomyces elongisporus|36914	0.00166474	0.000836945	0.0028238	0.00225153	0.0024738	0.00124402	0.00218541	0.0013159	0.00679672	0.00852265	0	0	0	0	0.0078439	0	0	0	0	0	0	0	0	0	0	0	0	0	0	0	0	0	0	0	0	0	0	0	0	0	0	0	0	0	0	0	0	0	0
Lolium perenne|4522	0.00502097	0.00664145	0.00651599	0.00560901	0.00662953	0.00642166	0.00921745	0.0055992	0.000392195	0.000242478	8.53e-05	0.000286173	0.000115114	0.000143505	8.79e-05	0.000129071	7.1e-05	9.24e-05	0.000138739	0.000113175	0.000110389	0.000148077	0.000134513	0.00041329	0.000108982	0	0	0	0	0	0	0	0	0	0	0.000137576	0	0	0.000178441	0.000371386	0.00017776	0.000303831	0.00010177	0.000109155	0.000139902	0.000115504	0.000126457	0.00011198	0
Lolium rigidum|89674	0.000343651	0.000293564	0.000322972	0.000348286	0.000375421	0.000252285	0.0006012	0.000368043	0.000182758	0.000121239	4.11e-05	5.78e-05	4.54e-05	3.59e-05	5.77e-05	6.73e-05	4.19e-05	5.6e-05	0	0	0	0	0	7.07e-05	0	0	0	0	0	0	0	0	0	0	0	0	0	0	0	9.56e-05	6.5e-05	0	6.26e-05	0	0	0	0	0	0
Lotus japonicus|34305	0.00200698	0.00156798	0.00198935	0.00195576	0.00211951	0.00194868	0.00254299	0.00218862	0.000554943	0.00177817	0	0.000325554	0.000202965	0.000231815	0.000188314	0	0.0001807	0	0	0	0	0	0	0.00027925	0	0	0	0	0	0	0	0	0	0	0	0	0	0	0	0.000408157	0	0	0.000489278	0.000361052	0	0	0.000159091	0	0.000709972
Lupinus angustifolius|3871	0.00438719	0.00267201	0.0168435	0.00546863	0.00570217	0.00316081	0.00599063	0.00395624	0.00154877	0.00133363	0.000464627	0.000651109	0.000636158	0.000924501	0.000682952	0.000423691	0.000542099	0.00106671	0.00114124	0.00042223	0.000304673	0.000378419	0.000231194	0.000372333	0.000163473	0.000143716	0.000102002	0.000108065	9.15e-05	0.000143613	0.000156902	0.000218565	0.000104857	0.000174588	0	0.000341976	9.2e-05	0.000119095	0.000225399	0.000327261	0.000212445	0.000510436	0.000356194	0.000407234	0.000537749	0.000419235	0.000232517	0.000232255	0.00347295
Luteolibacter sp. AS25|3135776	0	0	0	0	0	0	0	0	0	0	0	0	0	0	0	0	0	0	0	0	0	0	0	0	0	0	0	0	0	0	0	0	0	0	0	0	0	0	0	0	0	0	0	0	0	0	0	0	0
Luteolibacter sp. SL250|2995170	0	0	0	0	0	0	0	0	0	0	0	0	0	0	0	0	0	0	0	0	0	0	0	0	0	0	0	0	0	0	0	0	0	0	0	0	0	0	0	0	0	0	0	0	0	0	0	0	0
Luteovirus nucipersicae|3048219	0	0	0	0	0	0	0	0	0	0	0.0108982	0.0104309	0.00392903	0.00529311	0.00160695	0.00167793	0.00125522	0.00166306	0.000102935	7.4e-05	0.000123635	6.58e-05	5.46e-05	7.45e-05	0	0	0	0	0	0	0	0	0	0	4.96e-05	0.000125784	0	0	7.98e-05	0.000382418	8.24e-05	0.00011343	0.000211368	0.000151138	0.000118042	0	6.12e-05	8.71e-05	0
Lycium barbarum|112863	0.0130052	0.00714109	0.00967407	0.00941123	0.0132528	0.00818911	0.0113744	0.0153254	0.00780656	0.00552311	0.00124533	0.000884773	0.000905767	0.000985214	0.000811005	0.000850188	0.000838963	0.000820331	0.00140529	0.000609404	0.000657917	0.000736272	0.000651545	0.00102019	0.000352096	0.000224027	0.000306006	0	0.000469847	0.000496824	0.000407096	0	0.000436903	0	0.000292962	0.000404868	0.000241402	0	0.000432015	0.000731742	0.000806422	0.00109784	0.00201191	0.00144421	0.0011848	0.000671631	0.00076282	0.000468657	0.00321262
Lycium ferocissimum|112874	0.00206472	0.00188687	0.0213827	0.00225904	0.00281814	0.00184429	0.00263559	0.00287261	0.00646189	0.00683877	0	0.000551342	0.000299903	0.000162822	0.000356541	0.000140295	0.000419482	0.000321973	0	0	0	0	0	0	0	0	0	0	0	0	0	0	0	0	0	0	0	0	0	0	0	0	0	0	0	0	0	0	0.00711156
Lysobacter sp. KIS68-7|2904252	0	0	0	0	0	0	0	0	0	0	0	0	0	0	0	0	0	0	0	0	0	0	0	0	0	0	0	0	0	0	0	0	0	0	0	0	0	0	0	0	0	0	0	0	0	0	0	0	0
Macadamia integrifolia|60698	0.0102631	0.00656202	0.0303606	0.00626701	0.00830773	0.00536468	0.011353	0.0128012	0.00134467	0.000314323	0	5.25e-05	4.85e-05	9.11e-05	0.000107967	0	8.71e-05	0.000139988	0.000165592	7.4e-05	8.39e-05	8.23e-05	0.000100884	0.000182443	5.87e-05	0	0	0	4.99e-05	0	0	0	0	0	4.51e-05	9.43e-05	0.000137944	0	5.17e-05	0.00045596	0.000164753	0.000121532	0.000140912	8.4e-05	0.000100555	7.7e-05	0.000126457	7.47e-05	0.000656724
Magnolia sinica|86752	0.000511252	0.000370696	0.0005253	0.000488672	0.0005507	0.000511819	0.000725144	0.000558468	0.000534933	0.000161652	0.000205447	0.000173279	0.000145407	0.000168342	0.000163205	0.000120654	0.000158112	0.000134389	0.00215269	0.00039176	0.000353244	0.000246795	9.67e-05	9.68e-05	0	0	0	0	0.00026195	0.000395907	0.000131458	0	0	0	6.76e-05	0.000141507	5.75e-05	4.11e-05	0	0	0	0	0	4.62e-05	0.000227341	0.000325121	0.000681235	0	0.000810552
Magoulivirus deltaplasmoparae|2956155	0	0	0	0	0	0	0	0	0	0	3.48e-05	0	0	0	0	0	0	0	0	0	0	0	0	0	0	0	0	0	0	0	0	0	0	0	0	0	0	0	0	0	0	0	0	0	0	0	0	0	0
Magoulivirus fiplasmoparae|2956158	0	0	0	0	0	0	0	0	0	0	0	0	0	0	0	0	0	0	0	0	0	0	0	0	0	0	0	0	0	0	0	0	0	0	0	0	0	0	0	0	0	0	0	0	0	0	0	0	0.000195242
Magoulivirus gammaplasmoparae|2956159	0	0	0	0	0	0	0	0	0	0	0	0	0	0	0	0	0	0	0	0	0	0	0	0	0	0	0	0	0	0	0	0	0	0	0	0	0	0	0	0	0	0	0	0	0	0	0	0	0
Magoulivirus ipsilonplasmoparae|2956161	0	0	0	0	0	0	0	0	0	0	0	0	0	4.14e-05	3.52e-05	4.21e-05	3.23e-05	0	0	0	0	0	0	0	0	0	0	0	0	0	0	0	0	0	0	0	0	0	0	0	0	0	0	0	0	0	0	0	0.000207075
Magoulivirus zetaplasmoparae|2956178	0	0	0	0	0	0	0	0	0	0	0	0	0	0	0	0	0	0	0	0	0	0	0	0	0	0	0	0	0	0	0	0	0	0	0	0	0	0	0	0	0	0	0	0	0	0	0	0	0
Malania oleifera|397392	0.0301371	0.0171119	0.0525187	0.0290374	0.0257039	0.0183341	0.0410782	0.031977	0.00262798	0.000583743	0.000148554	0.00012077	5.45e-05	9.66e-05	8.03e-05	0	5.81e-05	0.000109191	0.000174543	9.14e-05	0.000114804	0.000156304	0.00015553	0.000249463	0.000121557	5.92e-05	5.1e-05	4.7e-05	0	7.37e-05	4.66e-05	0	0	0	0.000112678	0.000145438	8.05e-05	0	8.92e-05	0.000610398	0.000195102	0.000121532	0.00020354	0.00014694	0.000161762	0.000115504	0.000130536	0.000120275	0.00772686
Malassezia japonica|223818	0	0	0	0	0	0	0	0	0.000381523	0	0	0	0	0	0	0	0	0	0	0	0	0	0	0	0	0	0	0	0	0	0	0	0	0	0	0	0	0	0	0	0	0	0	0	0	0	0	0	0
Malassezia restricta|76775	0.0020112	0.00582178	0.00087592	0.00116381	0.00075457	0.00190808	0.000525694	0.000882961	0	0	0.00628669	0.00405368	0.0192392	0.00268519	0.00297787	0	0.00904789	0.00923363	0	0.0109562	0	0	0	0	0	0	0	0	0	0.0136316	0	0	0	0	0	0	0	0	0.0235589	0.0157343	0.0271192	0.0200488	0	0	0	0	0	0.0192439	0
Malus domestica|3750	0.00382382	0.00254537	0.00655495	0.0036779	0.0108636	0.00369293	0.0162937	0.00497071	0.0588373	0.0251548	0.0294801	0.0347713	0.038024	0.0346895	0.0381599	0.0353347	0.0317773	0.0308282	0.00430091	0.00505805	0.00402698	0.00458627	0.00441369	0.0041329	0.00424192	0.0026841	0.00303881	0.00288487	0.00257376	0.00261997	0.00339247	0.00341675	0.00317629	0.00360815	0.0027268	0.00345513	0.0029543	0.00316628	0.00417458	0.00291961	0.00381533	0.00414021	0.00344451	0.00423607	0.00379485	0.0044148	0.00421795	0.00476537	0.124517
Malus sylvestris|3752	0.0172854	0.0148152	0.0198232	0.0155368	0.0172047	0.0145339	0.0269657	0.0186395	0.0385712	0.0270049	0.0154275	0.0251858	0.0165977	0.0196408	0.0193511	0.0125845	0.0160048	0.019324	0.00650731	0.00539758	0.00543554	0.00561048	0.00682231	0.00526107	0.00610299	0.00596843	0.00675339	0.00606105	0.00731382	0.00751835	0.00757793	0.00760516	0.00661909	0.00684921	0.0062739	0.00534189	0.00588561	0.00623811	0.00548471	0.00572156	0.00533713	0.00508006	0.00556994	0.00565089	0.00605514	0.00709277	0.00719988	0.0069469	0.125695
Mangifera indica|29780	0.0044224	0.00491806	0.00742081	0.00643633	0.00245391	0.00412355	0.0023877	0.00250542	0.000875103	0.000202065	0.000316073	0.000687865	0.000548307	0.000952098	0.000964167	0.000426497	0.000929313	0.000408766	5.37e-05	0	0	4.94e-05	0	0	0	0	0	0	0	0	0	0	0	0	0	0	5.75e-05	0	0	6.99e-05	0	0	7.44e-05	0	0	0	0	0	0.00121879
Manihot esculenta|3983	0.000935182	0.00110748	0.00133461	0.000919475	0.00141591	0.000806151	0.00147451	0.00125442	0.000433549	0.000148181	0	4.99e-05	4.85e-05	4.69e-05	7.53e-05	5.05e-05	9.36e-05	5.32e-05	0	0	0	0	0	0	0	0	0	0	0	0	0	0	0	0	0	0	0	0	0	0.00011399	0	0	0	0	0	0	0	0	0.00434858
Mannheimia haemolytica|75985	0	0	2.76e-05	3.11e-05	3.36e-05	0	5.13e-05	3.67e-05	0	0	0	0	0	0	0	0	0	0	0	0	0	0	0	0	0	0	0	0	0	0	0	0	0	0	0	0	0	0	0	0	0	0	0	0	0	0	0	0	0
Marafivirus nucipersicae|3048218	0	0	0	0	0	0	0	0	0	0	0	0	0	0	2.76e-05	0	0	0	0	0	0	0	0	0	0	0	0	0	0	0	0	0	0	0	0	0	0	0	0	0	0	0	0	0	0	0	0	0	0
Marasmius oreades|181124	0.000150699	0.000184197	0.000216152	0.000277557	0.000333155	0.000123243	0.000323394	0.000257886	0	0	0.00156456	0.0013311	0.000808829	0.00271555	0.000798451	0	0.0012778	0.0023882	0	0	0	0	0	0	0	0	0	0	0	0	0	0	0	0	0	0	0	0	0	0	0	0	0	0	0	0	0	0	0
Marinobacter nanhaiticus|1305740	4.79e-05	1.61e-05	0.000196045	8.47e-05	0.000139229	8.12e-05	0.000169533	2.13e-05	0	0	0	0	0	0	0	0	0	0	0	0	0	0	0	0	0	0	0	0	0	0	0	0	0	0	0	0	0	0	0	0	0	0	0	0	0	0	0	0	0
Marivirga harenae|2010992	0	0	0	2.25e-05	0	0	0	4.36e-05	3.07e-05	0	0	0	0	0	0	0	0	0	0	0	0	0	0	0	0	0	0	0	0	0	0	0	0	0	0	0	0	0	0	0	0	0	0	0	0	0	0	0	0
Marivirga tractuosa|1006	0	0	0	0	0	0	0	0	0.000149408	0	0	0	0	0	0	0	0	0	0	0	0	0	0	0	0	0	0	0	0	0	0	0	0	0	0	0	0	0	0	0	0	0	0	0	0	0	0	0	0
Massilia forsythiae|2728020	0	0	0	0	0	0	0	0	0	0	0.00145077	0.00175642	0.00237499	0.00224364	0.0037487	0.00374588	0.00611475	0.00316653	0	0	0	0	0	0	0	0	0	0	0	0	0	0	0	0	0	0	0	0	0	0	0	0	0	0	0	0	0	0	0
Massilia sp. H6|2970464	0	0	0	0	0	0	0	0	0	0	0	0.000115519	0	9.93e-05	7.78e-05	0.000224472	0.000342039	0.000405966	0	0	0	0	0	0	0	0	0	0	0	0	0	0	0	0	0	0	0	0	0	0	0	0	0	0	0	0	0	0	0
Massilia sp. NP310|2861282	0	0	0	0	0	0	0	0	0	0	0	0	0.000318079	0	0	0	0	0	0	0	0	0	0	0	0	0	0	0	0	0	0	0	0	0	0	0	0	0	0	0	0	0	0	0	0	0	0	0	0
Massilia sp. WG5|1707785	0	0	0	0	0	0	0	0	0	0	0	0.000152275	0.000115114	0	0	0.000319873	0	0	0	0	0	0	0	0	0	0	0	0	0	0	0	0	0	0	0	0	0	0	0	0	0	0	0	0	0	0	0	0	0
Massilia varians|457921	0	0	0	0	0	0	0	0	0	0	0	0	0	0	4.77e-05	0	7.1e-05	0	0	0	0	0	0	0	0	0	0	0	0	0	0	0	0	0	0	0	0	0	0	0	0	0	0	0	0	0	0	0	0
Medicago truncatula|3880	0.000323934	9.56e-05	0.000431048	0.00022076	0.000390338	0.000184139	0.000311997	0.000195549	0.000964481	0.000669059	0	0.000175904	0	0	0	0	0	0	0	0	0	0	0	0	0	0	0	0	0	0	0	0	0	0	0	0	0	0	0	0	0	0	0	0	0	0	0	0	0.00102354
Mercurialis annua|3986	0.0181938	0.0164027	0.0242958	0.0175847	0.0230324	0.0144542	0.0300814	0.0203183	0.00340036	0.00179613	0.000335037	0.000446325	0.0004029	0.000328405	0.000328922	0.000345126	0.000403348	0.000324773	0.000183494	0.000104469	0.000123635	0.000135737	0.000109292	0.00032393	0	0	0	0	0	0	0	0	0	0	0	0.000125784	8.43e-05	0	8.45e-05	0.000588335	0.000169088	0.000109379	0.000187883	0.000113354	0.000166134	0.00010267	8.97e-05	9.95e-05	0.00719439
Mesobacillus foraminis|279826	0	0	7.29e-05	4.93e-05	5.35e-05	9.13e-05	6.41e-05	4.7e-05	0	0	0	0	0	0	0	0	0	0	0	0	0	0	0	0	0	0	0	0	0	0	0	0	0	0	0	0	0	0	0	0	0	0	0	0	0	0	0	0	0
Mesorhizobium muleiense|1004279	0.00149854	0.00117195	0.00230102	0.0016064	0.0049824	0.00150501	0.00585957	0.0010768	0	0	0	0	0	0	0	0	0	0	0	0	0	0	0	0	0	0	0	0	0	0	0	0	0	0	0	0	0	0	0	0	0	0	0	0	0	0	0	0	0
Metarhizium brunneum|500148	0	0	0	0	0	0	3.56e-05	0	0.000804401	0.00382127	0	0	0	0	0	0	0	0	0	0	0	0	0	0	0	0	0	0	0	0	0	0	0	0	0	0	0	0	0	0	0	0	0	0	0	0	0	0	0.000390485
Methanimicrococcus hongohii|3028295	0	0	0	0	0	0	0	0	0	0	0	0	0	0	0	0	0	0	0	0	0	0	0	0	0	0	0	0	0	0	0	0	0	0	0	0	0	0	0	0	0	0	0	0	0	0	0	0	0.00026624
Methylobacillus flagellatus|405	0	0	0	0	0	0	0	0	0	0	0	0	0	0	0	0	0	0	0	0	0	0	0	0	0	0	0	0	0	0	0	0	0	0	0	0	0	0	0	0	0	0	0	0	0	0	0	0	0
Methylobacterium brachiatum|269660	0	0	0	0	0	0	0	0	0	0	0.00173208	0.00103442	0.000830034	0.00148472	0.00108971	0.00159936	0.00108097	0.0011423	0	0	0	0	0	0	0	0	0	0	0	0	0	0	0	0	0	0	0	0	0	0	0	0	0	0	0	0	0	0	0
Methylobacterium bullatum|570505	0	0	0	0	0	0	0	0	0	0	0.000110625	0.000194282	0.000239316	0.000480188	0.000903907	0.000563986	0.00076152	0.000285576	0	0	0	0	0	0	0	0	0	0	0	0	0	0	0	0	0	0	0	0	0	0	0	0	0	0	0	0	0	0	0
Methylobacterium currus|2051553	0	0	0	0	0	0	0	0	0	0	0	0	0	0	0	0	0	0	0	0	0	0	0	0	0	0	0	0	0	0	0	0	0	0	0	0	0	0	0	0	0	0	0	0	0	0	0	0	0
Methylobacterium durans|2202825	0	0	0	0	0	0	0	0	0	0	0	0	0	0.000160063	0.000143119	0.000115042	0.000103257	6.44e-05	0	0	0	0	0	0	0	0	0	0	0	0	0	0	0	0	0	0	0	0	0	0	0	0	0	0	0	0	0	0	0
Methylobacterium flocculans|2984843	0	0	0	0	0	0	0	0	0	0	0.00173208	0.00195595	0.0024386	0.0034993	0.00526275	0.00611686	0.00650842	0.00448522	0	0	0	0	0	0	0	0	0	0	0	0	0	0	0	0	0	0	0	0	0	0	0	0	0	0	0	0	0	0	0
Methylobacterium fujisawaense|107400	0	0	0	0	0	0	0	0	0	0	0	0	0.00133593	0.00260792	0	0.00197816	0	0	0	0	0	0	0	0	0	0	0	0	0	0	0	0	0	0	0	0	0	0	0	0	0	0	0	0	0	0	0	0	0
Methylobacterium mesophilicum|39956	0	0	0	0	0	0	0	0	0	0	0	0	0	0.000220776	0.000336454	0.000367573	0.000364626	0.000517957	0	0	0	0	0	0	0	0	0	0	0	0	0	0	0	0	0	0	0	0	0	0	0	0	0	0	0	0	0	0	0
Methylobacterium organophilum|410	0	0	0	0	0	0	0	0	0	0	0	0.000225788	0.000254463	0.00018214	0.000308835	0.000289008	0.000409801	0	0	0	0	0	0	0	0	0	0	0	0	0	0	0	0	0	0	0	0	0	0	0	0	0	0	0	0	0	0	0	0
Methylobacterium oryzae|334852	0	0	0	0	0	0	0	0	0	0	0	0	0	0.000223536	0	0	0	0.00126829	0	0	0	0	0	0	0	0	0	0	0	0	0	0	0	0	0	0	0	0	0	0	0	0	0	0	0	0	0	0	0
Methylobacterium phyllosphaerae|418223	0	0	0	0	0	0	0	0	0	0	0	0	0	0	0	0	0	0	0	0	0	0	0	0	0	0	0	0	0	0	0	0	0	0	0	0	0	0	0	0	0	0	0	0	0	0	0	0	0
Methylobacterium radiodurans|2202828	0	0	0	0	0	0	0	0	0	0	0	0	0.000184789	0.000201458	0.000185803	0.000364767	0.000245235	0.000159587	0	0	0	0	0	0	0	0	0	0	0	0	0	0	0	0	0	0	0	0	0	0	0	0	0	0	0	0	0	0	0
Methylobacterium radiotolerans|31998	0	0	0	0	0	0	0	0	0	0	0	0	0	0.00159511	0	0	0	0	0	0	0	0	0	0	0	0	0	0	0	0	0	0	0	0	0	0	0	0	0	0	0	0	0	0	0	0	0	0	0
Methylobacterium sp. 391_Methyba4|3038924	0	0	0	0	0	0	0	0	0	0	0	0	0	0	0	0	0	0	0	0	0	0	0	0	0	0	0	0	0	0	0	0	0	0	0	0	0	0	0	0	0	0	0	0	0	0	0	0	0
Methylobacterium sp. NMS14P|2894310	0	0	0	0	0	0	0	0	0	0	0	0	0.000418046	0.000198699	0	0.00043772	0.000696985	0	0	0	0	0	0	0	0	0	0	0	0	0	0	0	0	0	0	0	0	0	0	0	0	0	0	0	0	0	0	0	0
Methylobacterium sp. WL1|2603276	0	0	0	0	0.000237435	0	0	0	0	0	0.00470316	0.00440286	0.0108844	0.0103047	0.0107866	0.0210078	0.0149529	0.00900405	0	0	0	0	0	0	0	0	0	0	0	0	0	0	0	0	0	0	0	0	0	0	0	0	0	0	0	0	0	0	0
Methylobacterium tardum|374432	0	0	0	0	0	0	0	0	0	0	0	0	0	0.000160063	0.000607626	0.00043772	0.000296864	0	0	0	0	0	0	0	0	0	0	0	0	0	0	0	0	0	0	0	0	0	0	0	0	0	0	0	0	0	0	0	0
Methylophilus methylotrophus|17	0	0	0	0	0	0	0	0	0	0	0	0	0	0	0	0	0	0	0	0	0	0	0	0	0	0	0	0	0	0	0	0	0	0	0	0	0	0	0	0	0	0	0	0	0	0	0	0	0
Methylorubrum extorquens|408	0	0	0	0	0	0	0	0	0	0	0	0	0.000654333	0.00135225	0.000642778	0.000603268	0.00157467	0.000725139	0	0	0	0	0	0	0	0	0	0	0	0	0	0	0	0	0	0	0	0	0	0	0	0	0	0	0	0	0	0	0
Methylorubrum populi|223967	0	5.41e-05	5.15e-05	7.61e-05	0	0	0	0	0	0	0	0	0	0	0	0	0.000164566	0.000249179	0	0	0	0	0	0	0	0	0	0	0	0	0	0	0	0	0	0	0	0	0	0	0	0	0	0	0	0	0	0	0
Methylorubrum sp. B1-46|2897334	0	0	0	0	0	0	0	0	0	0	0	0	0	0	0	0	0.000319451	0.000209982	0	0	0	0	0	0	0	0	0	0	0	0	0	0	0	0	0	0	0	0	0	0	0	0	0	0	0	0	0	0	0
Methyloversatilis sp.|2569862	0	0	0	0	0	0	0	0	0	0	0	0	0	0	0	0	0	0	0	0	0	0	0	0	0	0	0	0	0	0	0	0	0	0.000147728	0	0	0	0	0	0	0	0	0	0	0	0	0	0	0
Methylovirgula sp. HY1|2822761	0	0	0	0	0	0	0	0	0	0	0	0	0	0	0	0	0	0	0	0	0	0	0	0	0	0	0	0	0	0	0	0	0	0	0	0	0	0	0	0	0	0	0	0	0	0	0	0	0
Microbacterium aurum|36805	0	0	0	0	0	0	0	0	0	0	0	0	0	0	0	0.000244113	0	0.000221181	0	0	0	0	0	0	0	0	0	0	0	0	0	0	0	0	0	0	0	0	0	0	0	0	0	0	0	0	0	0	0
Microbacterium horticulturae|3028316	0	0	0	0	0	0	0	0	0	0	0	0	0	0	0	0	0	0	0	0	0	0	0	0	0	0	0	0	0	0	0	0	0	0	0	0	0	0	0	0	0	0	0	0	0	0	0	0	0
Microbacterium sp. BH-3-3-3|1906742	0	0	0	0	0	0	0	0	0	0	0	0	0	0	0	0	0	0.000153987	0	0	0	0	0	0	0	0	0	0	0	0	0	0	0	0	0	0	0	0	0	0	0	0	0	0	0	0	0	0	0
Microbacterium wangchenii|2541726	0	0	0	0	0	0	0	0	0	0	0	0	0	0	0	0	0	0	0	0	0	0	0	0	0	0	0	0	0	0	0	0	0	0	0	0	0	0	0	0	0	0	0	0	0	0	0	0	0
Microcella alkaliphila|279828	0	0	0	0	0	0	0	0	0	0	0	0	0	0	0	0	0	0	0	0	0	0	0	0	0	0	0	0	0	0	0	0	0	0	0	0	0	0	0	0	0	0	0	0	0	0	0	0	0
Micrococcus luteus|1270	0	0	0	0	0	0	0	0	0	0	0	0	0	0	0	0	0	0.000377968	0	0	0	0	0	0	0	0	0	0	0	0	0	0	0	0	0	0	0	0	0	0	0	0	0	0	0	0	0	0	0
Microcystis panniformis|513223	0	0	0	0	0	0	0	0	0.0148554	0	0	0	0	0	0	0	0	0	0	0	0	0	0	0	0	0	0	0	0	0	0	0	0	0	0	0	0	0	0	0	0	0	0	0	0	0	0	0	0
Microlunatus sagamiharensis|546874	0	0	0	2.25e-05	0	0	0	0	0	0	0	0	0.000836093	0.000916222	0.000359052	0.000415273	0.00037108	0.000319173	0	0	0	0	0	0	0	0	0	0	0	0	0	0	0	0	0	0	0	0	0	0	0	0	0	0	0	0	0	0	0
Micromonas commoda|296587	0	0	0	0	0	0	0	0	0	0	0	0	0	0	9.79e-05	0	0	0	0	0	0	0	0	0	0	0	0	0	0	0	0	0	0	0	0	0	0	0	0	0	0	0	0	0	0	0	0	0	0
Miscanthus floridulus|154761	9.86e-05	7.48e-05	0.00013321	9.97e-05	9.94e-05	8.12e-05	0.000135341	0.000129797	0.000245456	0.00026493	4.74e-05	6.3e-05	4.85e-05	4.69e-05	6.28e-05	0	3.87e-05	6.16e-05	0	0	0	0	0	0	0	0	0	0	0	0	0	0	0	0	0	0	0	0	0	0	0	0	0	0	0	0	0	0	0.000218908
Modestobacter italicus|2732864	0	0	0	0	0	0	0	0	0	0	0	0	0	0	0	0.000446138	0	0	0	0	0	0	0	0	0	0	0	0	0	0	0	0	0	0	0	0	0	0	0	0	0	0	0	0	0	0	0	0	0
Moorena producens|1155739	0.000108447	0	9.43e-05	0.000127526	0.000147931	0.000113093	9.97e-05	6.58e-05	0.0012673	0	0	0	0	0	0	0	0	0	0	0	0	0	0	0	0	0	0	0	0	0	0	0	0	0	0	0	0	0	0	0	0	0	0	0	0	0	0	0	0
Moraxella osloensis|34062	0	0	0	0	0	0	0	0	0	0	5.06e-05	0	0.0019418	0	0	0.000131877	8.39e-05	9.8e-05	0	0	0	0	0	0	0	0	0	0	0	0	0	0	0	0	0	0	0	0	0	0	0	0	0	0	0	0	0	0	0
Mucilaginibacter sp. 21P|2778902	0	0	0	0	6.09e-05	0	2.28e-05	0	0	0	0	0	0	0	0	0	0	0	0	0	0	0	0	0	0	0	0	0	0	0	0	0	0	0	0	0	0	0	0	0	0	0	0	0	0	0	0	0	0
Mucilaginibacter sp.|1882438	0	0	0	0	0	0	0	0	0	0	0.000113786	0.000173279	0.000511955	0.000408436	0.000223466	0.000286202	0.000222648	0.000139988	0	0	0	0	0	0	0	0	0	0	0	0	0	0	0	0	0	0	0	0	0	0	0	0	0	0	0	0	0	0	0
Mucispirillum schaedleri|248039	0	0	0	0	0	0	0	0	0	0	0	0	0	0	0	0	0	0	0	0	0	0	0	0	0	0	0	0	0	0	0	0	0	0	0	0	0	0	0	0	0	0	0	0	0	0	0	0	0
Musa acuminata|4641	0.106836	0.0720337	0.0882027	0.094408	0.199152	0.0739064	0.111383	0.115672	0.00237985	0.000601704	0.000132751	0	0.000209023	0	0.000188314	0	0.000387214	0.000226781	0.00039384	0.000187174	0.000247271	0.000489477	0.000403538	0.00080424	0.000217964	0	9.35e-05	0	0	0.000100917	0	0	8.3e-05	0	0.000148735	0.000338045	0.000126449	0	0.000277053	0.00175397	0.000528943	0.000368648	0.000579305	0.000356854	0.00033664	0.000201062	0.000367133	0.000228107	0.00102354
Mycobacterium canetti|78331	0	0	0	0	0	0	0	0	0	0.00118545	0	0	0	0	0	0	0	0	0	0	0	0	0	0	0	0	0	0	0	0	0	0	0	0	0	0	0	0	0	0	0	0	0	0	0	0	0	0	0.00041415
Mycobacterium kansasii|1768	0	0	0	0	0	0	0	0	0	0	0	0	0	0	5.27e-05	0	0	0	0	0	0	0	0	0	0	0	0	0	0	0	0	0	0	0	0	0	0	0	0	0	0	0	0	0	0	0	0	0	0
Mycolicibacillus parakoreensis|1069221	0	0	0	0	0	0	0	0	0	0	0	0	0	0	0	0	0	0	0	0	0	0	0	0	0	0	0	0	0	0	0	0	0	0	0	0	0	0	0	0	0	0	0	0	0	0	0	0	0
Mycoplasmopsis arginini|2094	0	0	0	0	0	0	4.99e-05	0	0	0	0	0	0	0	0	0	0	0	0	0	0	0	0	0	0	0	0	0	0	0	0	0	0	0	0	0	0	0	0	0	0	0	0	0	0	0	0	0	0
Mycoplasmopsis felis|33923	0.000608432	0.000162324	0.000305378	0.00011681	9.7e-05	0.000195738	0.000151012	0.000308268	0	0	0	0	0	0	0	0	0	0	0	0	0	0	0	0	0	0	0	0	0	0	0	0	0	0	0	0	0	0	0	0	0	0	0	0	0	0	0	0	0
Mycosarcoma maydis|5270	0	0	0	0	0	0	0	0	0	0	0	0	0	0	0	0	0.000216194	0.000347171	0	0	0	0	0	0	0	0	0	0	0	0	0	0	0	0	0	0	0	0	0	0	0	0	0	0	0	0	0	0	0.000715889
Nakaseomyces glabratus|5478	0	0	0	0	7.71e-05	0	0	0	0	0	0	0	0	0	0	0	0	0	0	0	0	0	0	0	0	0	0	0	0	0	0	0	0	0	0	0	0	0	0	0	0	0	0	0	0	0	0	0	0
Naumannella halotolerans|993414	0	0	0	0	0	0	0	0	0	0	0	0	0	0	0	0	0	0	0	0	0	0	0	0	0	0	0	0	0	0	0	0	0	0	0	0	0	0	0	0	0	0	0	0	0	0	0	0	0
Naumovozyma castellii|27288	0	0	0	0	5.84e-05	0	0	0	0	0	0	0	0	0	0	0	0	0	0	0	0	0	0	0	0	0	0	0	0	0	0	0	0	0	0	0	0	0	0	0	0	0	0	0	0	0	0	0	0
Naumovozyma dairenensis|27289	0	0	0	0	0	0	0	0	0.000425545	0.00179164	0	0	0	0	0	0	0	0	0	0	0	0	0	0	0	0	0	0	0	0	0	0	0	0	0	0	0	0	0	0	0	0	0	0	0	0	0	0	0
Neisseria gonorrhoeae|485	0	0	0	0	0	0	0	0	0	0	0	0	0	0	0	0	0	0	0	0	0	0	0	0	0	0	0	0	0	0	0	0	0	0	0	0	0	0	0	0	0	0	0	0	0	0	0	0	0
Neobacillus sp. PS3-40|3070679	0	0	0	0	3.36e-05	0	0	0	0	0	0	0	0	0	0	0	0	0	0	0	0	0	0	0	0	0	0	0	0	0	0	0	0	0	0	0	0	0	0	0	0	0	0	0	0	0	0	0	0
Neomicrococcus aestuarii|556325	0	0	0	0	0	0	0	0	0.000121394	0.000125729	0.000132751	0.00032818	0.000169642	8.56e-05	0.000115499	0.000143101	0.000103257	0.00011759	0	6.53e-05	6.18e-05	0	5.88e-05	0	0	0	0	0	0	5.43e-05	7.63e-05	0	0	0	0	0	0	0	0	0	0	0	6.26e-05	5.88e-05	5.68e-05	0	6.12e-05	0	0
Neurospora crassa|5141	0	8.75e-05	0.000232489	0.00010395	0.000631502	0	0.000451613	0.000136628	0.000752375	0	0	0	0	0.00229607	0	0	0	0	0	0	0	0	0	0	0	0	0	0	0	0	0	0	0	0	0	0	0	0	0	0	0	0	0	0	0	0	0	0	0.00115371
Nevskia ramosa|64002	0	0	0	0	0	0	0	0	0	0	0	0	0	0	0	0	0	0	0	0	0	0	0	0	0	0	0	0	0	0	0	0	0	0	0	0	0	0	0	0	0	0	0	0	0	0	0	0	0
Nicotiana attenuata|49451	0.0477408	0.0415387	0.0454435	0.0480399	0.0486406	0.0496914	0.0496817	0.0419859	0.0208237	0.010678	0.00233262	0.00357322	0.00293238	0.00328957	0.00307328	0.00184909	0.00380438	0.00247219	0.000778729	0.000757402	0.000640255	0.000699253	0.000701988	0.00113189	0.000406587	0.000181758	0.000208254	0.000291306	0.000361741	0.000353211	0.000330766	0	0.000240297	0.000380512	0.000387612	0.000821528	0.000337196	0	0.000713764	0.00204446	0.00108824	0.000648173	0.00113904	0.000558372	0.000738858	0.00044918	0.000632284	0.000406445	0.0221452
Nicotiana sylvestris|4096	0.000922506	0.000725275	0.00133713	0.0010245	0.0010554	0.000800352	0.00086191	0.00123734	0.00273203	0.00147283	0.000660592	0.000932031	0.00102997	0.000830671	0.000675419	0.000662192	0.000758293	0.000851129	0	0	0	0	0	0	0	0	0	0	0	0	0	0	0	0	0	0	0	0	0	0.000110313	0	0	0	0	0	0	0	0	0.00169802
Nicotiana tomentosiformis|4098	0.0109011	0.0061303	0.0292459	0.0150781	0.013402	0.00961147	0.0160201	0.0130958	0.0215454	0.0121643	0.00173524	0.0022605	0.00241437	0.00261896	0.00225474	0.00207356	0.00285893	0.00256458	0	0.000134939	0.000123635	0.000193323	0.000134513	0.000215953	0	0	0	0	0	0	0	0	0	0	0	0.000137576	0	0	0	0.000485376	0.000260136	0.000255218	0.000156569	0.000138543	0.000148646	0.000124059	0.000134615	0.000136864	0.00271564
Nitrosomonas sp. sh817|3070658	0	0	0	0	0	0	0	0	3.47e-05	0	0	0	0	0	0	0	0	0	0	0	0	0	0	0	0	0	0	0	0	0	0	0	0	0	0	0	0	0	0	0	0	0	0	0	0	0	0	0	0
Nitrosopumilus sp.|2024843	0	0	2.14e-05	0	0	0	0	8.54e-06	0.000290812	0.000237988	0	0	0	0	0	0	0	0	0.000170067	0.000130587	0.000114804	0.000135737	0.000100884	8.19e-05	0.00010479	0.000190212	0.000199754	0.000206734	9.98e-05	0.000186309	0.000212029	0.000272091	0.000144178	0.000219354	0.000148735	0.000121853	0.000187757	0.000258723	9.39e-05	9.56e-05	0.00014741	0.000133686	0.000136998	0.000130147	0.000113671	0.000213895	0.000175408	0.000228107	0
Nocardioides bizhenqiangii|3095076	0	0	0	0	0	0	0	0	0	0	0	0	0	0	0	0	0	0	0	0	0	0	0	0	0	0	0	0	0	0	0	0	0	0	0	0	0	0	0	0	0	0	0	0	0	0	0	0	0
Nocardioides humi|449461	0	0	0	0	0	0	0	0	0	0	0	0	0	0	0	0	0	0	0	0	0	0	0	0	0	0	0	0	0	0	0	0	0	0	0	0	0	0	0	0	0	0	0	0	0	0	0	0	0
Nocardioides scoriae|642780	0	0	0	0	0	0	0	0	0	0	0	0	0.000151466	0	0	0.000204831	0.000235555	0.000232381	0	0	0	0	0	0	0	0	0	0	0	0	0	0	0	0	0	0	0	0	0	0	0	0	0	0	0	0	0	0	0
Nocardioides sp. BP30|3036374	0	0	0	0	0	0	0	0	0	0	0	0	0	0	0	0	0	0	0	0	0	0	0	0	0	0	0	0	0	0	0	0	0	0	0	0	0	0	0	0	0	0	0	0	0	0	0	0	0
Nocardioides sp. QY071|3044187	0	0	0	0	0	0	0	0	0	0	0	0	0	0	0	0	0	0	0	0	0	0	0	0	0	0	0	0	0	0	0	0	0	0	0	0	0	0	0	0	0	0	0	0	0	0	0	0	0
Nostoc piscinale|224012	0	0	0	0	0	0	0	0	0.0801986	0	0	0	0	0	0	0	0	0	0	0	0	0	0	0	0	0	0	0	0	0	0	0	0	0	0	0	0	0	0	0	0	0	0	0	0	0	0	0	0
Nostoc sp. PCC 7524|28072	0	0	0	0	0	0	0.000105424	0.000198111	0.0110228	0	0	0	0	0	0	0	0	0	0	0	0	0	0	0	0	0	0	0	0	0	0	0	0	0	0	0	0	0	0	0	0	0	0	0	0	0	0	0	0
Nostoc sp. UHCC 0302|3134896	0.00392805	0.00364134	0.00939132	0.00543862	0.00570714	0.00279108	0.0047113	0.00289225	0	0	0	0	0	0	0	0	0	0	0	0	0	0	0	0	0	0	0	0	0	0	0	0	0	0	0	0	0	0	0	0	0	0	0	0	0	0	0	0	0.150798
Nostoc sp. UHCC 0870|2914041	0.000484492	0.000291261	0.000589392	0.000659064	0.00100692	0.000471222	0.00056131	0.000383413	0.124343	0	0	0	0	0	0	0	0	0	0	0	0	0	0	0	0	0	0	0	0	0	0	0	0	0	0	0	0	0	0	0	0	0	0	0	0	0	0	0	0
Novosphingobium ginsenosidimutans|1176536	0	0	0	0	0.000100692	0	0	0	0	0	0	0	0	0	0	0	0	0	0	0	0	0	0	0	0	0	0	0	0	0	0	0	0	0	0	0	0	0	0	0	0	0	0	0	0	0	0	0	0
Novosphingobium sp. EMRT-2|2571749	0	0	0	0	0	0	0	0	0	0	0	0	0	0	0	0	0	0	0	0	0	0	0	0	0	0	0	0	0	0	0	0	0	0	0	0	0	0	0	0	0	0	0	0	0	0	0	0	0
Nymphaea colorata|210225	0.0107166	0.00763957	0.0192087	0.0135478	0.0109842	0.0114906	0.015134	0.0133255	0.000380189	0	0	0	0	0	0	0	0	0	0	0	0	0	0	5.59e-05	0	0	0	0	0	0	0	0	0	0	0	0	0	0	0	0.000154438	0	0	5.09e-05	0	0	0	0	0	0.000100579
Ogataea parapolymorpha|1005962	0	0	0	0	0	0	0	0	0.0010752	0	0	0	0	0	0	0	0	0	0	0	0	0	0	0	0	0	0	0	0	0	0	0	0	0	0	0	0	0	0	0	0	0	0	0	0	0	0	0	0
Okeanomitos corallinicola|3231550	0.00012394	0	0.000143264	0	0.000126798	0	0.000112547	0.000116134	0.0041394	0.0110058	0	0	0	0	0	0	0	0	0	0	0	0	0	0	0	0	0	0	0	0	0	0	0	0	0	0	0	0	0	0	0	0	0	0	0	0	0	0	0.0670924
Olea europaea|4146	0.078575	0.123527	0.129586	0.253552	0.121803	0.158132	0.119254	0.0586127	0.00691945	0.0063179	0.0172007	0.0164773	0.025625	0.0342452	0.0284078	0.0151182	0.0441036	0.0244895	0	0.000143645	0.000203115	0.00016453	0.000432962	0.00126593	0.000695809	0	0	0	9.56e-05	0.000419195	0	0	0	0	0	0.00103772	0.000490467	0	0.000122091	0.0001765	8.24e-05	7.29e-05	0.000183968	0.000113354	0.000205481	0.000124059	0.00101981	0.000991229	0.00844275
Olsenella sp. oral taxon 807|712411	0	0	0	1.5e-05	0	0	0	0	0	0	0	0	0	0	0	0	0	0	0	0	0	0	0	0	0	0	0	0	0	0	0	0	0	0	0	0	0	0	0	0	0	0	0	0	0	0	0	0	0
Opitutus sp. GAS368|1882749	0	0	0	0	0	0	0	0	0	0	0	0	0	0	0	0	0	0	0	0	0	0	0	0	0	0	0	0	0	0	0	0	0	0	0	0	0	0	0	0	0	0	0	0	0	0	0	0	0
Opitutus terrae|107709	0	0	0	0	0	0	0	0	0	0	0	0	0	0	0	0	0	0	0	0	0	0	0	0	0	0	0	0	0	0	0	0	0	0	0	0	0	0	0	0	0	0	0	0	0	0	0	0	0
Orbus mooreae|3074107	0	0	0	0	0	0	0	0.000168224	0	0	0	0	0	0	0	0	0	0	0	0	0	0	0	0	0	0	0	0	0	0	0	0	0	0	0	0	0	0	0	0	0	0	0	0	0	0	0	0	0
Orbus wheelerorum|3074111	0	0	0	0	0	0	0	0	2.53e-05	0	0	0	0	0	0	0	0	0	0	0	0	0	0	0	0	0	0	0	0	0	0	0	0	0	0	0	0	0	0	0	0	0	0	0	0	0	0	0	0
Orthodiscovirus hispaniae|2956243	0	0	0	0	0	0	0	0	0	0	0	0	0	0	0	0	0	0	0	0	0	0	0	0	0	0	0	0	0	0	0	0	0	0	0	0	0	0	0	0	0	0	0	0	0	0	0	0	0
Orthodiscovirus iberiae|2956244	0	0	0	0	0	0	0	0	0	0	0	0	0	0	0	0	0	0	0	0	0	0	0	0	0	0	0	0	0	0	0	0	0	0	0	0	0	0	0	0	0	0	0	0	0	0	0	0	5.92e-05
Oryza brachyantha|4533	0.00100701	0.000706856	0.000762817	0.00105558	0.000812997	0.000777153	0.00101435	0.000637884	0.000184092	0	0	0	0	0	0	0	0	0	0	0	0	0	0	0	0	0	0	0	0	0	0	0	0	0	0	0	0	0	0	0	0	0	0	0	0	0	0	0	0
Oryza glaberrima|4538	0.000508435	0.000846155	0.000488856	0.000497245	0.00041893	0.000446573	0.000850513	0.000814647	0.000428213	0	0	0	0	0	0	0	0	0	0	0	0	0	0	0	0	0	0	0	0	0	0	0	0	0	0	0	0	0	0	0.000106636	0	0	0	0	0	0	0	0	0
Oryza sativa|4530	0	0	0	0	0	0	0.000745089	0.000403054	0.000130732	0	0	0	0	0	0	0	0	0	0	0	0	0	0	0	0	0	0	0	0	0	0	0	0	0	0	0	0	0	0	0	0	0	0	0	0	0	0	0	0
Oscillatoria acuminata|118323	0	0	7.41e-05	0	0	0	0	0	0	0	0	0	0	0	0	0	0	0	0	0	0	0	0	0	0	0	0	0	0	0	0	0	0	0	0	0	0	0	0	0	0	0	0	0	0	0	0	0	0
Ostreococcus sp. 'lucimarinus'|242159	0.000101405	6.68e-05	0.000150804	0.000125383	0.000268513	0.000115993	0.000133917	0.000413301	0	0	0	0	0	0	0	0	0	0	0	0	0	0	0	0	0	0	0	0	0	0	0	0	0	0	0	0	0	0	0	0	0	0	0	0	0	0	0	0	0
Ottowia oryzae|2109914	0	0	2.14e-05	1.71e-05	0	0	0	0	0	0	0	0	0	0	0	0	0	0	0	0	0	0	0	0	0	0	0	0	0	0	0	0	0	0	0	0	0	0	0	0	0	0	0	0	0	0	0	0	0
Pacmanvirus A23|1932881	1.55e-05	1.84e-05	1.89e-05	1.39e-05	2.49e-05	0	1.57e-05	1.54e-05	0.00151409	0.000229007	0	0	0	0	0	0	0	0	0.000259576	0.000274232	0.000229609	0.000304381	0.000273229	0.000260633	0.000230539	0.000126808	0.000136003	0.000126859	0.00016216	0.000201835	0.000212029	0.000231946	0.000183499	0.00022383	0.000126199	0.000271222	0.000168598	0.000131415	0.00020192	0.000224303	0.000329506	0.000214707	0.000227025	0.000218311	0.000231713	0.000278064	0.000346736	0.000352529	0.000242574
Paenarthrobacter sp. S56|3138179	0	0	0	0	0	0	0	0	8.4e-05	0	0	0	0	0	0	0	0	0	0	0	0	0	0	0	0	0	0	0	0	0	0	0	0	0	0	0	0	0	0	0	0	0	0	0	0	0	0	0	0
Paenibacillus sp. RUD330|2023772	0	0	0	0	0	0	0	0	0	0	0	0	0	0	0	0	0	0	0	0	0	0	0	0	0	0	0	0	0	0	0	0	0	0	0	0	0	0	0	0	0	0	0	0	0	0	0	0.000124422	0
Panicum hallii|206008	0.012101	0.0142764	0.0146883	0.0143054	0.00596819	0.0104104	0.00559601	0.00582464	0.000460229	0.0001392	0.0141253	0.0178792	0.00860327	0.0289741	0.0147789	0.00443332	0.0219357	0.0192064	0	0.000108822	0.00011922	9.05e-05	7.57e-05	8.19e-05	0	0	0	0	0	0	0	0	0	0	0	5.9e-05	0	0	0	5.15e-05	0	0	0.00035228	8.82e-05	0.000100555	0	5.71e-05	4.56e-05	0.00680982
Panicum virgatum|38727	0.000630966	0.000671168	0.000678618	0.000783376	0.000665066	0.000636512	0.000836267	0.000727546	0.00114991	0.00013022	0	0	0	0	0	0	0	0	0	6.09e-05	0	0	0	8.19e-05	0	0	0	0	0	0	0	0	0	0	0	0	0	0	0	0.00011399	6.07e-05	0	4.7e-05	0	0	0	0	0	0
Pannonibacter phragmitetus|121719	0	0	0	0	0	0	0	0	0.000709687	0	0	0	0	0	0	0	0	0	0	0	0	0	0	0	0	0	0	0	0	0	0	0	0	0	0	0	0	0	0	0	0	0	0	0	0	0	0	0	0
Pantoea agglomerans|549	0	0	0	0	0	0	0	0	4e-05	0	0	0	0	0	0	0	7.1e-05	5.04e-05	0	0	0	0	0	0	0	0	0	0	0	0	0	0	0	0	0	0	0	0	0	0	0	0	0	0	0	0	0	0	0
Pantoea ananatis|553	0	0	0	0	0	0	0	0	0	0	0	0	0	0	0	0	0	0	0	0	0	0	0	0	0	0	0	0	0	0	0	0	0	0	0	0	0	0	0	0	0	0	0	0	0	0	0	0	0
Pantoea eucalypti|470933	0	0	0	0	0	0	0	0	0	0	0	0	0	0	0	0	0	0	0	0	0	0	0	0	0	0	0	0	0	0	0	0	0	0	0	0	0	0	0	0	0	0	0	0	0	0	0	0	0
Pantoea eucrina|472693	0	0	0	0	0	0	0	0	0	0	0	0	0	0	0	0	0	0	0	0	0	0	0	0	0	0	0	0	0	0	0	0	0	0	0	0	0	0	0	0	0	0	0	0	0	0	0	0	0
Pantoea sp. At-9b|592316	0	0	0	0	0	0	0	0	0	0	0	0	0	0	0	0	0	0	0	0	0	0	0	0	0	0	0	0	0	0	0	0	0	0	0	0	0	0	0	0	0	0	0	0	0	0	0	0	0
Pantoea sp. MT58|2768165	0	0	0	0	0	0	0	0	0	0	0	0	0	0	0	0	0	0	0	0	0	0	0	0	0	0	0	0	0	0	0	0	0	0	0	0	0	0	0	0	0	0	0	0	0	0	0	0	0
Pantoea vagans|470934	0	0	0	0	0	0	0	0	0	0	0	0	0	0	0	0	0	0	0	0	0	0	0	0	0	0	0	0	0	0	0	0	0	0	0	0	0	0	0	0	0	0	0	0	0	0	0	0	0
Papaver somniferum|3469	0.0078068	0.00595762	0.0107146	0.0077566	0.00669169	0.00626652	0.00799368	0.0069151	0.0262304	0.0186977	0.00610021	0.0106987	0.0130897	0.0136136	0.0133527	0.0110468	0.0223164	0.0183553	0.000125313	0.000121881	8.83e-05	0.000106945	9.25e-05	0.000186167	7.13e-05	0	0	0	0	0	4.66e-05	0	0	0	0	7.86e-05	6.13e-05	0	6.57e-05	0.000301522	9.97e-05	0.000101277	0.000172226	7.98e-05	0.000148646	0	0.000118298	8.71e-05	0.0186013
Parabacteroides distasonis|823	0	0	0	0	0	0	0	0	0	0	0	0	0	0	0	0	0	0	0	0	0	0	0	0	0	0	0	0	0	0	0	0.00121326	0	0	0	0	0	0	0	0	0	0	0	0	0	0	0	0	0
Paraburkholderia dokdonensis|2211211	0	0	0	0	0	0	0	0	0	0	0	0	0	0	0	0	0	0	0	0	0	0	0	0	0	0	0	0	0	0	0	0	0	0	0	0	0	0	0	0	0	0	0	0	0	0	0	0	0
Paracoccus sp. ME4|3138066	0	0	0	0	0	0	0	0	0	0	0	0	0	0	0	0	0	0	0	0	0	0	0	0	0	0	0	0	0	0	0	0	0	0	0	0	0	0	0	0	0	0	0	0	0	0	0	0	0
Paracoccus yeei|147645	0	0	0	0	0	0	0	0	0	0	0	0	0	0	0	0	0	0	0	0	0	0	0	0	0	0	0	0	0	0	0	0	0	0	0	0	0	0	0	0	0	0	0	0	0	0	0	0	0
Parageobacillus thermoglucosidasius|1426	0	0	0	0	0	0	0	0	0	0	0.000161197	0	0	0	0	0	0	0	0	0	0	0	0	0	0	0	0	0	0	0	0	0	0	0	0	0	0	0	0	0	0	0	0	0	0	0	0	0	0
Pararoseomonas sp. SCSIO 73927|3114537	0	0	0	0	0	0	0	0	0	0	0	0	0.000163583	0.000209737	0	0	0	0	0	0	0	0	0	0	0	0	0	0	0	0	0	0	0	0	0	0	0	0	0	0	0	0	0	0	0	0	0	0	0
Paucibacter sediminis|3019553	0	0.000100157	0.00011059	0.000236835	0.000114367	0.000207337	9.97e-05	0.000108449	0	0	0	0	0	0	0	0	0	0	0	0	0	0	0	0	0	0	0	0	0	0	0	0	0	0	0	0	0	0	0	0	0	0	0	0	0	0	0	0	0
Peach associated luteovirus|2006498	0	0	0	0	0	0	0	0	0	0	0.00792395	0.00763478	0.00625252	0.00614586	0.00106711	0.0107354	0.00852838	0.0182825	7.16e-05	4.35e-05	5.74e-05	0	0.000130309	0.000271803	0	0	0	0	0	0	0	0	0	0	0	5.11e-05	0	0	0	0	0	0.000153941	0.00025051	0.000125949	0.000122414	5.99e-05	7.75e-05	4.15e-05	0
Pelamoviroid latenspruni|3431559	0	0	0	0	0	0	0	0	0	0	2.1762	2.46946	2.6657	2.52064	1.92605	2.38297	3.02571	3.72311	9.85e-05	0.000108822	0.000141298	0.00015219	0.00036991	0.0013404	0.00015509	0	0	0	0	0	8.06e-05	0	0	0	8.11e-05	0.000621059	0	0	4.7e-05	0.000102959	8.24e-05	0.000234963	0	9.66e-05	0.000218597	0	0.000171329	0.000153454	0
Pelistega ratti|2652177	0	0	0	0	0	0	0	0	0.000105386	0	0	0	0	0	0	0	0	0	0	0	0	0	0	0	0	0	0	0	0	0	0	0	0	0	0	0	0	0	0	0	0	0	0	0	0	0	0	0	0
Penicillimonavirus betaplasmoparae|2845788	0	0	0	0	0	0	0	0	0	0	0	0	0	0	0	0	0	0	0	0	0	0	0	0	0	0	0	0	0	0	0	0	0	0	0	0	0	0	0	0	0	0	0	0	0	0	0	0	0
Penicillium digitatum|36651	0	0.000368394	7.29e-05	0.000105022	6.59e-05	0.000388577	7.41e-05	5.29e-05	0	0	0	0	0	0	0	0	0	0	0	0	0	0	0	0	0	0	0	0	0	0	0	0	0	0	0	0	0	0	0	0	0	0	0	0	0	0	0	0	0
Penicillium oxalicum|69781	0	0.000341916	0.000300351	0.00022076	0.000610369	0.00049587	0.000225094	0.000251055	0.000593629	0.0246968	0	0	0	0	0	0	0.000826056	0	0	0	0	0	0	0	0	0	0	0	0	0	0	0	0	0	0	0	0	0	0	0	0	0	0	0	0	0	0	0	0.0073068
Penicillium penoulivirus|2845796	0	0	0	0	0	0	0	0	0	0	0	0	0	0	0	0	0	0	0	0	0	0	0	0	0	0	0	0	0	0	0	0	0	0	0	0	0	0	0	0	0	0	0	0	0	0	0	0	0
Penicillium psychrofluorescens|3158075	0.000564771	0.000550288	0.000497653	0.00030542	0.000500975	0.000671309	0.000377531	0.000450874	0.0164682	0.0743599	0.0178202	0.0357847	0.0210871	0.0210841	0.01561	0.0186424	0.0204739	0.0308142	0.14522	0.151032	0.160973	0.153663	0.163698	0.120044	0.158074	0.127493	0.137652	0.138164	0.192903	0.1823	0.192904	0.200036	0.193487	0.183966	0.158335	0.141609	0.144826	0.119436	0.127468	0.0888349	0.130848	0.163862	0.154267	0.14804	0.130708	0.156499	0.148799	0.155221	0
Penoulivirus alphaerysiphe|3060537	0	0	0	0	0	0	0	0	0	0	0	0	0	0	0	0	0	0	0	0	0	0	0	0	0	0	0	0	0	0	0	0	0	0	0	0	0	0	0	0	0	0	0	0	0	0	0	0	0
Penoulivirus betaplasmoparae|2956287	0	0	0	0	0	0	0	0	0	0	0	0	0	0	0	0	0	0	0	0	0	0	0	0	0	0	0	0	0	0	0	0	0	0	0	0	0	0	0	0	0	0	0	0	0	0	0	0	0
Penoulivirus etaplasmoparae|2956290	0	0	0	0	0	0	0	0	0	0	0	0	0	0	0	0	0	0	0	0	0	0	0	0	0	0	0	0	0	0	0	0	0	0	0	0	0	0	0	0	0	0	0	0	0	0	0	0	0
Penoulivirus zetaplasmoparae|2956297	0	0	0	0	0	0	0	0	0	0	0	0	0	0	0	0	0	0	0	0	0	0	0	0	0	0	0	0	0	0	0	0	0	0	0	0	0	0	0	0	0	0	0	0	0	0	0	0	0.000230741
Persephonella marina|309805	0	0	0	0	0	0	0	0	0	0	0	0	0	0	0	0	0	0	0	0	0	0	0	0	0	0	0	0	0	0	0	0	0	0	0	0	0	0	0	0	0	0	0	0	0	0	0	0	0
Phaeoacremonium magoulivirus|2845806	0	0	0	0	0	0	0	0	0	0	0	0	0	0	0	0	3.55e-05	0	0	0	0	0	0	0	0	0	0	0	0	0	0	0	0	0	0	0	0	0	0	0	0	0	0	0	0	0	0	0	0
Phaseolus vulgaris|3885	0.000930957	0.000686134	0.0011725	0.000986989	0.000912446	0.00082935	0.00103287	0.00131846	0.000807069	0.000157162	7.27e-05	7.88e-05	6.66e-05	0	6.28e-05	6.45e-05	0	7.56e-05	0	0	0	0	0	6.7e-05	0	0	0	0	0	0	0	0	0	0	0	4.72e-05	0	0	0	0.000110313	5.2e-05	0	0	0	0	0	0	0	0.00110637
Phocaeicola vulgatus|821	0	0	0	0	0	0	0	0	0	0	0	0	0	0	0	0	0	0	0	0	0	0	0	0	0	0	0	0	0	0	0	0.000637852	0	0	0	0	0	0	0	0	0	0	0	0	0	0	0	0	0
Phoenix dactylifera|42345	0.00035351	0.000316588	0.000532841	0.00039008	0.000375421	0.000376977	0.00054279	0.000496132	0.000508253	0.000107768	0	0	0	0	0	0	0	0	0	0	0	0	0	0	0	0	0	0	0	0	0	0	0	0	0	0	0	0	0	6.25e-05	0	0	0	0	0	0	0	0	0.000437816
Photobacterium damselae|38293	0	0	0	0	0	0	0	0	0	0	0	0	0	0	0	0	0	0	0	0	0	0	0	0	0	0	0	0	0	0	0	0	0	0	0	0	0	0	0	0	0	0	0	0	0	0	0	0	0
Photobacterium leiognathi|553611	0	0	0	0	0	0	0	0	0.00197965	0	0	0	0	0	0	0	0	0	0	0	0	0	0	0	0	0	0	0	0	0	0	0	0	0	0	0	0	0	0	0	0	0	0	0	0	0	0	0	0
Phragmites australis|29695	0.000336609	0.000322345	0.00138363	0.000436161	0.00039904	0.00032623	0.000686679	0.00039366	0.000218776	0	7.9e-05	6.83e-05	8.79e-05	0.000237334	0.000720614	0.000255337	0.000858324	0.000151187	0	0	0	0	0	0	0	0	0	0	0	8.15e-05	0	0	0	0	0	0	0.000157103	0	0	0	0	0	0	0	0	0	0	0	0
Physcomitrium patens|3218	0	3.57e-05	2.89e-05	3.32e-05	0	0	0	1.54e-05	5.6e-05	0	0	0	0	0	0	0	0	0	0	0	0	0	0	0	0	0	0	0	0	0	0	0	0	0	0	0	0	0	0	0	0	0	0	0	0	0	0	0	0
Pichia kudriavzevii|4909	0.000216895	0	0.000128183	0	0.000186467	0	0.000146738	0.000128943	0.00467967	0.00953297	0	0	0	0	0	0	0	0	0.0438908	0.053214	0.0556183	0.0472654	0.0481933	0.0414556	0.0462084	0.0628925	0.0619748	0.0591493	0.0665187	0.0572473	0.0552718	0.066243	0.0602009	0.0483787	0.0572043	0.0504512	0.0551776	0.056028	0.0415157	0.0264199	0.0333928	0.054799	0.0469393	0.0463742	0.053377	0.052306	0.0459079	0.0554135	0.00505855
Pimelobacter simplex|2045	0	0	0	0	0	0	0	0	0	0	0	0	0	0	0	0	0	6.44e-05	0	0	0	0	0	0	0	0	0	0	0	0	0	0	0	0	0	0	0	0	0	0	0	0	0	0	0	0	0	0	0
Pirellulimonas nuda|2528009	0	0	0	0	0	0	0	0	0	0	0	0	0	0	0	0	0	0	0	0	0	0	0	0	0	0	0	0	0	0	0	0	0	0	0	0	0	0	0	0	0	0	0	0	0	0	0	0	0
Piscinibacter sakaiensis|1547922	0	0	0	0	0	0	0	0	0	0	0	0	0	0	0	0	0	0	0	0	0	0	0	0	0	0	0	0	0	0	0	0	0	0	0	0	0	0	0	0	0	0	0	0	0	0	0	0	0
Pisum sativum|3888	0.002245	0.00184888	0.00301231	0.00245301	0.00269259	0.00168045	0.00382517	0.0027394	0.00298682	0.000916028	0.000632146	0.000645858	0.000678568	0.000667848	0.000615159	0.00060888	0.000638903	0.000428364	0.000116362	0	0.000105973	6.99e-05	7.15e-05	0	0	0	0	0.00015505	0.000149686	8.54e-05	9.75e-05	8.92e-05	0	7.61e-05	9.92e-05	0	9.96e-05	6.57e-05	7.04e-05	0.000110313	0.000134404	0	9e-05	0	0	9.41e-05	5.3e-05	9.95e-05	0.00147319
Planktothrix agardhii|1160	0	0	0	0	0	0	0	0	0	0	0	0	0	0	0	0	0	0	0	0	0	0	0	0	0	0	0	0	0	0	0	0	0	0	0	0	0	0	0	0	0	0	0	0	0	0	0	0	0
Plantactinospora sp. ZYX-F-223|3144103	0	0	0	0	0	0	0	0	0	0	0	0	0	0	0	0	0	0	0	0	0	0	0	0	0	0	0	0	0	0	0	0	0	0	0	0	0	0	0	0	0	0	0	0	0	0	0	0	0
Pleomorphomonas sp. PLEO|3239306	0	0	0	0	0	0	0	0	0	0	0	0	0	0	0	0	0	0	0	0	0	0	0	0	0	0	0	0	0	0.000244531	0	0	0	0	0	0	0.000452149	0	0	0	0	0	0	0	0	0	0	0	0
Pleurocapsa sp. FMAR1|3040204	0	0	4.9e-05	6.43e-05	4.6e-05	0	4.27e-05	4.78e-05	0	0	0	0	0	0	0	0	0	0	0	0	0	0	0	0	0	0	0	0	0	0	0	0	0	0	0	0	0	0	0	0	0	0	0	0	0	0	0	0	0
Pleurocapsa sp. PCC 7327|118163	0	0	0	0	0	0	0	0	0.000112056	0	0	0	0	0	0	0	0	0	0	0	0	0	0	0	0	0	0	0	0	0	0	0	0	0	0	0	0	0	0	0	0	0	0	0	0	0	0	0	0
Pluralibacter gergoviae|61647	0	0	0	0	0	0	0	0	0	0	0	0	0	0	0	0	0	0	0	0	0	0	0	0	0	0	0	0	0	0	0	0	0	0	0	0	0	0	0	0	0	0	0	0	0	0	0	0	0
Pochonia chlamydosporia|280754	0	0	0	0	0	0	0	0	0.000164082	0	0	0	0	0	0	0	0	0	0	0	0	0	0	0	0	0	0	0	0	0	0	0	0	0	0	0	0	0	0	0	0	0	0	0	0	0	0	0	0
Podospora pseudopauciseta|2093780	0.000311258	0.000425955	0.000271447	0.000322566	0.000728465	0.000231986	0.000656761	0.000730108	0	0	0	0	0	0	0	0	0	0	0	0	0	0	0	0	0	0	0	0	0	0	0	0	0	0	0	0	0	0	0	0	0	0	0	0	0	0	0	0	0
Polaribacter sejongensis|985043	0	0	0	0	0	0	0	0	0.000125396	0	0	0	0	0	0	0	0	0	0	0	0	0	0	0	0	0	0	0	0	0	0	0	0	0	0	0	0	0	0	0	0	0	0	0	0	0	0	0	0
Polyangium aurulentum|2567896	0	0	0	0	0	0	0	0	0	0	0	0	0	0	0	0	0	0	0	0	0	0	0	0	0	0	0	0	0	0	0	0	0	0	0	0	0	0	0	0	0	0	0	0	0	0	0	0	0
Polynucleobacter sp. MWH-UH23A|1855613	0	0	0	0	0	0	0	1.11e-05	0.00142204	0.000731924	0	0	0	0	0	0	0	0	8.95e-05	5.66e-05	4.42e-05	7.4e-05	9.67e-05	7.45e-05	7.13e-05	6.76e-05	6.8e-05	5.17e-05	0	5.43e-05	0.000122977	0.000133815	4.81e-05	8.06e-05	0	4.32e-05	3.83e-05	5.75e-05	6.1e-05	4.04e-05	4.34e-05	5.27e-05	5.48e-05	9.66e-05	9.62e-05	0.000128337	5.3e-05	8.29e-05	0
Populus alba|43335	0.00172952	0.00171994	0.00215273	0.00152924	0.00200017	0.00155576	0.00331942	0.00375472	0.000210772	0.000112258	0	0	0	0	0	0	0	0	0	0.000365642	0	0.000123398	0.000306857	0.000260633	0	0	0	0	0	0	0	0	0	0	0	0.000251568	0	0	0.000370969	0.000588335	0.000346848	0.000433466	0.000320966	0.000235104	0.00017925	0	0.000330419	0	0.000496981
Populus nigra|3691	0.0891254	0.118381	0.0893099	0.108316	0.100982	0.122331	0.140309	0.0977926	0.00192629	0.00026942	0.000104304	0.000105018	0	0	0	0	0	0	0	0	0	0.000300267	0	0.000361163	0	0	0	0	0	0	0	0	0	0	0	0	0	0	0	0.000647168	0.000372862	0	0.000367937	0.000361052	0.000393475	0	0	0	0.00300555
Populus trichocarpa|3694	0.00050421	0.000640084	0.000702495	0.000528323	0.00051092	0.000430624	0.000884705	0.000571277	0.0029508	0.00147732	0.000246537	0.000601226	0.000366548	0.000325645	0.000517235	0.000252531	0.000635676	0.000386368	0	0	0	0	0	0	0	0	0	0	0	0	0	0	0	0	0	0	0	0	0	0	0	0	0	0	0	0	0	0	0.00154419
Porphyromonas cangingivalis|36874	0	0	0	0	0	0	1.85e-05	0	0	0	0	0	0	0	0	0	0	0	0	0	0	0	0	0	0	0	0	0	0	0	0	0	0	0	0	0	0	0	0	0	0	0	0	0	0	0	0	0	0
Potexvirus trifolii|3433859	0	0	0	0	0	0	0	0	0	0	0	0	0	0	0	0	0	0	0	0	0	0	0	0	0	0	0	0	0	0	0	0	0	0	0	0	0	0	0	0	0	0	0	0	0	0	0	0	0
Prevotella corporis|28128	0	0	0	0	0	0	0	0	0.00030682	0	0	0	0	0	0	0	0	0	0	0	0	0	0	0	0	0	0	0	0	0	0	0	0	0	0	0	0	0	0	0	0	0	0	0	0	0	0	0	0
Priestia filamentosa|1402861	0	0	0	0	0	0	0	0	2.27e-05	0	0	0	0	0	0	0	0	0	0	0	0	0	0	0	0	0	0	0	0	0	0	0	0	0	0	0	0	0	0	0	0	0	0	0	0	0	0	0	0
Priestia megaterium|1404	0	0	0	0	0	0	3.56e-05	0	0	0	0	0	0	0	0	0	0	0	0	0	0	0	0	0	0	0	0	0	0	0	0	0	0	0	0	0	0	0	0	0	0	0	0	0	0	0	0	0	0
Primulina eburnea|1245227	0.000322525	0.000339613	0.00039586	0.000417943	0.000384122	0.000288533	0.000411722	0.000376582	0.000679005	0.0050157	0	0	0	0	0	0	0	0	0	0	0	0	0	0	0	0	0	0	0	0	0	0	0	0	0	0	0	0	0	0	0	0	0	0	0	0	0	0	0.0037451
Primulina huaijiensis|1492673	0.00423226	0.00296787	0.00617291	0.00496924	0.00547592	0.00341744	0.00559316	0.00424658	0.00656861	0.00470138	0.00360955	0.00601226	0.00575874	0.00563255	0.00500664	0.00352421	0.00594373	0.00567792	0	0	0	0	0	0	0	0	0	0	0	0	0	0	0	0	0	0	0	0	0	0.000106636	0	0	0	0	0	0	0	0	0.00620634
Prochlorococcus marinus|1219	0.00161122	0.00111554	0.00156082	0.00113166	0.000898772	0.00118603	0.000700925	0.000947859	0.140118	0.0386124	0	0	0	0	0	0	0	2.8e-05	0	0	0	0	0	0	0	0	0	0	0	0	0	0	0	0	0	0	0	0	0	0	0	0	0	0	0	0	0	0	0.265062
Prochlorococcus sp. MIT 1223|3096217	0	0	0	0	0	0	0	0	0	0	0	0	0	0	0	0	0	0	0	0	0	0	0	0	0	0	0	0	0	0	0	0	0	0	0	0	0	0	0	0	0	0	0	0	0	0	0	0	0
Prochlorococcus sp. MIT 9314|3082534	0	0	0	0	0	0	0	0	0.000376187	0	0	0	0	0	0	0	0	0	0	0	0	0	0	0	0	0	0	0	0	0	0	0	0	0	0	0	0	0	0	0	0	0	0	0	0	0	0	0	0
Propionibacterium freudenreichii|1744	0	0	0	0	0	0	0	0	0	0	0	0	0	0	0	0	0	0	0	0	0	0	0	0	0	0	0	0	0	0	0	0	0	0	0	0	0	0	0	0	0	0	0	0	0	0	0	0	0
Protaetiibacter intestinalis|2419774	0	0	0	0	0	0	0	0	0	0	0	0	0	0	0	0	0	0	0	0	0	0	0	0	0	0	0	0	0	0	0	0	0	0	0	0	0	0	0	0	0	0	0	0	0	0	0	0	0
Proteus mirabilis|584	0	0	0	0	0	0	0	2.05e-05	0	0	0	0	0	0	0	0	0	0	0	0	0	0	0	0	0	0	0	0	0	0	0	0	0	0	0	0	0	0	0	0	0	0	0	0	0	0	0	0	0
Prunus dulcis|3755	40.4455	43.7443	40.2452	42.2822	42.6256	44.5971	42.5998	42.881	2.48009	1.82126	2.82024	3.24457	3.64106	4.3669	2.54545	3.75695	2.99378	4.32249	2.34109	2.41678	2.33168	2.50272	2.33993	2.14636	2.26657	1.0131	1.02508	1.04189	1.02045	1.02362	1.02703	1.02381	1.02615	1.03098	0.99404	2.03442	1.01874	1.0365	0.929203	0.800967	0.901866	2.48848	2.27985	2.31665	2.47086	2.51245	2.19304	2.16855	15.3606
Prunus mume|102107	1.09129	1.01491	1.32938	1.1119	1.10194	1.07417	0.855545	1.06347	3.75975	2.78313	7.68504	7.70333	7.78526	7.05082	7.80353	8.621	7.46162	7.30491	0.215229	0.220204	0.21551	0.224341	0.216296	0.238755	0.222508	0.193585	0.187603	0.201861	0.204309	0.214147	0.220956	0.208435	0.215127	0.209174	0.227235	0.241733	0.222764	0.222186	0.24522	0.260728	0.261159	0.202716	0.191441	0.195279	0.219563	0.208835	0.221006	0.233432	48.8178
Prunus persica|3760	10.1391	7.17758	11.9621	8.66212	8.32936	6.36538	7.47431	8.03048	80.6384	78.9008	82.7859	81.5636	81.3694	81.0588	83.1092	82.0259	81.6256	79.406	89.8822	90.5731	90.2253	89.5817	90.2293	86.2155	92.0465	95.9153	96.021	95.5828	95.3698	95.3202	95.4617	96.3987	95.6854	95.6195	94.9272	89.9734	94.7666	96.3104	93.3512	82.82	89.2083	90.0692	86.5295	89.6727	89.1012	91.6679	90.3926	91.4765	24.1143
Pseudanabaena galeata|1112103	0	0	8.67e-05	0	0	0	0	3.5e-05	0.000237452	0	0	0	0	0	0	0	0	0	0	0	0	0	0	0	0	0	0	0	0	0	0	0	0	0	0	0	0	0	0	0	0	0	0	0	0	0	0	0	0
Pseudazoarcus pumilus|2067960	0	0	0	0	0	0	0	0	0	0	0	0	0	0	0	0	0	0	0	0	0	0	0	0	0	0	0	0	0	0	0	0	0	0	0	0	0	0	0	0	0	0	0	0	0	0	0	0	0
Pseudobacillus badius|1455	3.52e-05	3.11e-05	5.4e-05	2.79e-05	5.84e-05	0	3.13e-05	3.16e-05	0	0	0	0	0	0	0	0	0	0	0	0	0	0	0	0	0	0	0	0	0	0	0	0	0	0	0	0	0	0	0	0	0	0	0	0	0	0	0	0	0
Pseudoluteimonas lycopersici|1324796	0	0	0	0	0	0	0	0	0	0	0	0	0	0	0	0	0	0	0	0	0	0	0	0	0	0	0	0	0	0	0	0	0	0	0	0	0	0	0	0	0	0	0	0	0	0	0	0	0
Pseudomonas aeruginosa|287	0	0	0	0	0	0	0	0	0	0	0.0150862	0.011292	0.0194422	0.0130893	0.0128279	0.0654504	0.0322452	0.0228293	0	0	0	0	0	0	0	0	0	0	0	0	0	0	0	0	0	0	0	0	0	0	0	0	0	0	0	0	0	0	0
Pseudomonas aestiva|3136739	0	0	0	0	0	0	0	0	0	0	0	0	0	0	0	0	0.00029041	0.000215582	0	0	0	0	0	0	0	0	0	0	0	0	0	0	0	0	0	0	0	0	0	0	0	0	0	0	0	0	0	0	0
Pseudomonas asgharzadehiana|2842349	0	0	0	0	0	0	0	0	0.00105786	0	0	0	0	0	0	0	0	0	0	0	0	0	0	0	0	0	0	0	0	0	0	0	0	0	0	0	0	0	0	0	0	0	0	0	0	0	0	0	0
Pseudomonas baltica|2762576	0	0	0	0	0	0	0	0	0	0	0	0	0	0	0	0	0	0	0	0	0	0	0	0	0	0	0	0	0	0	0	0	0	0	0	0	0	0	0	0	0	0	0	0	0	0	0	0	0
Pseudomonas coleopterorum|1605838	0	0	0	0	0	0	0	0	0	0	0	0	0	0	0	0	0	0	0	0	0	0	0	0	0	0	0	0	0	0	0	0	0	0	0	0	0	0	0	0	0	0	0	0	0	0	0	0	0
Pseudomonas fluorescens|294	0	0	0	0	0	0	0	0	0	0	0.000670074	0.00023629	0.000796712	0.000576778	0.000374117	0.00078004	0.000587274	0.000531955	0	0	0	0	0	0	0	0	0	0	0	0	0	0	0	0	0	0	0	0	0	0	0	0	0	0	0	0	0	0	0
Pseudomonas fragi|296	0	0	0	0	0	0	0	0	0	0	0	0	0	0	0	0	0	0	0	0	0	0	0	0	0	0	0	0	0	0	0	0	0	0	0	0	0	0	0	0	0	0	0	0	0	0	0	0	0
Pseudomonas graminis|158627	0	0	0	0	0	0	0	0	0	0	0.000199126	0	0	0	0	0	0	0	0	0	0	0	0	0	0	0	0	0	0	0	0	0	0	0	0	0	0	0	0	0	0	0	0	0	0	0	0	0	0
Pseudomonas lundensis|86185	0	0	0	0	0	0	0	0	0	0	0	0	0	0	0	0	0	0	0	0	0	0	0	0	0	0	0	0	0	0	0	0	0	0	0	0	0	0	0	0	0	0	0	0	0	0	0	0	0
Pseudomonas oryzihabitans|47885	0	0	0	0	2.98e-05	0	0	0	0	0	0	0	0.000387753	9.38e-05	0.000102945	0.000294619	0.000403348	0.00024358	0	0	0	0	0	0	0	0	0	0	0	0	0	0	0	0	0	0	0	0	0	0	0	0	0	0	0	0	0	0	0
Pseudomonas plecoglossicida|70775	0	0	0	0	0	0	0	0	0	0	0	0.000238915	0.000478633	0.000231815	0.000233509	0.000423691	0.000425935	0.000445163	0	0	0	0	0	0	0	0	0	0	0	0	0	0	0	0	0	0	0	0	0	0	0	0	0	0	0	0	0	0	0
Pseudomonas putida|303	0	0	0	0	0	0	0	0	0	0	0.000970344	0.000509335	0.00235681	0.001068	0.000996808	0.00200902	0.00258143	0.00150347	0	0	0	0	0	0	0	0	0	0	0	0	0	0	0	0	0	0	0	0	0	0	0	0	0	0	0	0	0	0	0
Pseudomonas rhodesiae|76760	0	0	0	0	0	0	0	0	0.000373519	0	0	0	0	0	0	0	0	0	0	0	0	0	0	0	0	0	0	0	0	0	0	0	0	0	0	0	0	0	0	0	0	0	0	0	0	0	0	0	0
Pseudomonas sp. 15A4|2804761	0	0	0	0	0	0	0	0	0	0	0.000328716	0.000147025	0	0	0	0	0	0.000139988	0	0	0	0	0	0	0	0	0	0	0	0	0	0	0	0	0	0	0	0	0	0	0	0	0	0	0	0	0	0	0
Pseudomonas sp. CIP-10|2892442	0.000261964	0.000230246	0.000182221	0.000343999	0.000563131	0.000256635	0.000368983	0.00025447	0	0	0	0.00365199	0	0.00404296	0.00729905	0	0.00557265	0.00519076	0	0	0	0	0	0	0	0	0	0	0	0	0	0	0	0	0	0	0	0	0	0	0	0	0	0	0	0	0	0	0
Pseudomonas sp. FP2335|2954092	0	0	0	0	0	0	0	0	0	0	0	0	0	0	0	0	0	0	0	0	0	0	0	0	0	0	0	0	0	0	0	0	0	0	0	0	0	0	0	0	0	0	0	0	0	0	0	0	0
Pseudomonas sp. HLS-6|2049589	0	0	0	0	0	0	0	0	0	0	0	0	0	0	0	0	0	0	0	0	0	0	0	0	0	0	0	0	0	0	0	0	0	0	0	0	0	0	0	0	0	0	0	0	0	0	0	0	0
Pseudomonas sp. HR96|1027966	0	0	0	0	0	0	0	0	0	0	0	6.04e-05	0.0014359	0.000764438	0.00181284	0.00467182	0.00113905	0.000895925	0	0	0	0	0	0	0	0	0	0	0	0	0	0	0	0	0	0	0	0	0	0	0	0	0	0	0	0	0	0	0
Pseudomonas sp. KU26590|2991051	0	0	0	0	0	0	0	0	0	0	0.000837593	0.000404318	0	0.000165582	0.000160695	0.00043772	0.000422708	0.000173585	0	0	0	0	0	0	0	0	0	0	0	0	0	0	0	0	0	0	0	0	0	0	0	0	0	0	0	0	0	0	0
Pseudomonas sp. KU43P|2487887	0	0	0	0	0	0	0	0	0	0	0.000328716	0.000333431	0.000884562	0.000441553	0.000359052	0.000698669	0.000819602	0.000946321	0	0	0	0	0	0	0	0	0	0	0	0	0	0	0	0	0	0	0	0	0	0	0	0	0	0	0	0	0	0	0
Pseudomonas sp. ML2-2023-3|3122375	0	0	0	0	0	0	0	0	0	0	0	0	0	0	0	0	0	0	0	0	0	0	0	0	0	0	0	0	0	0	0	0	0	0	0	0	0	0	0	0	0	0	0	0	0	0	0	0	0
Pseudomonas sp. PLMAX|2201998	0	0	0	0	0	0	0	0	0.000142738	0	0	0	0	0	0	0	0	0	0	0	0	0	0	0	0	0	0	0	0	0	0	0	0	0	0	0	0	0	0	0	0	0	0	0	0	0	0	0	0
Pseudomonas sp. R76|1573711	0	0	0	0	0	0	0	0	0	0	0	0	0	0	0	0	0	0	0	0	0	0	0	0	0	0	0	0	0	0	0	0	0	0	0	0	0	0	0	0	0	0	0	0	0	0	0	0	0
Pseudomonas syringae|317	0	0	0	0	0	0	0	0	0	0	0	0	0	0	0	0	0	0	0	0	0	0	0	0	0	0	0	0	0	0	0	0	0	0	0	0	0	0	0	0	0	0	0	0	0	0	0	0	0
Pseudomonas tolaasii|29442	0	0	0	2.79e-05	4.1e-05	2.17e-05	2.28e-05	9.39e-06	0	0	0	0	0	0	0	0	0	0	0	0	0	0	0	0	0	0.00031702	0.000225255	0.000220829	0.000112264	0.000155258	0.000118736	0	0	0	0	0	0	0	0	0	0	0	0	0	0	0	0	0	0
Pseudomonas viridiflava|33069	0	0	0	0	0	0	0	0	0	0	0	0	0	0	0	0	0	0	0	0	0	0	0	0	0	0	0	0	0	0	0	0	0	0	0	0	0	0	0	0	0	0	0	0	0	0	0	0	0
Pseudomonas yamanorum|515393	0	0	0	6.22e-05	0.000591722	0	3.7e-05	0	0	0	0.000290787	0.000228413	0.000115114	0.000300808	0.000180781	0.000314261	0.000316225	0.000282776	0	0	0	0	0	0	0	0	0	0	0	8.93e-05	0	0	0	0	0	0	0	0	0.000314619	0.000441251	0.000203773	0	0	0	0	0	0	0	0
Pseudonocardia dioxanivorans|240495	0	0	0	0	0	0	0	0	0	0	0	0	0	0	0	0	0	0	0	0	0	0	0	0	0	0	0	0	0	0	0	0	0	0	0	0	0	0	0	0	0	0	0	0	0	0	0	0	0
Pseudonocardia sp. DSM 110487|2865833	0	0	0	0	0	0	0	0	0	0	0	0	0	0	0	0	0	0	0	0	0	0	0	0	0	0	0	0	0	0	0	0	0	0	0	0	0	0	0	0	0	0	0	0	0	0	0	0	0
Psilocybe cubensis|181762	7.75e-05	8.29e-05	0.000184735	0.00011038	0.000282187	0.000144991	0.000215121	0.000132359	0.00911121	0.0100628	0	0	0	0	0.000158184	0	0.000212968	0	0.00386679	0.00451394	0.0068441	0.0042531	0.00516612	0.00472863	0.00425449	0.00781137	0.00538911	0.00588721	0.00458205	0.00336521	0.00490212	0.00645881	0.0076327	0.00462881	0.00619278	0.00533403	0.00656383	0.00569191	0.00745226	0.00560021	0.00573167	0.00459798	0.00464227	0.00533182	0.00245703	0.0045902	0.00510722	0.00600129	0.0197727
Psychroserpens sp. NJDZ02|2570561	0	0	8.29e-05	0	0	0	0	0	0	0	0	0	0	0	0	0	0	0	0	0	0	0	0	0	0	0	0	0	0	0	0	0	0	0	0	0	0	0	0	0	0	0	0	0	0	0	0	0	0
Puccinia striiformis|27350	0.00641388	0.00443569	0.00528568	0.00478813	0.00785524	0.00554737	0.00738821	0.00752225	0.00195831	0.00415805	0	0	0	0.00321781	0	0	0	0.0047568	0.00759485	0.00590251	0.00733864	0.00737506	0.0118245	0.00996736	0.00801018	0	0	0	0	0	0	0	0	0	0	0	0	0	0	0.0276848	0.013358	0	0.0137037	0	0.0102566	0.00568962	0.00556818	0.00664829	0
Puccinia triticina|208348	0	6.45e-05	9.55e-05	5.47e-05	0.000120582	0.000195738	0.00010115	2.65e-05	0.000181424	0	0	0	0	0	0.000996808	0.000471391	0.0014456	0.000411566	0	0	0	0	0	0	0	0	0	0	0	0	0	0	0	0	0	0	0	0	0	0	0	0	0	0	0	0	0	0	0.000455565
Punica granatum|22663	0.000602798	0.000384511	0.000652227	0.000541183	0.00051092	0.000429174	0.000712323	0.000630198	0.00488777	0.00198024	0.000470948	0.000911027	0.000830034	0.00093002	0.000833603	0.00054715	0.00120036	0.000809132	0	0	0	0	0	0	0	0	0	0	0	0	0	0	0	0	0	0	0	0	0	0	0	0	0	0	0	0	0	0	0.00231924
Purpureocillium takamizusanense|2060973	0	0	0	0	9.7e-05	0	0	0	0	0	0	0	0	0	0.00157179	0	0	0	0	0	0	0	0	0	0	0	0	0	0	0	0	0	0	0	0	0	0	0	0	0	0	0	0	0	0	0	0	0	0
Pyrenophora tritici-repentis|45151	0.00134221	0.00232779	0.000792977	0.00241764	0.00125803	0.00147166	0.00110552	0.00104179	0.000803067	0.00211495	0.0148681	0.0295756	0.01395	0.0172012	0.00907171	0.0226773	0.015708	0.0225605	0	0	0	0	0	0	0	0	0	0	0	0	0	0	0	0	0	0	0	0	0	0	0	0	0	0	0	0	0	0	0.0132765
Pyricularia grisea|148305	0	0	0.000197302	0	0.000105665	7.39e-05	0.000116821	0	0	0	0	0	0	0	0	0	0	0	0	0	0	0	0	0	0	0	0	0	0	0	0	0	0	0	0	0	0	0	0	0	0	0	0	0	0	0	0	0	0
Pyricularia oryzae|318829	0	0	0	0	0	0	0	0	0	0	0	0	0	0	0	0	0	0	0	0	0	0	0	0	0	0	0	0	0	0	0	0	0	0	0	0	0	0	0	0	0	0	0	0	0	0	0	0	0
Pyricularia pennisetigena|1578925	0	0	0	0	7.21e-05	0	0.000115396	0	0.000556277	0	0	0	0	0	0	0	0	0	0	0	0	0	0	0	0	0	0	0	0	0	0	0	0	0	0	0	0	0	0	0	0	0	0	0	0	0	0	0	0
Pyrus communis|23211	0.00361538	0.00331439	0.0057494	0.00457916	0.00849047	0.00393796	0.0102802	0.00458644	0.0242761	0.0101481	0.00806618	0.00982177	0.00996041	0.0104179	0.0101865	0.00970561	0.00966744	0.00876047	0.00136501	0.00139728	0.00130259	0.00141907	0.00137455	0.00129944	0.00112335	0.00127653	0.00134303	0.00145653	0.00112264	0.00119936	0.00150117	0.00130693	0.00134566	0.00113258	0.00105917	0.00099055	0.0011457	0.00123612	0.000887509	0.0011399	0.00127033	0.00133281	0.00114295	0.00145681	0.00114982	0.00148443	0.00133391	0.00140597	0.139231
Quercus lobata|97700	0.00216613	0.00199278	0.00274338	0.00191182	0.00243153	0.00185589	0.00338211	0.00221765	0.00300416	0.00158509	0.000189644	0.00024154	0.000251434	0.000206978	0.000253596	0.000230084	0.000377533	0.000190384	0	0	0	0	0.000176548	0	8.8e-05	0	0	0	0	0	0	0	0	0	0	0	0	0	0	7.35e-05	0	0	0	0	0	0	0	0	0.00576261
Quercus robur|38942	0.017129	0.0192682	0.0175536	0.0168538	0.0170307	0.0197377	0.0216817	0.021741	0.00173953	0.000318814	0	0	0	0	0	0	0	7.56e-05	0	7.4e-05	0	0	0.000205972	0	0.000100599	0	0	0	0	0	0	0	0	0	0	0	0	0	0	0.000121344	0	7.7e-05	0	0	0	0.000278064	0	0	0.00185184
Ralstonia pickettii|329	0.000126757	0.000112821	0.000123157	0.000111452	0.000103179	0.000198638	0.000182355	7.51e-05	0	0	0	0	0	0	0	0	0	0	0	0	0	0	0	0	0	0	0	0	0	0	0	0	0	0	0	0	0	0	0	0	0	0	0	0	0	0	0	0	0
Ralstonia sp. RRA|3122075	0.000292949	0.000400628	0.000599446	0.000238978	0.000106908	0.000585765	0.000393202	0.000128943	0	0	6.32e-05	0.000157526	0.000160554	0.000113148	0.00011801	0.000154324	0.000222648	0.00011759	0	0	0	0	0	0	0	0	0	0	0	0	0	0	0	0	0	0	0	0	0	0	0	0	0	0	0	0	0	0	0
Ralstonia syzygii|28097	0	0	0	0	0	0	0	0	0.00632048	0	0	0	0	0	0	0	0	0	0	0	0	0	0	0	0	0	0	0	0	0	0	0	0	0	0	0	0	0	0	0	0	0	0	0	0	0	0	0	0
Ralstonia thomasii|3058596	0	0	0	0.00115202	0.000655121	0	0	0.000525165	0	0	0	0	0	0	0	0	0	0	0	0	0	0	0	0	0	0	0	0	0	0	0	0	0	0	0	0	0	0	0	0	0	0	0	0	0	0	0	0	0
Raphanus sativus|3726	0.0183938	0.0158064	0.0256153	0.0237906	0.025858	0.0174308	0.0284331	0.0240423	0.00843487	0.0150426	0.0331687	0.0365592	0.0297267	0.0270534	0.0296933	0.0369341	0.0229618	0.0201079	0	0	0	0	0	0	0	0	0	0	0	0	0	0	0	0	0	0	0	0	0	0.000286813	0	0	0.000140912	0	0	0	0	0	0.00821793
Rathayibacter festucae|110937	0	0	0	0	0	0	0	0	0	0	0	0	0.000308991	0.000496747	0.000389182	0.000712699	0.000309771	0.000450762	0	0	0	0	0	0	0	0	0	0	0	0	0	0	0	0	0	0	0	0	0	0	0	0	0	0	0	0	0	0	0
Remersonia thermophila|72144	0	0	0.000105563	0	0.000382879	0	0.000121095	0	0.00171952	0	0	0	0	0	0	0	0	0	0	0	0	0	0	0	0	0	0	0	0	0	0	0	0	0	0	0	0	0	0	0	0	0	0	0	0	0	0	0	0
Rhizobium oryzihabitans|2267833	0	0	0	0	0	0	0	0	0	0	0	0	0	0	0	0	0.000254916	0	0	0	0	0	0	0	0	0	0	0	0	0	0	0	0	0	0	0	0	0	0	0	0	0	0	0	0	0	0	0	0
Rhizoctonia solani|456999	9.01e-05	5.99e-05	0.000124413	0.000106093	0.000118096	0.000137742	0.000102574	0.000109303	6.27e-05	0	0.000429859	0.00103967	0	0.000402917	0.000687973	0.000255337	0.000732479	0.000375169	0	0	0	0	0	0	0	0	0	0	0	0	0	0	0	0	0	0	0	0	0	0	0	0	0	0	0	0	0	0	0.00298188
Rhizophagus irregularis|588596	0.00332947	0.000515751	0.00206727	0.00111559	0.00280198	0.000765554	0.00223099	0.000844534	0.00232649	0.0108846	0	0.00225	0	0.000292529	0	0	0	0.000685943	0	0	0	0	0	0	0	0	0	0	0	0	0	0	0	0	0	0	0	0	0	0	0	0	0	0	0	0	0	0	0.000526563
Rhodamnia argentea|178133	0.000764765	0.000760964	0.00104934	0.000833743	0.000936065	0.000619113	0.00105851	0.00117159	0.00165683	0.000525369	0	0	0	0.000328405	0	0	0	0	0	0	0	0	0	0	0	0	0	0	0	0	0	0	0	0	0	0	0	0	0	0.000154438	0	0	5.48e-05	0	0	0	0	0	0.000496981
Rhodanobacter glycinis|582702	0	0	0	0	0	0	0	0	0	0	0	0	0	0	0	0	0	0	0	0	0	0	0	0	0	0	0	0	0	0	0	0	0	0	0	0	0	0	0	0	0	0	0	0	0	0	0	0	0
Rhodanobacter thiooxydans|416169	0	0	0	0	0	0	0	0	0	0	0	0	0	0	0	0	0	0	0	0	0	0	0	0	0	0	0	0	0	0	0	0	0	0	0	0	0	0	0	0	0	0	0	0	0	0	0	0	0
Rhodococcoides fascians|1828	0	0	0	2.79e-05	0	0	0	0	0	0	0	4.99e-05	0	0	6.03e-05	0.00012346	0.000277503	0.000109191	0	0	0	0	0	0	0	0	0	0	0	0	0	0	0	0	0	0	0	0	0	0	0	0	0	0	0	0	0	0	0
Rhododendron vialii|182163	0.00364636	0.00433208	0.00408427	0.00467132	0.0055157	0.00480211	0.00558603	0.00461292	0.00545072	0.00290974	0.000894486	0.00283547	0.00236893	0.00245062	0.00220202	0.00125424	0.00256852	0.00269897	0	0	0	0	0	5.59e-05	0	0	0	0	0	0	0	0	0	0	0	0	0	0	0	0	0	0	0	0	0	0	0	0	0.00450832
Rhodoferax sp. BAB1|2741720	0	0	0	0	0	0	0	0	0	0	0	0	0	0	0	0	0	0	0	0	0	0	0	0	0	0	0	0	0	0	0	0	0	0	0	0	0	0	0	0	0	0	0	0	0	0	0	0	0
Rhodoferax sp. PAMC 29310|2822760	0	0	0	0	0	0	0	0	0	0	0	0	0	0	0	0.000103818	0	0	0	0	0	0	0	0	0	0	0	0	0	0	0	0	0	0	0	0	0	0	0	0	0	0	0	0	0	0	0	0	0
Rhodopseudomonas sp. BAL398|3034676	0	0	0	0	0	0	0	0	0	0	0	0	0	0	0	0	0	0	0	0	0	0	0	0	0	0	0	0	0	0	0	0	0	0	0	0	0	0	0	0	0	0	0	0	0	0	0	0	0
Ricinus communis|3988	0.00364918	0.00261675	0.00481567	0.00436483	0.00465795	0.00319561	0.00484237	0.00386658	0.00367383	0.00238437	5.69e-05	0.000154901	0.000115114	0.000135225	0.000145629	0.000106624	0.000167793	0.000134389	0	0	0	0	0	0	0	0	0	0	0	0	0	0	0	0	0	0	0	0	0	6.62e-05	0	0	0	0	0	0	0	0	0.013028
Rickettsia amblyommatis|33989	0	0	0	0	0	0	0	0	0	0	0	0	0	0	0	0	0	0	0	0	0	0	0	0	0	0	0	0	0	0	0	0	0	0	0	0	0	0	0	0	0	0	0	0	0	0	0	0	0
Rickettsia asembonensis|1068590	8.87e-05	8.06e-05	2.64e-05	6.75e-05	0.000101935	5.36e-05	7.69e-05	0.000105033	0.0130345	0.00522226	0	0	0	0	0	0	0	0.00294255	0	0	0	0	0	0	0	0	0	0	0	0	0	0	0	0	0	0	0	0	0	0	0	0	0	0	0	0	0	0	0.00424208
Robigovirus necroavii|3432173	0	0	0	0	0	0	0	0	0	0	0	0	0	0	0	0	0	0	0	0	0	0	0	0	0	0	0	0	0	0	0	0	0	0	0	0	0	0	0	0	0	0	0	0	0	0	0	0	0.0356288
Robigovirus robigomaculae|3432174	0	0	0	0	0	0	0	0	0	0	0	0	0	0	0	0	0	0	0	0	0	0	0	0	0	0	0	0	0	0	0	0	0	0	0	0	0	0	0	0	0	0	0	0	0	0	0	0	0.000934797
Robigovirus tortifoliae|3432175	0	0	0	0	0	0	0	0	0	0	0	0	0	0	0	0	0	0	0	0	0	0	0	0	0	0	0	0	0	0	0	0	0	0	0	0	0	0	0	0	0	0	0	0	0	0	0	0	5.92e-05
Robigovirus viridiavii|3432176	0	0	0	0	0	0	0	0	0	0	0	0	0	0	0	0	0	0	0	0	0	0	0	0	0	0	0	0	0	0	0	0	0	0	0	0	0	0	0	0	0	0	0	0	0	0	0	0	0.0497099
Rosa chinensis|74649	0.002714	0.00342721	0.00277731	0.00305527	0.00208097	0.00227491	0.00250453	0.00204345	0.00975286	0.00755723	0.00353053	0.00492795	0.00351401	0.00403469	0.00450949	0.0036617	0.00540486	0.00504798	8.5e-05	0.000161057	0.000145713	0.000135737	7.99e-05	0.00016755	9.22e-05	0	0	0	0	0	0	0	0	0	0	0.00015723	9.2e-05	0	0.000140874	0.000386095	0.000195102	0.000121532	0.000223111	0.000113354	0.000139902	0	0.000106061	0.000128569	0.0136788
Rosa rugosa|74645	0.00466605	0.00414443	0.00351876	0.00428981	0.00456969	0.00519939	0.00638953	0.00373679	0.0064859	0.00438256	0.00463047	0.00784481	0.0056921	0.00466666	0.00466265	0.00368695	0.00998366	0.00621828	0.000550481	0.000500582	0.000529866	0.000477137	0.000571679	0.000495203	0.000461078	0.000401558	0.000420759	0.000512135	0.000382531	0.000372618	0.000538555	0.000450511	0.000445641	0.000429754	0.000423669	0.000487413	0.000440654	0.000369605	0.000375665	0.000893534	0.000567964	0.000461823	0.000559734	0.000545777	0.000668907	0.000466292	0.000554778	0.000539162	0.0242515
Roseateles sp. DAIF2|2714952	0	0	0	0	9.32e-05	0	0	0	0	0	0	0	0	0	0	0	0	0	0	0	0	0	0	0	0	0	0	0	0	0	0	0	0	0	0	0	0	0	0	0	0	0	0	0	0	0	0	0	0
Roseimicrobium sp. ORNL1|2711231	0	0	0	0	0	0	0	0	0	0	0	0	0	0	0	0	0	0	0	0	0	0	0	0	0	0	0	0	0	0	0	0	0	0	0	0	0	0	0	0	0	0	0	0	0	0	0	0	0
Roseitalea porphyridii|1852022	5.07e-05	0	6.41e-05	3.86e-05	8.08e-05	3.04e-05	7.12e-05	0.000106741	0	0	0	0	0	0	0	0	0	0	0	0	0	0	0	0	0	0	0	0	0	0	0	0	0	0	0	0	0	0	0	0	0	0	0	0	0	0	0	0	0
Roseomonas cutis|2897332	0	0	5.4e-05	0	0	0	0	0	0	0	0	0	0	0	0	0	0	0	0	0	0	0	0	0	0	0	0	0	0	0	0	0	0	0	0	0	0	0	0	0	0	0	0	0	0	0	0	0	0
Roseomonas haemaphysalidis|2768162	0	0	0	0	0	0	0	0	0	0	0.000161197	0.000141774	0.000333225	0.000303567	0.000331432	0.000454556	0.000484017	0.000310774	0	0	0	0	0	0	0	0	0	0	0	0	0	0	0	0	0	0	0	0	0	0	0	0	0	0	0	0	0	0	0
Rothia aeria|172042	0	0	0	0	0	0	0	0	0	0	0	0	0	0	0	0	0	0	0	0	0	0	0	0	0	0	0	0	0	0	0	0	0	0	0	0	0	0	0	0	0	0	0	0	0	0	0	0	0
Rothia dentocariosa|2047	4.79e-05	0	0	0	0	0	0	0	0	0	0	0	0	0	0	0	0	0	0	0	0	0	0	0	0	0	0	0	0	0	0	0	0	0	0	0	0	0	0	0	0	0	0	0	0	0	0	0	0
Rothia mucilaginosa|43675	0	0	0	0	0	0	0	0	0	0	0	0	0	0	0	0	0	0	0	0	0	0	0	0	0	0	0	0	0	0	0	0	0	0	0	0	0	0	0	0	0	0	0	0	0	0	0	0	0
Rubodvirus argentinaense|3052735	0	0	0	0	0	0	0	0	0	0	0	0	0	0	0	0	0	0	0	0	0	0	0	0	0	0	0	0	0	0	0	0	0	0	0	0	0	0	0	0	0	0	0	0	0	0	0	0	0.00146136
Rubodvirus mali|2734484	0	0	0	0	0	0	0	0	0	0	0	0	0	0	0	0	0	0	0	0	0	0	0	0	0	0	0	0	0	0	0	0	0	0	0	0	0	0	0	0	0	0	0	0	0	0	0	0	0
Rutidosis leptorrhynchoides|125765	0.0107518	0.00967034	0.0141328	0.0117571	0.0121229	0.0101755	0.0133817	0.0117697	0.00649257	0.00663671	0.0757848	0.0680829	0.0714859	0.0595185	0.0645515	0.09856	0.0694726	0.0796841	0	0	0	0	0	0.00012287	0	0	0	0	0	0	0	0	0	0	0	0	0	0	0	0.000286813	0	0	0.000199625	0	0	0	0	0	0.00861433
Saccharibacillus brassicae|2583377	0	2.42e-05	1.76e-05	0	0	0	0	0	0	0	0	0	0	0	0	0	0	0	0	0	0	0	0	0	0	0	0	0	0	0	0	0	0	0	0	0	0	0	0	0	0	0	0	0	0	0	0	0	0
Saccharolobus shibatae|2286	0	0	0	0	0	0	0	0	0.00119259	0.000525369	0	0	0	0	0	0	0	0	8.06e-05	9.14e-05	5.74e-05	9.87e-05	7.99e-05	5.59e-05	0.000117365	0	0.000119002	7.99e-05	0.000149686	8.93e-05	0.000106015	0.000151657	0.00013544	0.000134298	0	0	0	0.000114988	0	0	7.8e-05	0	4.31e-05	7.98e-05	5.68e-05	8.56e-05	0.000106061	6.22e-05	0
Saccharomyces kudriavzevii|114524	0	0	0	0	0	0	9.26e-05	0	0	0	0	0	0	0	0	0	0	0	0	0	0	0	0	0	0	0	0	0	0	0	0	0	0	0	0	0	0	0	0	0	0	0	0	0	0	0	0	0	0
Saccharomycodes ludwigii|36035	0	0.000583674	0.000917391	0.000368647	0.0008304	0	0.000334792	0.000255324	0.00290945	0	0	0	0	0	0	0	0	0	0	0	0	0	0	0	0	0	0	0	0	0	0	0	0	0	0	0	0	0	0	0	0	0	0	0	0	0	0	0	0
Salinilacustrithrix flava|2957203	0	0	0	0	0	0	0	0	0	0	0	0	0	0	0	0	0	7e-05	0	0	0	0	0	0	0	0	0	0	0	0	0	0	0	0	0	0	0	0	0	0	0	0	0	0	0	0	0	0	0
Salinispora tropica|168695	0	0	0	0	0	0	0	0	0	0	0	0	0	0	0	0	0	0	0	0	0	0	0	0	0	0	0	0	0	0	0	0	0	0	0	0	0	0	0	0	0	0	0	0	0	0	0	0	0
Salmonella enterica|28901	0	0	0	0.000200398	0	0	0	0	0	0	0	0	0	0	0	0	0	0	0	0	0	0	0	0	0	0	0	0	0	0	0	0	0	0	0	0	0	0	0	0	0	0	0	0	0	0	0	0	0
Salvia hispanica|49212	8.45e-05	0	7.54e-05	0.000111452	0	6.96e-05	0.00010115	5.12e-05	0.000282808	0	0	0	0	0	0	0	0	0	0	0	0	0	0	0	0	0	0	0	0	0	0	0	0	0	0	0	0	0	0	0	0	0	0	0	0	0	0	0	0
Salvia miltiorrhiza|226208	0.000160558	9.56e-05	0.000189762	0.000163962	0.000149174	0.000146441	0.000205149	0.000146875	0.00022011	0.000121239	0	0	0	0	0	0	0	0	0	0	0	0	0	0	0	0	0	0	0	0	0	0	0	0	0	0	0	0	0	0	0	0	0	0	0	0	0	0	0.000224825
Salvia splendens|180675	0.0082772	0.0132403	0.0166349	0.0235645	0.0150355	0.0148442	0.0183252	0.0144971	0.000354844	0.000255949	0.00026234	0.000393816	0.000575571	0.000480188	0.000283726	0.000131877	0.000593728	0.000349971	0	0	0	0	0	0.000104253	0	0	0	0	0	0	0	0	0	0	0	0	0.000103458	0	0	0.000183855	0	0	0	0	0	0	0	0	0.00152052
Schaalia odontolytica|1660	0	0	0	0	0	0	0	0	0	0	0	0	0	0	5.52e-05	0	0	0	0	0	0	0	0	0	0	0	0	0	0	0	0	0	0	0	0	0	0	0	0	0	0	0	0	0	0	0	0	0	0
Scheffersomyces stipitis|4924	0	0	9.17e-05	3.21e-05	4.85e-05	0	5.41e-05	3.84e-05	9.6e-05	0	0	0	0	0	0	0	0	0	0	0	0	0	0	0	0	0	0	0	0	0	0	0	0	0	0	0	0	0	0	0	0	0	0	0	0	0	0	0	0
Schizosaccharomyces osmophilus|2545709	0	0	0	0	0	0	0	0	0	0	0	0	0	0	0	0	0	0	0	0	0	0	0	0	0	0	0	0	0	0	0	0	0	0	0	0	0	0	0	0	0	0	0	0	0	0	0	0	0
Schizosaccharomyces pombe|4896	0.000140841	0.00021528	0.00024003	0.000333283	0.000197655	0	0.000188053	0.000127235	0.0044222	0.00828466	0.00213981	0.00532439	0.00139652	0.00197319	0.00198357	0.00131316	0.00141333	0.002335	0.0041577	0.00381748	0.00581969	0.00638377	0.00616656	0.00278505	0.00421677	0.00472148	0.00588637	0.00843379	0.00664855	0.00604728	0.0040328	0.00466569	0.00604674	0.00364396	0	0.0040644	0.00521505	0.00607384	0.00509026	0.00370283	0.00513335	0.00490991	0.00529986	0.00625124	0	0.00464153	0.0032838	0.00348382	0.00850783
Scleroulivirus etaplasmoparae|2956409	0	0	0	0	0	0	0	0	0	0	5.06e-05	0	0	0	0	0	0	0	0	0	0	0	0	0	0	0	0	0	0	0	0	0	0	0	0	0	0	0	0	0	0	0	0	0	0	0	0	0	0
Scleroulivirus omicronplasmoparae|2956417	0	0	0	0	0	0	0	0	0	0	0	0	0	0	2.51e-05	0	0	0	0	0	0	0	0	0	0	0	0	0	0	0	0	0	0	0	0	0	0	0	0	0	0	0	0	0	0	0	0	0	0.000159744
Seonamhaeicola sp. ML3|2937786	0	0	0	0	0	0	0	0	0.000138736	0	0	0	0	0	0	0	0	0	0	0	0	0	0	0	0	0	0	0	0	0	0	0	0	0	0	0	0	0	0	0	0	0	0	0	0	0	0	0	0
Serratia grimesii|82995	0	0	0	0	0	0	0	0	0	0	0	0	0	0	0	0	0	0	0	0	0	0	0	0	0	0	0	0	0	0	0	0	0	0	0	0	0	0	0	0	0	0	0	0	0	0	0	0	0
Sesamum indicum|4182	0.00450268	0.00320963	0.00439216	0.00379042	0.00368708	0.00379442	0.00436511	0.00391355	0.00181424	0.00312078	0	0.000136523	0.000112085	9.66e-05	0	0	0	0	0	0	0	0	0	0.000398397	0.000213772	0	0.000170003	0.000145653	0	0	0	0	0	0	0	7.86e-05	0	0	0	0.000250042	0.000125732	0	0.000191797	0	0	0	0	0	0.00199976
Setaria italica|4555	0	0	0.000116873	0.00012967	0.000104422	0.000118893	0.000126793	0.000163954	9.34e-05	0	0	0	0	0	0	0	0	0	0	0	0	0	0	0	0	0	0	0	0	0	0	0	0	0	0	0	0	0	0	0	0	0	0	0	0	0	0	0	0
Setaria viridis|4556	0	0	0.0001219	0.00012967	0.000129284	0	0.00015956	9.14e-05	8.54e-05	0	0	0	0	0	0	0	0	0	0	0	0	0	0	0	0	0	0	0	0	0	0	0	0	0	0	0	0	0	0	0	0	0	0	0	0	0	0	0	0
Shewanella woodyi|60961	0	0	0	0	0	0	0	0	0.000125396	0.000148181	0	0	0	0	0	0	0	0	0	0	0	0	0	0	0	0	0	0	0	0	0	0	0	0	0	0	0	0	0	0	0	0	0	0	0	0	0	0	0
Shinella sumterensis|1967501	0	0	0	0	0	0	0	0	0.00032683	0	0	0	0	0	0	0	0	0	0	0	0	0	0	0	0	0	0	0	0	0	0	0	0	0	0	0	0	0	0	0	0	0	0	0	0	0	0	0	0
Shinella zoogloeoides|352475	0	0	0	0	0	0	0	0	0	0	0	0	0	0	0	0	0	0	0	0	0	0	0	0	0	0	0	0	0	0	0	0	0	0	0	0	0	0	0	0	0	0	0	0	0	0	0	0	0
Silene latifolia|37657	0.010056	0.00880692	0.0126663	0.0121193	0.0122546	0.0108468	0.0125027	0.0118081	0.00312956	0.00653343	0.00503188	0.00918904	0.0130079	0.0129789	0.010287	0.00645638	0.015908	0.0159503	8.5e-05	0.000121881	7.95e-05	0.000119284	8.41e-05	0.00017872	5.45e-05	0	0	0	0	0	5.51e-05	0	0	0	0	0.000137576	5.75e-05	0	0.000122091	0.000345647	0.000173424	0.000125584	0.00017614	7.14e-05	0.000122414	0	9.79e-05	0.000124422	0.0163944
Singulisphaera sp. PoT|3411797	0	0	0	0	0	0	0	0	0	0	0	0	0	0	0	0	0	0	0	0	0	0	0	0	0	0	0	0	0	0	0	0	0	0	0	0	0	0	0	0	0	0	0	0	0	0	0	0	0
Sinimarinibacterium sp. NLF-5-8|2698684	0	0	0	0	0	0	0	0	0	0	0	0	0	0	0	0	0	0	0	0	0	0	0	0	0	0	0	0	0	0	0	0	0	0	0	0	0	0	0	0	0	0	0	0	0	0	0	0	0
Snodgrassella alvi|1196083	0	0	0	0	3.85e-05	0	0	1.45e-05	0	0	0	0	0	0	0	0	0	0	0	0	0	0	0	0	0	0	0	0	0	0	0	0	0	0	0	0	0	0	0	0	0	0	0	0	0	0	0	0	0
Solanum dulcamara|45834	0.0177699	0.0262504	0.0226332	0.0253617	0.0260892	0.0250733	0.0294018	0.0242857	0.0048811	0.00161652	0.000401412	0.000595975	0.000330196	0.000535382	0.0006478	0.000325484	0.000629222	0.000431164	0	0	0	0	0	0	0	0	0	0	0	0	0	0	0	0	0	0	0	0	0	0.000360355	0	0	0	0	0	0	0	0	0.00160927
Solanum lycopersicum|4081	0.0632008	0.0428592	0.0834449	0.0712915	0.0653095	0.0423548	0.0797431	0.0654305	0.00550674	0.0024158	0.0024306	0.00170391	0.00159342	0.00159235	0.00120521	0.00184067	0.00151013	0.00145588	0.000626564	0.000457053	0.000551944	0.000732159	0.000462387	0.000908493	0.000377246	0.000418466	0	0.00046515	0	0	0	0	0	0	0.000486768	0.000562098	0.000321869	0	0.000521235	0.0030336	0.000667683	0.000631969	0.000661503	0.000474406	0.00058584	0.000474848	0.000567016	0.000377414	0.00580994
Solanum pennellii|28526	0.00404635	0.00306342	0.00691813	0.00475491	0.00560396	0.00448748	0.00576554	0.00485458	0.00271869	0.00222271	0.00103356	0.00113156	0.00105117	0.000869307	0.00101187	0.00112797	0.0013972	0.00141388	0	0	0	0	0	0	0	0	0	0	0	0	0	0	0	0	0	0	0	0	0	0	0	0	0	0	0	0	0	0	0.00397584
Solanum stenotomum|172797	0.00147319	0.00100963	0.00157213	0.0014703	0.0012916	0.00129332	0.00148448	0.00137568	0.00610438	0.00262235	0.000293948	0.000441074	0.000484691	0.000386358	0.00038416	0.000207637	0.000496924	0.000501158	0	0	0	0	0	0	0	0	0	0	0	0	0	0	0	0	0	0	0	0	0	0	0	0	0	0	0	0	0	0	0.0113891
Solibacillus silvestris|76853	0	0	0	0	0	0	0	0	0	0	0	0	0	0	0	0	0	0	0	0	0	0	0	0	0	0	0	0	0	0	0	0	0	0	0	0	0	0	0	0	0	0	0	0	0	0	0	0	0
Solimonas sp. K1W22B-7|2303331	0	0	0	0	0	0	0	0	0	0	0	0	0	0	0	0	0	0	0	0	0	0	0	0	0	0	0	0	0	0	0	0	0	0	0	0	0	0	0	0	0	0	0	0	0	0	0	0	0
Sordaria macrospora|5147	0	0	0	0	0.000325696	0	0.000158136	0	0.00300416	0.00398292	0	0	0	0	0	0	0	0	0	0	0	0	0	0	0	0	0	0	0	0	0	0	0	0	0	0	0	0	0	0	0	0	0	0	0	0	0	0	0
Sorghum bicolor|4558	0	0.000291261	0.000334282	0.000232548	0.000421416	0	0.000299175	0.000359503	0.00104586	0	0	0	0	0	0	0	0	0	0	0	0	0	0	0	0	0	0	0	0	0	0	0	0	0	0	0	0	0	0	0	0	0	0	0	0	0	0	0	0
Soybean scleroulivirus 2|2560775	0	0	0	0	0	0	0	0	0	0	0	0	0	0	0	0	0	0	0	0	0	0	0	0	0	0	0	0	0	0	0	0	0	0	0	0	0	0	0	0	0	0	0	0	0	0	0	0	0
Soybean-associated deltaflexivirus 1|2169866	0	0	0	0	0	0	0	0	0	0	0	0	0	0	0	0	0	5.04e-05	0	0	0	0	0	0	0	0	0	0	0	0	0	0	0	0	0	0	0	0	0	0	0	0	0	0	0	0	0	0	0
Sphingobium sp. AntQ-1|2930091	0	0.00146552	0.00112098	0.00289024	0.00201384	0.00171525	0	0	0	0	0	0	0	0	0	0	0	0	0	0	0	0	0	0	0	0	0	0	0	0	0	0	0	0	0	0	0	0	0	0	0	0	0	0	0	0	0	0	0
Sphingobium sp. JS3065|2970925	0	0	0	0.000601195	0	0	0	0	0	0	0	0	0	0	0	0	0	0	0	0	0	0	0	0	0	0	0	0	0	0	0	0	0	0	0	0	0	0	0	0	0	0	0	0	0	0	0	0	0
Sphingobium sp. YG1|2082188	0	0	0	0.000490815	0	0	0	0	0	0	0	0	0	0	0	0	0	0	0	0	0	0	0	0	0	0	0	0	0	0	0	0	0	0	0	0	0	0	0	0	0	0	0	0	0	0	0	0	0
Sphingobium xenophagum|121428	0	0	0	0.00074051	0	0	0	0	0	0	0	0	0	0	0	0	0	0	0	0	0	0	0	0	0	0	0	0	0	0	0	0	0	0	0	0	0	0	0	0	0	0	0	0	0	0	0	0	0
Sphingomonas abietis|3012344	0	0	0	0	0	0	0	0	0	0	0	0	0	0	0	0	0	0	0	0	0	0	0	0	0	0	0	0	0	0	0	0	0	0	0	0	0	0	0	0	0	0	0	0	0	0	0	0	0
Sphingomonas aerolata|185951	0	0	0	0.000436161	0	0	0.000293477	0	0	0	0.00367909	0.00467591	0.00180245	0.00138813	0.0021518	0.00172843	0.00216194	0.00164626	0	0	0	0	0	0	0	0	0	0	0	0	0	0	0	0	0	0	0	0	0	0	0	0	0	0	0	0	0	0	0
Sphingomonas albertensis|2762591	0	0	0	0	0	0	0	0	0	0	0.000986147	0.00143349	0.00117841	0.00221604	0.00139603	0.00215493	0.00143592	0.000800733	0	0	0	0	0	0	0	0	0	0	0	0	0	0	0	0	0	0	0	0	0	0	0	0	0	0	0	0	0	0	0
Sphingomonas aliaeris|2759526	0	0	0	0	0	0	0	0	0	0	0.000186483	9.98e-05	0.00031202	0.000320126	0.000135586	6.45e-05	0	0	0	0	0	0	0	0	0	0	0	0	0	0	0	0	0	0	0	0	0	0	0	0	0	0	0	0	0	0	0	0	0
Sphingomonas alpina|653931	0.00142531	0.00334087	0.00341822	0.00751762	0.00292754	0.00351314	0.00323252	0.00126894	0	0	0	0	0	0	0	0	0	0	0	0	0	0	0	0	0	0	0	0	0	0	0	0	0	0	0	0	0	0	0	0	0	0	0	0	0	0	0	0	0
Sphingomonas endolithica|2972485	0.00605897	0.0102932	0.0130106	0.0217191	0.0128899	0.0128042	0.0125853	0.00622769	0	0	0	0	8.48e-05	5.52e-05	9.79e-05	5.61e-05	6.13e-05	4.76e-05	0	0	0	0	0	0	0	0	0	0	0	0	0	0	0	0	0	0	0	0	0	0	0	0	0	0	0	0	0	0	0
Sphingomonas hankookensis|563996	0	0	0	0	0	0	0	0	0	0	0	0	0.000160554	0	0	0	0.000158112	0.000173585	0	0	0	0	0	0	0	0	0	0	0	0	0	0	0	0	0	0	0	0	0	0	0	0	0	0	0	0	0	0	0
Sphingomonas hengshuiensis|1609977	0	0	0	0.000217545	0	0	0	0	0	0	0	0	0	0	0	0	0	0	0	0	0	0	0	0	0	0	0	0	0	0	0	0	0	0	0	0	0	0	0	0	0	0	0	0	0	0	0	0	0
Sphingomonas insulae|424800	0	0	0	0	0	0	0	0	0	0	0	6.56e-05	0.000118144	8.83e-05	0.000165716	0.00017116	0	0	0	0	0	0	0	0	0	0	0	0	0	0	0	0	0	0	0	0	0	0	0	0	0	0	0	0	0	0	0	0	0
Sphingomonas leidyi|68569	0	0	0	0	0	0	0	0	0	0	0.000211769	0.000110268	0.000148437	0.00018766	0.000223466	0.000148713	0.000287183	0.000156787	0	0	0	0	0	0	0	0	0	0	0	0	0	0	0	0	0	0	0	0	0	0	0	0	0	0	0	0	0	0	0
Sphingomonas melonis|152682	0	0	0	0	0	0	0	0	0	0	0	0	0	0.00165858	0	0	0.000893818	0	0	0	0	0	0	0	0	0	0	0	0	0	0	0	0	0	0	0	0	0	0	0	0	0	0	0	0	0	0	0	0
Sphingomonas naphthae|1813468	0	0	0	0	0	0	0	0	0	0	0.000249698	0.000191657	0.00031202	0.000433273	0	0	0.000245235	0.00011479	0	0	0	0	0	0	0	0	0	0	0	0	0	0	0	0	0	0	0	0	0	0	0	0	0	0	0	0	0	0	0
Sphingomonas panacis|1560345	0	0	0	0.000212187	0	0	0	0	0	0	0	6.83e-05	7.27e-05	0.000104869	0.000100434	0.000106624	7.74e-05	7.28e-05	0	0	0	0	0	0	0	0	0	0	0	0	0	0	0	0	0	0	0	0	0	0	0	0	0	0	0	0	0	0	0
Sphingomonas paucimobilis|13689	0.00678007	0.0108515	0.0118884	0.0180284	0.00828163	0.0123924	0.00942545	0.00649241	0	0	0	0	0.000218111	0	0	0	0.000141978	0	0	0	0	0	0	0	0	0	0	0	0	0	0	0	0	0	0	0	0	0	0	0	0	0	0	0	0	0	0	0	0
Sphingomonas sanguinis|33051	0	0	0	0	0	0	0	0	0	0	0	0	0	0	0	0	0	0	0	0	0	0	0	0	0	0	0	0	0	0	0	0	0	0	0	0	0	0	0	0	0	0	0	0	0	0	0	0	0
Sphingomonas sp. AAP5|1523415	0.000409846	0.000842701	0.000490113	0.00173929	0.000851533	0.00108598	0.000532817	0.000253616	0	0	0.000464627	0.000459452	0.000518014	0.000678887	0.000246063	0.000378796	0.000187153	6.72e-05	0	0	0	0	0	0	0	0	0	0	0	0	0	0	0	0	0	0	0	0	0	0	0	0	0	0	0	0	0	0	0
Sphingomonas sp. CV7422|3018036	0	0	0	0	0	0	0	0	0	0	0.000195965	0.000105018	0.000218111	0.000485708	0.000338965	0.000361961	0.000238782	0.000134389	0	0	0	0	0	0	0	0	0	0	0	0	0	0	0	0	0	0	0	0	0	0	0	0	0	0	0	0	0	0	0
Sphingomonas sp. FARSPH|2219696	0	0	0	0	0	0	0	0	0	0	0	0.000102392	0.000169642	0.000193179	0.000213422	0.000260949	0.000167793	0.000128789	0	0	0	0	0	0	0	0	0	0	0	0	0	0	0	0	0	0	0	0	0	0	0	0	0	0	0	0	0	0	0
Sphingomonas sp. GlSt437|3389970	0	0	0	0.000426516	0	0.000349429	0	0	0	0	0	0	0	0	0	0	0	0	0	0	0	0	0	0	0	0	0	0	0	0	0	0	0	0	0	0	0	0	0	0	0	0	0	0	0	0	0	0	0
Sphingomonas sp. HMP6|1517551	0.000135207	0.000287808	0.000436075	0.000563688	0.000555672	0.00033783	0.000567009	0.000116988	0	0	0	0	0	0	0	0	0	0	0	0	0	0	0	0	0	0	0	0	0	0	0	0	0	0	0	0	0	0	0	0	0	0	0	0	0	0	0	0	0
Sphingomonas sp. HMP9|1517554	0	0	0	0	0	0	0	0	0	0	0.000578413	0.000585473	0.000696744	0.000758918	0.0006478	0.00111955	0.000532419	0.000282776	0	0	0	0	0	0	0	0	0	0	0	0	0	0	0	0	0	0	0	0	0	0	0	0	0	0	0	0	0	0	0
Sphingomonas sp. MMS24-J45|3238806	0.00451958	0.00627997	0.00477671	0.0117088	0.00552191	0.00873717	0.00391208	0.00190853	0	0	0	0	0	0	0	0	0	0	0	0	0	0	0	0	0	0	0	0	0	0	0	0	0	0	0	0	0	0	0	0	0	0	0	0	0	0	0	0	0
Sphingomonas sp. NIC1|1961362	0	0	0	0	0	0	0	0	0	0	0	0	0	0	0	0	0	0	0	0	0	0	0	0	0	0	0	0	0	0	0	0	0	0	0	0	0	0	0	0	0	0	0	0	0	0	0	0	0
Sphingomonas sp. PAMC26645|2565555	0	0	0	0	0	0	0	0	0	0	0.00584735	0.00597025	0.00585871	0.00980247	0.00575738	0.0103425	0.00699889	0.00494719	0	0	0	0	0	0	0	0	0	0	0	0	0	0	0	0	0	0	0	0	0	0	0	0	0	0	0	0	0	0	0
Sphingomonas sp. QA11|2950605	0	0	0	9.75e-05	0	0	0	0	0	0	0	0	0	0	0	0	0	0	0	0	0	0	0	0	0	0	0	0	0	0	0	0	0	0	0	0	0	0	0	0	0	0	0	0	0	0	0	0	0
Sphingomonas taxi|1549858	0	0	0	0	0	0	0	0	0	0	0.0063341	0.00442912	0.00856389	0.00960929	0.00759031	0.0134318	0.00971261	0.00552114	0	0	0	0	0	0	0	0	0	0	0	0	0	0	0	0	0	0	0	0	0	0	0	0	0	0	0	0	0	0	0
Sphingopyxis sp. FD7|1914525	0	0	0	0	0	0	0	0	0	0	0	0	0	0	0	0	0	0	0	0	0	0	0	0	0	0	0	0	0	0	0	0	0	0	0	0	0	0	0	0	0	0	0	0	0	0	0	0	0
Spinacia oleracea|3562	0.254958	0.225763	0.228922	0.214428	0.213936	0.229407	0.2669	0.228361	0.00809203	0.00363268	0.00295212	0.00239965	0.00230531	0.00242854	0.00230747	0.000816517	0.00475627	0.0023518	0.000210346	0	0.000163375	0.000172757	0.000248008	0.000562223	0	0	0	0	0	0	0	0	0	0	0	0.000192607	0.00010729	0	0	0.000992815	0.000450903	0.00022281	0.000289652	0.000159535	0.000174878	0	0.000171329	0	0.0908942
Spirosoma foliorum|2710596	0	0	0	0	0	0	0	0	0.000274804	0	0	0	0	0	0	0	0	0	0	0	0	0	0	0	0	0	0	0	0	0	0	0	0	0	0	0	0	0	0	0	0	0	0	0	0	0	0	0	0
Spirosoma pollinicola|2057025	0	0	0	0	0	0	0	0	0	0	0	0	0.000118144	0	6.78e-05	0	0	0	0	0	0	0	0	0	0	0	0	0	0	0	0	0	0	0	0	0	0	0	0	0	0	0	0	0	0	0	0	0	0
Spirosoma radiotolerans|1379870	0	0	0	0	0	0	0	0	0	0	0	0	9.39e-05	0.000135225	0.000208401	0.000202025	0	0	0	0	0	0	0	0	0	0	0	0	0	0	0	0	0	0	0	0	0	0	0	0	0	0	0	0	0	0	0	0	0
Sporisorium graminicola|280036	0.000507026	0.00059864	0.000486343	0.000664423	0.00100319	0.000424824	0.000591228	0.000800984	0.0316078	0.205172	0.0157088	0.0321354	0.0102058	0.0130092	0.0135184	0.0157355	0.0202287	0.0285156	0.0971129	0.116579	0.119215	0.113032	0.0991946	0.0858638	0.132166	0.0799989	0.0779933	0.0727373	0.125295	0.0958288	0.125975	0.126696	0.115902	0.11542	0.0862031	0.114774	0.0986376	0.0628164	0.0650699	0.0416357	0.0648433	0.131583	0.10366	0.106032	0.108433	0.122151	0.118355	0.113689	0.101579
Sporosarcina pasteurii|1474	0	0	0	0	0	0	0	0	0	0	0	0	0	0	0	0	0	0	0	0	0	0	0	0	0	0	0	0	0	0	0	0	0	0	0	0	0	0	0	0	0	0	0	0	0	0	0	0	0
Sporosarcina thermotolerans|633404	0	0	0	0	0	0	0	0	0	0	0	0	0	0	0	0	0	0	0	0	0	0	0	0	0	0	0	0	0	0	0	0	0	0	0	0	0	0	0	0	0	0	0	0	0	0	0	0	0
Stanieria cyanosphaera|102116	0.0180248	0.0220035	0.0464464	0.0367394	0.0282635	0.0268741	0.0296098	0.0208836	0.000201434	0.0117961	0	0	0	0	0	0	0	0	0	0	0	0	0	0	0	0	0	0	0	0	0	0	0	0	0	0	0	0	0	0	0	0	0	0	0	0	0	0	0
Staphylococcus aureus|1280	0.000816876	0.00143443	0.00176566	0.00120132	0.00190072	0.00103089	0.00295329	0.00116219	0.50792	0.0408396	0.00336618	0.00610152	0.0241982	0.00128602	0.00596578	0.0315355	0	0.00365089	0	0	0.00123194	0	0	0.000975513	0	0	0	0	0	0	0	0	0	0	0	0	0	0	0	0.00144142	0	0	0.000884614	0	0	0	0.000722028	0	0
Staphylococcus capitis|29388	0	0	0	0	0	0	0	0	0	0	0	0	0	0	0	0	0	0	0	0	0	0	0	0	0	0	0	0	0	0	0	0	0	0	0	0	0	0	0	0	0	0	0	0	0	0	0	0	0
Staphylococcus cohnii|29382	0	0	0	0	0	0	0	1.71e-05	0	0	0	0	0	0	7.78e-05	0	0	0	0	0	0	0	0	0	0	0	0	0	0	0	0	0	0	0	0	0	0	0	0	0	0	0	0	0	0	0	0	0	0
Staphylococcus epidermidis|1282	0	0	0	0	0	0	0	0	0	0	0.000312912	0	0	0.000126946	0.000123032	0	0.000555006	0.000389167	0	0	0	0	0	0	0	0	0	0	0	0	0	0	0	0	0	0	0	0	0	0	0	0	0	0	0	0	0	0	0
Staphylococcus hominis|1290	0	0	0	0	0	0	0	0	0	0	0	0.000144399	0	0	0	0	0	0	0	0	0	0	0	0	0	0	0	0	0	0	0	0	0	0	0	0	0	0	0	0	0	0	0	0	0	0	0	0	0
Staphylococcus warneri|1292	0	0	0	0	0	0	0	0	0	0	0	0	0	0	0	0	0	0	0	0	0	0	0	0	0	0	0	0	0	0	0	0	0	0	0	0	0	0	0	0	0	0	0	0	0	0	0	0	0
Stenotrophomonas maltophilia|40324	7.28094	7.24908	7.08424	7.71023	7.92539	7.14751	8.74849	8.60306	0.0531985	0.240745	0.677818	0.362836	0.199266	0.352533	0.30254	0.091708	0.239782	0.310012	4.05342	3.34694	3.72078	3.97694	3.72131	6.07086	2.76503	1.23397	1.10867	1.48221	1.5549	1.65851	1.3304	0.823445	1.25344	1.3052	1.8851	4.17317	1.91373	0.958907	2.89116	8.77549	5.06652	3.55988	5.93989	3.79955	4.08804	2.56866	3.60053	2.91615	0.017276
Streptococcus mitis|28037	0	0	0	0	0	0	0	0	0	0	0	0	0	0	0	0	0	0	0	0	0	0	0	0	0	0	0	0	0	0	0	0	0	0	0	0	0	0	0	0	0	0	0	0	0	0	0	0	0
Streptococcus oralis|1303	0	0	0	0	0	0	0	0	0	0	0	0	0	0	0	0	0	0	0	0	0	0	0	0	0	0	0	0	0	0	0	0	0	0	0	0	0	0	0	0	0	0	0	0	0	0	0	0	0
Streptococcus pluranimalium|82348	0.000836593	0.00103381	0.000764073	0.00102021	0.000679984	0.00118313	0.00128076	0.00121258	0	0.00646159	0	0	0	0	0	0	0	0	0	0	0	0	0.000126106	0.000219677	0	0	0	0	0	0	0	0	0	0	0	0.000188676	0	0	0	0.000478022	0.000242794	0	0	0	0.000126786	0	0.000134615	0.000103685	0
Streptococcus sanguinis|1305	0	0	0	0	0	0	0	0	0	0	0	0	0	0	0	0	0	0	0	0	0	0	0	0	0	0	0	0	0	0	0	0	0	0	0	0	0	0	0	0	0	0	0	0	0	0	0	0	0
Streptomyces albidoflavus|1886	0.000350693	0.000223339	0.000472519	0.000289345	0.000248623	0.000265334	0.000245039	0.000447458	9.34e-05	0.000372697	0	0	0	0	0	0	0	0	0	0	0	0	0	0	0	0	0	0	0	0	0	0	0	0	0	0	0	0	0	0	0	0	0	0	0	0	0	0	0
Streptomyces cynarae|2981134	0	0	0	0	0	0	0	0	0.000628313	0.000224517	0	0	0	0	0	0	0	0	0	0	0	0	0	0	0	0	0	0	0	0	0	0	0	0	0	0	0	0	0	0	0	0	0	0	0	0	0	0	0
Streptomyces phaeochromogenes|1923	0	0	1.38e-05	0	0	0	0	0	0	0	0	0	0	0	0	0	0	0	0	0	0	0	0	0	0	0	0	0	0	0	0	0	0	0	0	0	0	0	0	0	0	0	0	0	0	0	0	0	0
Streptomyces rochei|1928	0	0	0	0	0	0	0	0	0	0	0	0	0	0	0	0	0	0	0	0	0	0	0	0	0	0	0	0	0	0	0	0	0	0	0	0	0	0	0	0	0	0	0	0	0	0	0	0	0
Streptomyces sp. BPTC-684|3043734	0	0	1.51e-05	1.71e-05	0	0	0	1.11e-05	0	0	0	0	0	0	0	0	0	0	0	0	0	0	0	0	0	0	0	0	0	0	0	0	0	0	0	0	0	0	0	0	0	0	0	0	0	0	0	0	0
Streptomyces sp. RerS4|2942449	0	3.45e-05	3.02e-05	2.04e-05	0	2.9e-05	1.85e-05	3.59e-05	0	0	0	0	0	0	0	0	0	0	0	0	0	0	0	0	0	0	0	0	0	0	0	0	0	0	0	0	0	0	0	0	0	0	0	0	0	0	0	0	0
Streptomyces sp. T12|477697	14.3569	10.8252	15.0882	13.2746	13.8309	11.7729	12.895	13.4156	0.397001	0.723011	0.715602	1.18551	0.56897	0.841202	1.00129	0.072555	0.730659	0.270933	0.357146	0.383537	0.39335	0.358186	0.415005	0.926741	0.297307	0.0475826	0.0631903	0.0826605	0.0977989	0.0962247	0.200491	0.08764	0.128594	0.128407	0.169747	0.587007	0.168077	0.069728	0.266436	1.30287	0.689057	0.351123	0.6299	0.64824	0.615347	0.297464	0.526668	0.488095	0.0182108
Streptomyces sp. TLI_053|1855352	0	0	1.51e-05	1.18e-05	1.37e-05	0	1.85e-05	2.22e-05	0	0	0	0	0	0	0	0	0	0	0	0	0	0	0	0	0	0	0	0	0	0	0	0	0	0	0	0	0	0	0	0	0	0	0	0	0	0	0	0	0
Stutzerimonas balearica|74829	0	0	0	0	0	0	0	0	0	0	0.000366644	0	0	0	0	0	0	0	0	0	0	0	0	0	0	0	0	0	0	0	0	0	0	0	0	0	0	0	0	0	0	0	0	0	0	0	0	0	0
Stutzerimonas stutzeri|316	0	2.65e-05	4.27e-05	5.47e-05	0.000105665	5.51e-05	3.7e-05	3.5e-05	0	0	0.000777539	0.00053559	0.00123899	0.000300808	0.000692995	0.00129352	0.00155208	0.00104991	0	0	0	0	0	0	0	0	0	0	0	0	0	0	0	0	0	0	0	0	0	0	0	0	0	0	0	0	0	0	0
Sugiyamaella lignohabitans|796027	0	0	0.00025888	0	0.000170307	0	0	0.000104179	0	0	0	0	0	0	0	0	0	0	0	0	0	0	0	0	0	0	0	0	0	0	0	0	0	0	0	0	0	0	0	0	0	0	0	0	0	0	0	0	0
Sulfuriroseicoccus oceanibius|2707525	0	0	0	0	0	0	0	0	0	0	0	0	0	0	0	0	0	0	0	0	0	0	0	0	0	0	0	0	0	0	0	0	0	0	0	0	0	0	0	0	0	0	0	0	0	0	0	0	0
Synechococcus sp. JA-3-3Ab|321327	0	0.000286656	0	0.00043509	0	0	0	0.000409885	0	0	0	0	0	0	0	0	0	0	0	0	0	0	0	0	0	0	0	0	0	0	0	0	0	0	0	0	0	0	0	0	0	0	0	0	0	0	0	0	0
Synechococcus sp. PCC 6312|195253	0	0	0	0	0	0	0	0	0.00142204	0.00367758	0	0	0	0	0	0	0	0	0	0	0	0	0	0	0	0	0	0	0	0	0	0	0	0	0	0	0	0	0	0	0	0	0	0	0	0	0	0	0
Synechocystis sp. LKSZ1|3144951	0.000552095	0.000425955	0.000770357	0.000423302	0.000431361	0.000175439	0.00022082	0.000314245	0.367961	0.174836	0	0	0	0	0	0	0	0	0	0	0	0	0	0	0	0	0	0	0	0	0	0	0	0	0	0	0	0	0	0	0	0	0	0	0	0	0	0	0.567132
Talaromyces marneffei|37727	0	0	0	0	0	0	0	0	0	0	0	0	0	0	0	0	0	0	0	0	0	0	0	0	0	0	0	0	0	0	0	0	0	0	0	0	0	0	0	0	0	0	0	0	0	0	0	0	0
Talaromyces rugulosus|121627	0.000129573	0.000126635	0.000290298	0.000144673	0.000192683	0	0.000190902	7.09e-05	0.000550941	0	0	0	0	0	0	0	0	0	0	0	0	0	0	0	0	0	0	0	0	0	0	0	0	0	0	0	0	0	0	0	0	0	0	0	0	0	0	0	0
Tannerella forsythia|28112	0	0	0	2.57e-05	0	0	0	0	0	0	0	0	0	0	0	0	0	0	0	0	0	0	0	0	0	0	0	0	0	0	0	0	0	0	0	0	0	0	0	0	0	0	0	0	0	0	0	0	0
Tannerella serpentiformis|712710	0	0	0	0	0	0	0	0	0	0	0	0	0	0	0	0	0	8.12e-05	0	0	0	0	0	0	0	0	0	0	0	0	0	0	0	0	0	0	0	0	0	0	0	0	0	0	0	0	0	0	0
Tatumella ptyseos|82987	0	0	0	0	0	0	0	0	0	0	0	0	0	0	0	0	0	0	0	0	0	0	0	0	0	0	0	0	0	0	0	0	0	0	0	0	0	0	0	0	0	0	0	0	0	0	0	0	0
Tautonia plasticadhaerens|2527974	0	0	0	0	0	0	0	0	0	0	0	0	0	0	0	0	0	0	0	0	0	0	0	0	0	0	0	0	0	0	0	0	0	0	0	0	0	0	0	0	0	0	0	0	0	0	0	0	0
Tefnutvirus siom18|2734147	1.83e-05	0	2.39e-05	2.57e-05	2.24e-05	0	2.56e-05	1.37e-05	0	0	0	0	0	0	0	0	0	0	0	0	0	0	0	0	0	0	0	0	0	0	0	0	0	0	0	0	0	0	0	0	0	0	0	0	0	0	0	0	0
Telmatocola sphagniphila|1123043	0	0	0	0	0	0	0	1.45e-05	0	0	0	0	0	0	0	0	0	0	0	0	0	0	0	0	0	0	0	0	0	0	0	0	0	0	0	0	0	0	0	0	0	0	0	0	0	0	0	0	0
Telopea speciosissima|54955	0.0395523	0.0253248	0.0430508	0.0402072	0.0362268	0.0190678	0.0318437	0.0305706	0.00259729	0.00121239	0.00545858	0.00719895	0.000563454	0.00193179	0.00117759	0.000471391	0.00103902	0.00112831	0.000102935	0.000117528	0.000105973	0.000127511	0.000697784	0.00160848	0.000222156	0	5.1e-05	6.58e-05	0.000124738	0.000120325	0.000178105	5.35e-05	0.000148547	0.000129822	0.000270427	0.000518859	0.000287383	8.62e-05	0.000319315	0.00102223	0.000515937	0.000166094	0.000129169	0.000331664	0.000192365	0.000136893	0.000477272	0.00041474	0.00173943
Tenacibaculum polynesiense|3137857	0	0	0	0	0	0	0	0	0.000345506	0.00171531	0	0	0	0	0	0	0	0	0	0	0	0	0	0	0	0	0	0	0	0	0	0	0	0	0	0	0	0	0	0	0	0	0	0	0	0	0	0	0.006372
Tepidicaulis sp.|1920809	0	0	0	0	0	0	0	0	0	0	0	0	0	0	0	0	0	0	0	0	0	0	0	0	0	0	0	0	0	0	0	0	0	0	0	0	0	0	0	0	0	0	0	0	0	0	0	0	0
Theobroma cacao|3641	9.86e-05	9.79e-05	0.000209869	0.00011038	0.000213816	7.54e-05	0.000274957	0.000125527	0.000592295	6.29e-05	0	0	0	0	0	0	0	0	0	0	0	0	0	0	0	0	0	0	0	0	0	0	0	0	0	0	0	0	0	0	0	0	0	0	0	0	0	0	0
Thermofilum adornatum|1365176	0.000319708	0.000371848	0.00063589	0.000412585	0.000558158	0.000194288	0.000844815	0.000235684	0	0	0	0	0	0	0	0	0	0	0	0	0	0	0	0	0	0	0	0	0	0	0	0	0	0	0	0	0	0	0	0	0	0	0	0	0	0	0	0	0
Thermomonas carbonis|1463158	0	0	0	0	0	0	0	0	0	0	0	0	0	0	0	0	0	0	0	0	0	0	0	0	0	0	0	0	0	0	0	0	0	0	0	0	0	0	0	0	0	0	0	0	0	0	0	0	0
Thermosipho melanesiensis|46541	0	0	0	0	0	0	0	0	0.00024012	0	0	0	0	0	0	0	0	0	0	0	0	0	0	0	0	0	0	0	0	0	0	0	0	0	0	0	0	0	0	0	0	0	0	0	0	0	0	0	0
Thermospira aquatica|2828656	0	0	0	0	0	0	1.71e-05	0	0	0	0	0	0	0	0	0	0	0	0	0	0	0	0	0	0	0	0	0	0	0	0	0	0	0	0	0	0	0	0	0	0	0	0	0	0	0	0	0	0
Thermosulfidibacter takaii|412593	0	0	0	0	0	0	0	0	0	0	0	0	0	0	0	0	0	0	0	0	0	0	0	0	0	0	0	0	0	0	0	0	0	0	0	0	0	0	0	0	0	0	0	0	0	0	0	0	0
Thermosynechococcus sp.|2814275	0	0	0	0	0	0	0	0	0.00153143	0.00202065	0	0	0	0	0	0	0	0	0	0	0	0	0	0	0	0	0	0	0	0	0	0	0	0	0	0	0	0	0	0	0	0	0	0	0	0	0	0	0
Thermothelomyces thermophilus|78579	0	0	0	0	0.000133013	0	0	0	0	0	0	0	0	0	0	0	0	0	0	0	0	0	0	0	0	0	0	0	0	0	0	0	0	0	0	0	0	0	0	0	0	0	0	0	0	0	0	0	0
Thermothielavioides terrestris|2587410	0	0	8.92e-05	0	0.000135499	0	0	0	0.0131946	0.0583159	0	0	0	0	0	0	0	0	0	0	0	0	0	0	0	0	0	0	0	0	0	0	0	0	0	0	0	0	0	0	0	0	0	0	0	0	0	0	0.0211808
Tobamovirus rapae|3432887	0	0	0	0	0	0	0	0	0	0	0	0	0	0	0	0	0	0	0	0	0	0	0	0	0	0	0	0	0	0	0	0	0	0	0	0	0	0	0	0	0	0	0	0	0	0	0	0	0
Tobamovirus tomatotessellati|3432892	0	0	0	0	0	0	0	0	0	0	0	0	0	0	0	0	0	0	0	0	0	0	0	0	0	0	0	0	0	0	0	0	0	0	0	0	0	0	0	0	0	0	0	0	0	0	0	0	0
Torulaspora delbrueckii|4950	0	0	0	0	0	0	0	0	0	0	0	0	0	0	0	0	0	0	0	0	0	0	0	0	0	0	0	0	0	0	0	0	0	0	0	0	0	0	0	0	0	0	0	0	0	0	0	0	0.00118329
Treponema peruense|2787628	0	0	5.15e-05	2.89e-05	5.72e-05	2.9e-05	4.27e-05	2.56e-05	0	0	0	0	0	0	0	0	0	0	0	0	0	0	0	0	0	0	0	0	0	0	0	0	0	0	0	0	0	0	0	0	0	0	0	0	0	0	0	0	0
Trichoderma asperellum|101201	0.00047745	0.000286656	0.000519017	0.000304348	0.000704846	0.000284183	0.000663885	0.000447458	0.000449557	0	0	0	0	0	0	0	0	0	0	0	0	0	0	0	0	0	0	0	0	0	0	0	0	0	0	0	0	0	0	0	0	0	0	0	0	0	0	0	0.00685715
Trichoderma atroviride|63577	0	0	0	0	0	0	9.97e-05	8.2e-05	0	0	0	0	0	0	0	0	0	0	0	0	0	0	0	0	0	0	0	0	0	0	0	0	0	0	0	0	0	0	0	0	0	0	0	0	0	0	0	0	0
Trichoderma breve|2034170	0.000180276	0.000108216	0.00023626	0.000165034	0.000512163	0	0.000378956	0.000211774	0.0010125	0	0	0	0	0	0	0	0	0	0	0	0	0	0	0	0	0	0	0	0	0	0	0	0	0	0	0	0	0	0	0	0	0	0	0	0	0	0	0	0
Trichodesmium erythraeum|1206	0.000440831	0.000499634	0.000869636	0.00064942	0.000579291	0.000413225	0.00040175	0.00049784	0.0783364	0.0672607	0	0	0	0	0	0	0	0	0	0	0	0	0	0	0	0	0	0	0	0	0	0	0	0	0	0	0	0	0	0	0	0	0	0	0	0	0	0	0.154886
Trichothermofontia sichuanensis|3045816	0	0	0	0	0	0	0	7.6e-05	0	0.0237583	0	0	0	0	0	0	0	0	0	0	0	0	0	0	0	0	0	0	0	0	0	0	0	0	0	0	0	0	0	0	0	0	0	0	0	0	0	0	0
Trifolium pratense|57577	0.0177783	0.0119406	0.0168712	0.0150674	0.0158261	0.0122953	0.0167225	0.0170247	0.00453826	0.00551413	0.00102092	0.00213186	0.00231743	0.00258308	0.00187309	0.000701475	0.00160371	0.00171626	0.00473056	0.00511464	0.00538697	0.0048742	0.00409002	0.00419992	0.00400719	0.004992	0.00399933	0.00491932	0.00355504	0.00323712	0.00337975	0.00380035	0.00337726	0.00317391	0.00261863	0.00436707	0.00314972	0.00308825	0.00398205	0.00358149	0.00372428	0.00614144	0.00477535	0.00545777	0.0050802	0.00528322	0.00392016	0.00445431	0.014655
Tripterygium wilfordii|458696	0.0086448	0.00536589	0.0112085	0.00814668	0.0116107	0.00830655	0.0151824	0.00998412	0.00602033	0.00147283	0.000164358	0.000273046	0.000245375	0.000408436	0.000517235	5.89e-05	0.000519512	0.0024442	0.000116362	8.27e-05	0.000110389	8.64e-05	8.41e-05	0.00010053	0.000100599	4.23e-05	5.95e-05	5.17e-05	8.73e-05	0.000221242	5.51e-05	8.03e-05	6.12e-05	0	5.41e-05	7.86e-05	0.000567103	0	0	0.000408157	0.000130068	5.67e-05	0.000109598	7.98e-05	8.74e-05	7.7e-05	6.53e-05	7.05e-05	0.00163885
Triticum aestivum|4565	0.00415762	0.00374265	0.00458444	0.00438948	0.00505575	0.00435409	0.00554899	0.00473844	0.00607369	0.00205657	0.000926093	0.00114732	0.000524073	0.000491227	0.000655332	0.000418079	0.000532419	0.000321973	0	0	0	0	0.000117699	0	0	0	0	0	0	0	0	0	0	0	0	9.43e-05	0	0	0	0.00031623	0.000112726	0	0.000105684	0	0	0	0	0	0.000780969
Triticum dicoccoides|85692	0.00704485	0.00385202	0.00981985	0.0063956	0.00772223	0.00438599	0.00844672	0.00671187	0.00342037	0.00191288	0.00171944	0.00134423	0.00189635	0.00202838	0.00200115	0.00177614	0.00269113	0.00184225	0.000241675	0.000191527	0.000163375	0.000238569	0.000126106	0.000305313	0.000108982	0	0	0	0	0.000120325	0	0	0	0	0	0.000165092	0.000180093	0	0	0.000448605	0.000242794	0.000206605	0.000211368	0.000222509	0.000306036	0	0.000256993	0.000103685	0.000988045
Triticum urartu|4572	0.00249288	0.00126866	0.00530579	0.00298562	0.00256827	0.00181529	0.00356874	0.00284443	0.000441553	0.00026493	9.48e-05	0.000141774	0.000157525	0.000115908	0.000128053	6.45e-05	0.000212968	0.000134389	0	0	0	0	0	0	0	0	0	0	0	0	0	0	0	0	0	0	0	0	0	0	0	0	0	0	0	0	0	0	0.000337237
Tymovirus plantagonis|3048273	0	0	0	0	0	0	0	0	0	0	0	0	0	0	2.51e-05	0	0	0	0	0	0	0	0	0	0	0	0	0	0	0	0	0	0	0	0	0	0	0	0	0	0	0	0	0	0	0	0	0	0
Typha angustifolia|59011	0	0	0.000134467	0.00011038	0	0	0	0	4e-05	0	0	0	0	0	0	0	0	0	0	0	0	0	0	0	0	0	0	0	0	0	0	0	0	0	0	0	0	0	0	0	0	0	0	0	0	0	0	0	0.000668557
Typha latifolia|4733	0	0.000208373	0.000319202	0.000126455	0.000136743	0	0.000458736	0.000179325	0.00318826	0.00168387	0.000202287	0.000782381	0.000633128	0.000612654	0.000710571	0.000272172	0.000809922	0.00059915	0	0	0	0	0	0	0	0	0	0	0	0	0	0	0	0	0	0	0	0	0	0	0	0	0	0	0	0	0	0	0.000313571
Unuamitovirus alar1|2956583	0	0	0	0	0	0	0	0	0	0	6.32e-05	0	4.54e-05	0	5.02e-05	5.05e-05	7.1e-05	8.12e-05	0	0	0	0	0	0	0	0	0	0	0	0	0	0	0	0	0	0	0	0	0	0	0	0	0	0	0	0	0	0	0
Usitatibacter rugosus|2732067	0	0	0	0	0	0	0	0	0	0	0	0	0	0	0	0	0	0	0	0	0	0	0	0	0	0	0	0	0	0	0	0	0	0	0	0	0	0	0	0	0	0	0	0	0	0	0	0	0
Ustilaginoidea virens|1159556	0.000864762	0.000910624	0.000738939	0.00122275	0.00258568	0.00109323	0.00182212	0.00228596	0.000681673	0	0	0	0	0.00179933	0	0	0	0	0	0	0	0	0	0.0125588	0	0	0	0	0	0	0	0	0	0	0	0	0	0	0	0.00904933	0	0	0	0	0	0	0	0	0
Vanrija pseudolonga|143232	0.000236612	0.000195709	0.000256367	0.000277557	0.000402769	0.000301582	0.000326244	0.00033047	0	0	0.00341675	0.00958023	0.00233258	0.005547	0.00246817	0.00406855	0.00497247	0.00462241	0	0	0	0	0	0	0.00318563	0	0	0	0	0	0	0	0	0	0	0	0	0	0	0.00800871	0.00306093	0	0.00327229	0	0	0	0	0	0
Variovorax paradoxus|34073	4.37e-05	4.95e-05	5.53e-05	0.000135028	8.7e-05	5.65e-05	4.99e-05	5.64e-05	0	0	0	0	0	0	0	0	0	0	0	0	0	0	0	0	0	0	0	0	0	0	0	0	0	0	0	0	0	0	0	0	0	0	0	0	0	0	0	0	0
Variovorax sp. PAMC28562|2762323	0	0	0	0	0	0	0	0	0	0	0	0	0.000172671	0.000143505	0	0.00219141	0.000303317	0.000296775	0	0	0	0	0	0	0	0	0	0	0	0	0	0	0	0	0	0	0	0	0	0	0	0	0	0	0	0	0	0	0
Variovorax ureilyticus|1836198	0	0	0	0	0	0	0	0	0	0	0	0	0.000902738	0.000924501	0.00145629	0	0.000974488	0.00171346	0	0	0	0	0	0	0	0	0	0	0	0	0	0	0	0	0	0	0	0	0	0	0	0	0	0	0	0	0	0	0
Velarivirus nanoavii|3433155	0	0	0	0	0	0	0	0	0	0	0	0	0	0	0	0	0	0	0	0	0	0	0	0	0	0	0	0	0	0	0	0	0	0	0	0	0	0	0	0	0	0	0	0	0	0	0	0	0.00123653
Vibrio anguillarum|55601	0.000619699	0.00119613	0.00464853	0.00107808	0.00158373	0.000897496	0.00196316	0.000593479	0	0.00122586	0.000233894	0	0	7.73e-05	0.000230998	0	9.36e-05	0	0	0	0	0	0	0	0	0	0	0	0	0	0	0	0	0	0	0	0	0	0	7.35e-05	0	0	0	0	0	0	0	0	0
Vibrio harveyi|669	0	0	3.39e-05	2.57e-05	3.85e-05	3.04e-05	1.85e-05	2.39e-05	0	0	0	0	0	0	0	0	0	0	0	0	0	0	0	0	0	0	0	0	0	0	0	0	0	0	0	0	0	0	0	0	0	0	0	0	0	0	0	0	0
Vicia villosa|3911	0.000847861	0.000216431	0.00140876	0.000766229	0.0011822	0.000485721	0.00135484	0.0008044	0.000717691	0.000386168	0.000151715	0.00027042	0.000239316	0.000220776	0.000160695	0.000173966	0.000225875	0	0	0	0	0	0	0	0	0	0	0	0	0	0	0	0	0	0	0	0	0	0	5.88e-05	0	0	0	0	0	0	0	0	0.000999877
Vigna angularis|3914	0.000887296	0.00102229	0.0010129	0.00119382	0.000771974	0.00121793	0.00128503	0.000878691	0.000361513	0.0001392	6.95e-05	0.000128647	0.000136319	9.11e-05	0.000115499	9.82e-05	0.000138752	0.000159587	0	0	0	0	0	0	0	0	0	0	0	0	0	0	0	0	0	0	0	0	0	4.78e-05	0	0	0	0	0	0	0	0	0.0015856
Vigna radiata|157791	0.00158305	0.00165547	0.00286528	0.00336819	0.00359882	0.00181674	0.00295044	0.00167968	0.000194764	0.00040413	0.00159301	0.00183256	0.00360489	0.0023899	0.00209656	0.00185751	0.00447877	0.00125989	0	5.66e-05	5.3e-05	0	0	7.45e-05	7.13e-05	6.34e-05	0	6.11e-05	0	5.05e-05	0	4.46e-05	0	9.85e-05	0	7.47e-05	6.51e-05	0	8.92e-05	0.000158115	8.67e-05	0	0	0	7e-05	6.42e-05	0	4.56e-05	0.00465623
Vigna unguiculata|3917	0.00885465	0.0066875	0.0121309	0.0101689	0.0104347	0.00890681	0.0110852	0.0115511	0.00234517	0.00155814	0.000366644	0.000336056	0.000175701	0.000419475	0.000238531	0	0.000209741	0.000467561	0.000138739	9.14e-05	5.74e-05	9.05e-05	9.67e-05	0.000104253	5.03e-05	0	0	5.64e-05	5.41e-05	0	0	0	0	0	5.41e-05	0	0	0	0	0.000187532	0.000138739	0.000137737	0.000301395	0.00012175	0.000122414	9.84e-05	6.93e-05	5.39e-05	0.00659682
Vitis riparia|96939	0.00688288	0.000414443	0.00105437	0.00117989	0.00384744	0.00391911	0.00448906	0.00184705	0.00392729	0.000237988	0	6.3e-05	0	0	0	0	0	0	0	0	0	0	0	0	0	0	0	0	0	0	0	0	0	0	0	0	0	0	0	0	0	0	0	0	0	0	0	0	0.00436633
Vitis vinifera|29760	0.0148164	0.00113627	0.00373868	0.00347965	0.00784778	0.00707702	0.00388786	0.00439516	0.0124195	0.000916028	7.9e-05	0.000152275	0.000102997	6.9e-05	0.000123032	5.33e-05	9.03e-05	8.68e-05	0	0	0	0	0	0	0	0	0	0	0	0	0	0	0	0	0	0	0	0	0	0	0	0	0	0	0	0	0	0	0.0181398
Wolbachia endosymbiont (group A) of Lypha dubia|3066146	0	0	0.000441102	0	0	0	0	0	0	0	0	0	0	0	0	0	0	0	0	0	0	0	0	0	0	0	0	0	0	0	0	0	0	0	0	0	0	0	0	0	0	0	0	0	0	0	0	0	0
Wolbachia endosymbiont of Bemisia tabaci|215173	0	0	0.000109333	0	0	0	0	0	0	0	0	0	0	0	0	0	0	0	0	0	0	0	0	0	0	0	0	0	0	0	0	0	0	0	0	0	0	0	0	0	0	0	0	0	0	0	0	0	0
Wukongibacter sp. M2B1|3088895	0	0	1.76e-05	0	0	0	0	0	0	0	0	0	0	0	0	0	0	0	0	0	0	0	0	0	0	0	0	0	0	0	0	0	0	0	0	0	0	0	0	0	0	0	0	0	0	0	0	0	0
Xanthomonas albilineans|29447	0.777981	0.567481	0.696967	0.747359	0.441974	0.684479	0.592503	0.690146	0.035475	0.0432015	0.00157088	0.00196908	0.00245981	0.002274	0.00259371	0.00198377	0.00393022	8.96e-05	0.00401448	0.00504064	0.00518386	0.00821828	0.0146913	0.0296191	0.0093515	0.000765074	0.00097327	0.0012357	0.00308935	0.0026355	0.00261644	0.0015701	0.00317629	0.00260091	0.00904127	0.022079	0.0092614	0.00240243	0.0117865	0.0397935	0.0263995	0.00322061	0.00505326	0.00277507	0.0092554	0.00296031	0.0195845	0.0114842	0.00535437
Xanthomonas arboricola|56448	0	0	0	0	0	0	0	0	0	0	0	0	0	0	0	0	0	0	0	0	0	0	0	0	0	0	0	0	0	0	0	0	0	0	0	0	0	0	0	0	0	0	0	0	0	0	0	0	0
Xanthomonas sp. NCPPB 2632|3240912	0	0	0	0	0	0	0	0	0	0	0	0	0	0	0	0	0	0	0	0	0	0	0	0	0	0	0	0	0	0	0	0	0	0	0	0	0	0	0	0	0	0	0	0	0	0	0	0	0
Xylophilus rhododendri|2697032	0	0	0	0	0	0	0	0	0	0	7.9e-05	8.4e-05	0.000142378	0.000220776	0.000145629	0.000482615	0.000129071	5.88e-05	0	0	0	0	0	0	0	0	0	0	0	0	0	0	0	0	0	0	0	0	0	0	0	0	0	0	0	0	0	0	0
Xylophilus sp. GOD-11R|3089814	0	0	0	0	0	0	0	0	0	0	0.000464627	0.000343933	0.00076036	0.000529863	0.000527279	0.00138331	0.000503378	0.000543155	0	0	0	0	0	0	0	0	0	0	0	0	0	0	0	0	0	0	0	0	0	0	0	0	0	0	0	0	0	0	0
Yamadazyma tenuis|2315449	0.000152108	0.000112821	0.00026265	8.14e-05	0	0	0	0	0.000281474	0	0	0	0	0	0	0	0	0	0	0	0	0	0	0	0	0	0	0	0	0	0	0	0	0	0	0	0	0	0	0	0	0	0	0	0	0	0	0	0
Yarrowia lipolytica|4952	0.000470408	9.21e-05	0.00039963	0.000245408	0.000467411	0.000110193	0.000413147	0.000148583	0.00374987	0.00414907	0	0	0	0	0	0	0	0	0	0	0	0	0	0	0	0	0	0	0	0	0	0	0	0	0	0	0	0	0	0	0	0	0	0	0	0	0	0	0
Yersinia pseudotuberculosis|633	0	0	0	0	0	0	0	0	0	0	0	0	0	0	0	0	0	0	0	0	0	0	0	0	0	0	0	0	0	0	0	0	0	0	0	0	0	0	0	0	0	0	0	0	0	0	0	0	0
Zea mays|4577	0.00384354	0.00487086	0.00568908	0.00552542	0.0052621	0.00551982	0.0059365	0.00512869	0.00104852	0.000318814	0.000281305	0.000217911	7.88e-05	9.66e-05	9.54e-05	6.73e-05	7.74e-05	7.84e-05	0.000273003	0.00025682	0.000410646	0.000378419	0.000449777	0.000238293	0.000276647	0.00090879	0.000250755	0.000587311	0	0	0	0.00173068	0	0	0	0.000294807	0	0	0	0.000143407	0	0	0.000199625	0	0.000808809	0.000312287	0	0.000290318	0.000354986
Zingiber officinale|94328	0.168523	0.144797	0.122292	0.106925	0.140929	0.131058	0.131596	0.0915999	0.00120327	0.000597214	0.000812307	0.00175379	0.00141772	0.00160615	0.00166972	0.000892276	0.00191671	0.00164346	0	0	0	0	0	7.45e-05	4.19e-05	0	0	0	0	0	0	0	0	0	0	5.5e-05	0	0	0	8.83e-05	5.64e-05	4.86e-05	3.91e-05	7.56e-05	7.87e-05	0	0	6.22e-05	0.0112412
Ziziphus jujuba|326968	0.0269428	0.0150995	0.0394302	0.0273163	0.020494	0.0198218	0.0253373	0.027768	0.0264719	0.0110821	0.000644789	0.000695741	0.000702803	0.000761678	0.000780875	0.000578015	0.000903499	0.00059355	0	0	0	0	0	6.33e-05	0	0	0	0	0	0	0	0	0	0	0	0	0	0	0	0.00011399	0	6.48e-05	0	0	0	0	0	0	0.0648796
Zunongwangia sp. SCSIO 43204|2779359	0	0	0	0	0	0	0	0	0	0	0	0	0	0	0	0	0	0	0	0	0	0	0	0	0	0	0	0	0	0	0	0	0	0	0	0	0	0	0	0	0	0	0	0	0	0	0	0	0
Zygosaccharomyces rouxii|4956	0	0	7.79e-05	8.47e-05	0.000231219	0	0	6.06e-05	0.00268801	0.00434664	0	0	0	0	0	0	0	0	0	0	0.00723708	0.00559402	0.00675926	0	0.00588503	0.0107871	0.00689364	0.0122114	0.00777119	0.0036796	0.00646266	0.00642759	0.0119974	0.00519286	0	0	0.00923458	0.00731407	0	0	0.00723612	0.00512867	0.0044309	0	0	0.00468431	0.00708974	0.00679345	0
Zymoseptoria tritici|1047171	0.000484492	0.000413292	0.000702495	0.000561544	0.000262297	0.000395826	0.000210847	0.000228853	0	0	0.00205447	0.00256768	0.00100574	0.00181588	0.00145881	0.000976453	0.00213613	0.00201303	0	0	0	0	0	0	0	0	0	0	0	0	0	0	0	0	0	0	0	0	0	0	0	0	0	0	0	0	0	0	0.0021595
[Leptolyngbya] sp. PCC 7376|111781	0	0	0	0	0	0	0	0	0	0	0	0	0	0	0	0	0	0	0	0	0	0	0	0	0	0	0	0	0	0	0	0	0	0	0	0	0	0	0	0	0	0	0	0	0	0	0	0	0.062732
uncultured Acetobacteroides sp.|1760811	0.000343651	0.000367243	0.000276474	0.000321495	0.000489787	0.000362478	0.000410298	0.000432941	0.00012006	0.0116569	0.00122952	0.000645858	0.000820946	0.0013495	0.000514725	0.000260949	0.000738933	0.000775535	0.00186179	0.00135375	0.00127609	0.00150956	0.00176968	0.00151912	0.00185689	0	0.00204429	0	0	0.00200282	0	0	0	0	0.00338484	0.00183959	0.00352907	0	0.00277523	0.00239747	0.00272709	0.00132065	0.00179663	0.00144421	0.00121977	0.00184378	0.00295338	0.00221471	0.00156785
[truncated: 8 more columns]

## Sheet: S9
Table S9. Taxonomic composition and relative abundance of the microbial species across sequencing samples of family Vitaceae
Species	ERR1059552	ERR1059553	ERR1059554	ERR1059555	ERR1059556	ERR1059557	SRR11559040	SRR11637955	SRR11637956	SRR11637957	SRR11637958	SRR11637959	SRR11637960	SRR11637961	SRR13403354	SRR13403355	SRR13403356	SRR13403357	SRR13403358	SRR13403359	SRR14546118	SRR14546119	SRR14546120	SRR14546121	SRR14546122	SRR14546123	SRR14546124	SRR14546125	SRR14546136	SRR14546137	SRR25078427	SRR25078428	SRR25078429	SRR25078430	SRR25078431	SRR25078432	SRR25078433	SRR25078434	SRR25078435	SRR25078436	SRR25078437	SRR25078438	SRR25078439	SRR25078440	SRR25078441	SRR25078442	SRR25078443	SRR25078444	SRR7440003
Acaryochloris marina|155978	0	0	0	0	0	0	0	0	0	0	0	0	0	0	0	0	0	0	3.5405e-05	3.76289e-05	0	0	0	0	0	0	0	0	0	0	0	0	0	0	0	0	0	0	0	0	0	0	0	0	0	0	0	0	0
Acetivibrio thermocellus|1515	0	0	0	2.89887e-05	0	0	0	0	0	0	0	0	0	0	0	0	0	0	0	0	0	0	0	0	0	0	0	0	0	0	0	0	0	0	0	0	0	0	0	0	0	0	0	0	0	0	0	0	0
Acetobacter sp. KSO5|3373674	0	0	0	0	0	0	0	0	0	0	0	0	0	0	0	0	0	0	0	0	0	0	0	0	0	0	0	0	0	0	0	0	0	0	0	0	0	0.000332041	0	0	0	0	0	0	0	0	0	0	0
Acidihalobacter aeolianus|2792603	0	0	0	0	0	0	0	0	0	0	0	0	0	0	0	5.42831e-05	0	0	0	0	0	0	0	0	0	0	0	0	0	0	0	0	0	0	0	0	0	0	0	0	0	0	0	0	0	0	0	0	0
Acidovorax sp. BLS4|3273430	0.00336587	0.0078783	0.0150184	0.00938268	0.0111443	0.0161242	0.178979	0.0462845	0.0319015	0.241143	0.0922729	0.0562852	0.0370096	0.449086	0.0747228	0.0742722	0.24493	0.0206415	0.0227627	0.0253619	0.196477	0.512872	0.218928	0.593094	0.311469	0.183884	0.268234	0.26866	0.209491	0.213022	0.133762	0.13915	0.101953	0.0822393	0.162252	0.135244	0	0.123668	0	0.130413	0.149567	0.224708	0.60862	0.14149	0.131605	0.113938	0.0904294	0.379925	0.729168
Acinetobacter baumannii|470	0.333642	0.41606	0.367738	0.423515	0.380376	0.404698	0	0.0560495	0.0107393	0.0719844	0.0650495	0	0.0276257	0	0.0124845	0.0266789	0.0179056	0.0351996	0.0244185	0.0348042	0	0	0	0	0	0	0	0	0	0	0	0	0.00766221	0.0149088	0.0576363	0.0298944	0	0.0100719	0	0.017638	0.012976	0.0123658	0.011011	0.00911411	0.0343039	0.0279438	0.0177061	0	0
Acinetobacter colistiniresistens|280145	0	0	0	6.28089e-05	0	0	0	0	0	0	0	0	0	0	0	0	0	0	0	0	0	0	0	0	0	0	0	0	0	0	0	0	0	0	0	0	0	0	0	0	0	0	0	0	0	0	0	0	0
Acinetobacter guillouiae|106649	0	0	0	0	0	0	0	0	0	0	0	0	0	0	0	0	0	0	0	0	0	0	0	0	0	0	0	0	0	0	0	0	0	0	0	0	0	0	0	0	0	0	0	0	0	0	0	0	0.000960049
Acinetobacter johnsonii|40214	0	0	0	0	0	0	0	0	0	0	0	0	0	0	0	0	0	0	0	0	0	0	0	0	0	0	0	0	0	0	0	0	0	0	0	0	0	0	0	0	0	0	0	0	0	0	0	0	0.00228012
Acinetobacter pittii|48296	0	0	0	2.89887e-05	0	0	0	0	0	0	0	0	0	0	0	0	0	0	0	0	0	0	0	0	0	0	0	0	0	0	0	0	0	0	0	0	0	0	0	0	0	0	0	0	0	0	0	0	0
Acinetobacter virus Acj61|2843629	0	0	0	0	0	0	0	0	0	0	0	0	0	0	0	0	0	0	0	0	0	0	0	0	0	0	0	0	0	0	0	0	0	0	0	0	0	0	0	0	0	0	0	0	0	0	0	0	8.34825e-05
Actinidia eriantha|165200	0.00757321	0.00332699	0.00216126	0.00338878	0.00205572	0.00257496	0	0.000862299	0.00110733	0.0459732	0	0	0	0	0.00154044	0.00150959	0.00237274	0.000570681	0.000808867	0.000745052	0.000814608	0	0	0	0	0	0	0	0	0	0.000182848	0.000166276	0.000307346	0.000282117	0.00032186	0.000265746	0.000256629	0.00050152	0.000382597	0.000355166	0.000268767	0.000358959	0.000394451	0.000378952	0.000197175	0.000234566	0.00025573	0	0.00135659
Actinobacillus equuli|718	0	0	0	0	0	0	0	0	0	0	0	0	0	0	0	4.39435e-05	0	0	0	0	0	0	0	0	0	0	0	0	0	0	0	0	0	0	0	0	0	0	0	0	0	0	0	0	0	0	0	0	0
Actinomarinicola tropica|2789776	0	0	0	0	0	0	0	0	0	0	0	0	0	0	0	0.000100811	0	0.00014267	0.00014979	0.000135464	0	0	0	0	0	0	0	0	0	0	0	0	0	0	0	0	0	0	0	0	0	0	0	0	0	0	0	0	0
Actinomyces massiliensis|461393	0	0	0	0	0.000241219	0	0	0	0	0	0	0	0	0	0	0	0	0	0	0	0	0	0	0	0	0.00160286	0	0	0	0	0	0	0	0	0	0	0	0	0	0	0	0	0	0	0	0	0	0	0
Actinomyces naeslundii|1655	0	0	0	0	0.000158133	0	0	0	0	0	0	0	0	0	0	0	0	0	0	0	0	0	0	0	0.00218897	0.00403684	0	0	0	0	0	0	0	0	0	0	0	0	0	0	0	0	0	0	0	0	0	0	0
Actinomyces oris|544580	0	0	0	0	0.00173678	0	0	0	0	0	0	0	0	0	0	0	0	0	0	0	0	0	0	0	0	0	0	0	0	0	0	0	0	0	0	0	0	0	0	0	0	0	0	0	0	0	0	0	0
Actinomyces sp. oral taxon 169|712116	0	0	0	0	0.000635211	0	0	0	0	0	0	0	0	0	0	0	0	0	0	0	0	0	0	0	0	0	0	0	0	0	0	0	0	0	0	0	0	0	0	0	0	0	0	0	0	0	0	0	0
Actinomyces sp. oral taxon 171|706438	0	0	0	0	0.000241219	0	0	0	0	0	0	0	0	0	0	0	0	0	0	0	0	0	0	0	0	0	0	0	0	0	0	0	0	0	0	0	0	0	0	0	0	0	0	0	0	0	0	0	0
Actinomyces sp. oral taxon 414|712122	0	0	0	0	0.000144732	0	0	0	0	0	0	0	0	0	0	0	0	0	0	0	0	0	0	0	0	0	0	0	0	0	0	0	0	0	0	0	0	0	0	0	0	0	0	0	0	0	0	0	0
Actinomycetospora sp. NBC_00405|2975952	0	0	0	2.3191e-05	0	0	0	0	0	0	0	0	0	0	0	0	0	0	0	0	0	0.0113387	0.00366756	0.0082799	0.00307162	0.00439303	0.00135953	0.0165212	0.00165499	0.00178223	0	0	0	0	0	0	0	0	0	0	0	0	0	0	0	0	0	0	0
Actinoplanes friuliensis|196914	0	0	0	0	0	0	0	0	0	0	0	0	0	0	0	0	0	0	0	0	0.00260048	0	0	0	0	0	0	0.00700052	0	0.00347384	0	0	0	0	0	0	0	0	0	0	0	0	0	0	0	0	0	0	0
Actinoplanes sp. N902-109|649831	0	0	0	0	0	0	0	0	0	0	0	0	0	0	0	0	0	0	0	0	0	0	0	0	0	0	0	0.00904068	0	0	0	0	0	0	0	0	0	0	0	0	0	0	0	0	0	0	0	0	0
Aegilops tauschii|37682	0.23489	0.0745777	0.0301945	0.0728719	0.0286703	0.0401367	0	0	0	0.0348688	0	0	0.00123365	0	0.00252908	0.00331385	0.00947261	0.00442278	0.00415327	0.00437749	0.0459	0.00348259	0	0	0.0192418	0.0195312	0.0434504	0.0338825	0.0415672	0.0489358	0.00123515	0.00213831	0.00191198	0.00316839	0.004952	0.00258387	0.00258544	0.00253873	0.00211491	0.00158007	0.00170577	0.00224166	0.00480818	0.00280039	0.00273804	0.00308411	0.00254132	0.00383133	0
Aeromicrobium sp. A1-2|2107713	0	0	0	0	0	0	0	0	0	0	0	0	0	0	0	0	0	0	0	0	0	0.0162386	0	0	0	0	0	0	0	0	0	0	0	0	0	0	0	0	0	0	0	0	0	0	0	0	0	0	0
Aeromicrobium sp. Leaf245|1736306	0	0	0	0.000200988	0	0	0	0	0	0	0	0	0	0	0	0	0	0	0	0	0	0	0	0	0	0	0	0	0	0	0	0	0	0	0	0	0	0	0	0	0	0	0	0	0	0	0	0	0
Aeromonas media|651	0	0	0	0	0	0	0	0	0	0	0	0	0	0	0	0	0	0	0	0	0	0	0	0	0	0	0	0	0	0	0	0	0	0	0	0	0	0	0	0	0	0	0	0	0	0	0	0	0.00213924
Aeromonas salmonicida|645	0	0.000891632	0.000922874	0.000618426	0.000385951	0.000592649	0	0	0	0	0	0	0	0	0	0	0	0	0	0	0	0	0	0	0	0	0	0	0	0	0	0	0	0	0	0	0	0	0	0	0	0	4.67358e-05	9.63437e-05	0	0	0	0	0
Aeromonas veronii|654	0	0	0	9.56628e-05	0	0	0	0	0	0	0	0	0	0	0	0.000139585	0	0	0.000111662	0.000140481	0	0	0	0	0	0	0	0	0	0	0	0	0	0	0	0	0	0	0	0	0	0	0	0	0	0	0	0	0
Agreia sp. COWG|2773266	0	0	0	0	5.36043e-05	0	0	0	0	0	0	0	0	0	0	0	0	0	0	0	0.00567092	0.02126	0	0.014031	0	0.00454144	0	0	0	0	0	0	0	0	0	0	0	0	0	0	0	0	0	0	0	0	0	0	0
Agrobacterium fabrum|1176649	0	0	0	6.37752e-05	0	0	0	0	0	0	0	0	0	0	0.0120936	0.0151708	0	0	0	0	0	0	0	0	0	0	0	0	0	0	0	0	0	0	0	0	0	0	0	0	0	0	0	0	0	0	0	0	0
Agrobacterium rosae|1972867	0	0	0	0	0	0	0	0.00505727	0	0	0	0	0	0	0	0	0	0	0	0	0	0	0	0	0	0	0	0	0	0	0	0	0	0	0	0	0	0	0	0	0	0	0	0	0	0	0	0	0
Agrobacterium salinitolerans|1183413	0	0	0	0.00147456	0	0	0	0	0	0	0	0	0	0	0	0	0	0	0	0	0	0	0	0	0	0	0	0	0	0	0	0	0	0	0	0	0	0	0	0	0	0	0	0	0	0	0	0	0
Agrobacterium tumefaciens|358	0	0	0	0.000391348	0.000217097	0	0	0	0	0	0	0	0	0	0	0.000323114	0	0.000211152	0.000269622	0.000220756	0	0	0	0	0	0	0	0	0	0	0	0	0	0	0	0	0	0	0	0	0	0	0	0	0	0	0	0	0
Agrobacterium vaccinii|2735528	0	0	0	0	0	0	0	0.000932216	0	0.00341343	0	0	0	0	0	0	0	0	0	0	0	0	0	0	0	0	0	0	0	0	0	0	0	0	0	0	0	0	0	0	0	0	0	0	0	0	0	0	0
Agrococcus jejuensis|399736	0	0	0	0	0	0	0	0	0	0	0.00267458	0	0	0	0	0	0	0	0	0	0	0	0	0	0	0	0	0	0	0	0	0	0	0	0	0	0	0	0	0	0	0	0	0	0	0	0	0	0
Ahniella affigens|2021234	0	0	0	1.25618e-05	0	0	0	0	0	0	0	0	0	0	0	0	0	0	0	0	0	0	0	0	0	0	0	0	0	0	0	0	0	0	0	0	0	0	0	0	0	0	0	0	0	0	0	0	0
Akanthomyces muscarius|2231603	0	0.0105266	0.000481156	0.000494741	0.00167513	0	0	0	0	0.00911687	0.0230205	0	0	0	0	0	0	0	0	0	0.0245949	0.0187493	0.0526378	0.0220662	0.0218191	0.0135056	0.0193596	0.00840063	0.00550381	0.0114486	0	0	0	0	0	0	0	0	0	0	0	0	0	0	0	0	0	0	0
Algoriphagus sp. NBT04N3|2705473	0	0	0	0	0	0	0	0	0	0	0	0	0	0	0	0.000157679	0.00050757	0	0.000133449	0.000148007	0	0	0	0	0	0	0	0	0	0	0	0	0	0	0	0	0	0	0	0	0	0	0	0	0	0	0	0	0
Algoriphagus sp. NG3|3097546	0	0	0	0	0	0	0	0	0	0	0	0	0	0	0	0.00014217	0	0.000228272	0.000285963	0.000248351	0	0	0	0	0	0	0	0	0	0	0	0	0	0	0	0	0	0	0	0	0	0	0	0	0	0	0	0	0
Aliirhizobium terrae|2926709	0	0	0	0	0	0	0	0	0	0.00224681	0	0	0	0	0	0	0	0	0	0	0	0	0	0	0	0	0	0	0	0	0	0	0	0	0	0	0	0	0	0	0	0	0	0	0	0	0	0	0
Alishewanella sp. d11|3414030	0	0	0	0	0	0	0	0	0	0.000604911	0	0	0	0	0	0	0	0	0	0	0	0	0	0	0	0	0	0	0	0	0	0	0	0	0	0	0	0	0	0	0	0	0	0	0	0	0	0	0
Allocoleopsis franciscana|2886352	0	0	0	0	0	0	0	0	0	0	0	0	0	0	0	0	0	0	0.000231494	0	0	0	0	0	0	0	0	0	0	0	0	0	0	0	0	0	0	0	0	0	0	0	0	0	0	0	0	0	0
Allomeiothermus silvanus|52022	0	0	0	0	0	0	0	0	0	0	0	0	0	0	0	0	0	0	0	0	0.000814608	0	0	0.000571028	0.000564896	0	0.00051662	0	0.000577322	0.000483316	0	0	0	0	0	0	0	0	0	0	0	0	0	0	0	0	0	0	0
Allosphingosinicella indica|941907	0	0	0	0	0	0	0	0	0	0	0	0	0	0	0	0	0	0	0	0	0.0083654	0.0155097	0	0.00779045	0.0159936	0.00949845	0	0.00716054	0	0.00619249	0	0	0	0	0	0	0	0	0	0	0	0	0	0	0	0	0	0	0
Alnus glutinosa|3517	0.0388277	0.0235817	0.0110272	0.017973	0.00787983	0.0106064	0	0.00156146	0.00873556	0.0388007	0.00382082	0	0.00117298	0	0.00101163	0.0014217	0.00313715	0.0015922	0.00196089	0.0016933	0	0	0	0	0	0	0	0	0	0	0.000929164	0.00132023	0.00117578	0.00129774	0.0022569	0.00148409	0.00151296	0.00188848	0.00168449	0.00110185	0.001351	0.00149444	0.00182083	0.00239575	0.00112031	0.00202422	0.00137455	0.00154638	0
Alphafusarivirus plasmoparae|2955270	0	0	0	0	0	0	0	0	0	0	0.00105073	0	0	0	0	0	0	0	0	0	0	0	0	0	0	0	0	0	0	0	0	0	0	0	0	0	0	0	0	0	0	0	0	0	0	0	0	0	0
Alterirhizorhabdus profundi|2681549	0	0	0	0	0	0	0	0	0	0	0	0	0	0	0	0	0	0	0	0	0.00795809	0.0127155	0	0.0164374	0.00427202	0.00356192	0.00288219	0.0214816	0	0	0	0	0	0	0	0	0	0	0	0	0	0	0	0	0	0	0	0	0
Alternaria dauci|48095	0.0447781	0.0510093	0.136475	0.0730815	0.205455	0.156235	0	0.042509	0.344782	0.268494	1.12944	0.31379	0.0610355	0	0	0.00043685	0	0	0	0	0.294293	0.448768	0.189463	0.34849	0.162443	0.172842	0.202787	0.258299	0.107998	0.295306	0.0183407	0.0395172	0.0196702	0.0205859	0.0251478	0.0247512	0	0.00793785	0	0.0101264	0.0324383	0.0219112	0.00852462	0.00931322	0.0191394	0.0418527	0.0226161	0.155561	0
Amaranthus tricolor|29722	0.437203	0.0874997	0.0297292	0.0678211	0.0236047	0.0311243	0.00389892	0	0.00256618	0	0	0	0	0	0.00694348	0.00623739	0.0101331	0.00994126	0.00859523	0.00914883	0.0112479	0	0	0	0.00257734	0.00522415	0.0115016	0.00436033	0.00835193	0	0.000858264	0.00153639	0.00131873	0.00136718	0.00302859	0.00122243	0.00113376	0.00151494	0.00175888	0.00126965	0.00279159	0.00158968	0.00211246	0.00268478	0.00113824	0.00158115	0.0011348	0	0.00271318
Amedibacterium intestinale|2583452	0	0	0	0.000139146	0.000112569	0	0	0	0	0	0	0	0	0	0	0.00115028	0	0.00132969	0.00105398	0.00106615	0	0	0	0	0	0	0	0	0	0	0	0	0	0	0	0	0	0	0	0	0	0	0	0	0	0	0	0	0
Ampelovirus tetravitis|3426346	0	0	0	0	0	0	0	0	0	0.0198756	0	0	0	0	0	0	0	0	0	0	0	0	0.0017921	0.00122363	0	0	0	0	0	0	0	0	0	0	0	0	0	0	0	0.00997261	0.00946775	0.00523055	0.00554661	0	0	0	0	0	0
Ampelovirus tredecimvitis|3426347	0	0	0	0	0	0	0	0	0	0	0	0	0	0	0	0	0	0	0	0	0	0	0	0	0	0	0	0	0	0	0	0	0	0	0	0	0	0	0	0	0	0	0	0	0	0	0	0	0
Ampelovirus trivitis|3426349	0	0	0	0	0	0	0	0	0	0.57095	0	0	0	0	0	0	0	0	0	0	0	0.00518339	2.34203	1.93383	0	0.00742066	0.000652572	0.00184014	0	0.00144995	0.0851062	0.164484	0.132012	0.252204	0	0	0.185175	0.15736	0.15831	0.0969463	0.094828	0.0807292	0.0822962	0.144117	8.96249e-05	0.000125971	0.0394751	0	0
Ampelovirus univitis|3426351	0	0	0	0	0	0	0	0	0	0	0.0956161	0.043152	0.0445733	0	0	0	0	0	0	0	0.000313311	0	0	0.000652603	0.801869	0.198072	0.103106	0.0595245	0.00504195	0.0278209	0	0	0	0	0	0	0	0	0	0	0	0	0	0	0	0	0	0	0
Anabaena azotica|197653	0	0	0	7.24718e-05	0	0	0	0	0	0	0	0	0	0	0	0	0	0	0	0	0	0	0	0	0	0	0	0	0	0	0	0	0	0	0	0	0	0	0	0	0	0	0	0	0	0	0	0	0
Anabaena cylindrica|1165	0	0	0	0.00594076	0	0	0	0	0	0	0	0	0	0	0	0	0	0	0	0	0	0	0	0	0	0	0	0	0	0	0	0	0	0	0	0	0	0	0	0	0	0	0	0	0	0	0	0	0
Anabaena sp. PCC 7938|1296340	0	0	0	0.0046237	0	0	0	0	0	0	0	0	0	0	0	0	0	0	0	0	0	0	0	0	0	0	0	0	0	0	0	0	0	0	0	0	0	0	0	0	0	0	0	0	0	0	0	0	0
Anaeromicropila herbilytica|2785025	0	0	0	6.95729e-05	0	0	0	0	0	0	0	0	0	0	0	0	0	0	0	0	0	0	0	0	0	0	0	0	0	0	0	0	0	0	0	0	0	0	0	0	0	0	0	0	0	0	0	0	0
Ananas comosus|4615	0.00438765	0.00338022	0.00197195	0.00193162	0.00179306	0.00188013	0	0.0189473	0.0257145	23.802	0.006973	0	0.022408	0.00821954	0.0829079	0.0718527	0.0738607	0.0419679	0.0412931	0.0373153	0.0361874	0.0456381	0.0142535	0.0345472	0.026197	0.0152569	0.0329277	0.109368	0.0252482	0.021568	0.000156726	0.000152974	0.00017869	0.00032552	0.000248181	0.000228951	0.000180023	0.000190232	0.00027632	0.000162202	0.000207846	0	0.00032902	0.000215167	0.000264394	0.00056904	0.000156635	0	0.00228533
Anderseniella sp. Alg231-50|1922226	0	0	0	5.60449e-05	0	0	0	0	0	0	0	0	0	0	0	0	0	0	0	0	0	0	0	0	0	0	0	0	0	0	0	0	0	0	0	0	0	0	0	0	0	0	0	0	0	0	0	0	0
Andhravirus andhra|2732591	0	0	0	0	0.000410073	0	0	0	0	0	0	0	0	0	0	0	0.0135393	0	0	0	0	0	0	0	0	0	0	0	0	0	0	0	0	0	0	0	0	0	0	0	0	0	0	0	0.00792284	0	0	0	0
Anulavirus GLPV|2955365	0	0	0	0	0	0	12.1236	0	0	0	0	0	0	0	0	0	0	0	0	0	0	0	0	0	0	0	0	0	0	0	0	0	0	0	0	0	0	0	0	0	0	0	0	0	0	0	0	0	0
Apibacter raozihei|2500547	0	0	0.000197195	3.57528e-05	6.96856e-05	0	0	0	0	0	0	0	0	0	0	0.000323114	0	0.00026822	0.000498393	0.000561925	0	0	0	0	0	0	0	0	0	0	0	0	0	0	0	0	0	0	0	0	0	0	0	0	0	0	0	0	0
Apilactobacillus apisilvae|2923364	0	0	0	8.3101e-05	5.36043e-05	0	0	0	0	0	0	0	0	0	0	0	0	0	0	0	0	0	0	0	0	0	0	0	0	0	0	0	0	0	0	0	0	0	0	0	0	0	0	0	0	0	0	0	0
Apium graveolens|4045	0.00462807	0.00180988	0.00204294	0.00226402	0.00184667	0.00163489	0.000848744	0.00272673	0.00539601	0.00397513	0.00152833	0	0.00469193	0	0.00174737	0.002466	0.00291089	0.00747021	0.00657171	0.00688107	0.0037284	0.00129585	0.00258396	0.00301829	0.00342468	0.00365097	0.00380667	0.00360027	0.00431067	0.00380612	0.00197401	0.00246088	0.00176903	0.00217447	0.00193892	0.00212597	0.00190748	0.00215135	0.00285353	0.00134236	0.00230781	0.00150177	0.00144881	0.00158325	0.0030338	0.0027062	0.00269795	0.00249267	0
Apscaviroid alphaflavivitis|3416569	0	0	0	0	0	0	0.00949532	0.0102544	0.00594089	0.0032838	0.00687748	0.00515947	0.0162195	0	0.00172437	0.00146047	0.000483109	0.00152942	0.0015088	0.00176103	0	0.000404952	0.000416768	0	0	0	0	0.000560042	0	0	0.0365882	0.0487288	0.0422172	0.109145	0.0354512	0.051751	0.0922943	0	0.0665081	0.0700068	0.050417	0.0660778	0.0440607	0.0495142	0.120151	0.0240083	0.0239587	0	0
Apscaviroid austravitis|3426405	0	0	0	0	0	0	0	0	0	0	0	0	0	0	0	0	0	0	0	0	0	0	0	0	0	0	0	0	0	0	0	0	0	0	0	0	0	0	0	0.016539	0.00607412	0.0124097	0.00849658	0	0	0	0	0	0
Apscaviroid betaflavivitis|3416570	0	0	0	0	0	0	0	0	0	0	0	0	0	0	0	0	0	0.000793246	0.00108666	0.000750069	0	0	0	0	0	0	0	0	0	0	0.0615152	0.0919506	0.0658114	0	0	0	0.146784	0	0.0811211	0.108628	0.0662277	0.102245	0.0659667	0.0797019	0	0	0	0	0
Aquella oligotrophica|2067065	0	0	0	0	0	0	0	0	0	0	0	0	0	0	0	4.13586e-05	0	0	0.000122556	0.000107869	0	0	0	0	0	0	0	0.00168013	0	0.00141974	0	0	0	0	0	0	0	0	0	0	0	0	0	0	0	0	0	0	0
Aquifex aeolicus|63363	0	0.000146387	0	9.9528e-05	5.09241e-05	0	0	0	0	0	0	0	0	0	0	0	0	0	0	0	0	0	0	0	0	0	0	0	0	0	0	0	0	0	0	0	0	0	0	0	0	0	0	0	0	0	0	0	0
Arabidopsis thaliana|3702	13.7966	14.0312	8.18972	11.2341	7.58754	8.51948	0.0773418	0.0145426	0.0063803	0.00566024	0.00191041	0.0065666	0.00665364	0.00641373	0.245689	0.376929	0.102707	0.494204	0.271088	0.252279	0	0	0	0	0	0	0	0	0	0	0.0116687	0.0216824	0.410733	0.380133	0.170214	0.0184469	0.147109	0.404515	0.515709	0.298048	0.283251	0.831745	0.751587	1.81625	0.00959435	0.0244122	0.0296967	0.0614859	0.121076
Arabis mosaic virus large satellite RNA|190809	0	0	0	0	0	0	0	0.000233054	0	0	0	0	0	0	0	0	0	0	0	0	0	0	0	0	0	0	0	0	0	0	0	0	0	0	0	0	0	0	0	0	0	0	0	0	0	0	0	0	0
Arachidicoccus ginsenosidivorans|496057	0	0	0	0.000301483	0	0	0	0	0	0	0	0	0	0	0	0	0	0	0	0	0	0	0	0	0	0	0	0	0	0	0	0	0	0	0	0	0	0	0	0	0	0	0	0	0	0	0	0	0
Arachidicoccus soli|2341117	0	0	0	8.59999e-05	7.5046e-05	0	0	0	0	0	0	0	0	0	0	0	0	0	0	0	0	0	0	0	0	0	0	0	0	0	0	0	0	0	0	0	0	0	0	0	0	0	0	0	0	0	0	0	0
Arachis duranensis|130453	0.0329976	0.00680036	0.0037546	0.00823473	0.00365849	0.00376026	0	0	0	0	0	0	0	0	0.00108061	0.000946077	0.00746679	0.000547854	0.000310474	0.000378797	0.00178587	0	0	0	0	0.00234493	0.00212086	0	0	0	0.000298527	0.000814752	0.000804104	0.000733504	0.00102763	0.00124287	0.000892454	0.000729798	0.00103089	0.000637621	0.000627122	0.000930363	0.000983322	0.00162178	0.00131301	0.00117283	0.00106128	0.00120018	0.00405934
Arachis hypogaea|3818	0.0677983	0.0485208	0.0210526	0.0380535	0.017995	0.0200479	0.00676343	0.00612932	0.00650334	0.0418685	0	0	0.00608737	0.00716096	0.00492021	0.00581346	0.00371811	0.0112253	0.0104363	0.0114291	0.00375973	0	0	0	0	0.00540224	0.00329005	0	0.00338696	0.0028999	0.0125083	0.0167506	0.0108643	0.0126953	0.0130256	0.00875736	0.00944929	0.0129496	0.0187419	0.0097349	0.0153591	0.00841722	0.0063299	0.0115837	0.0132959	0.00915242	0.00912957	0.0135481	0.00231664
Arachis ipaensis|130454	0.0467616	0.0287185	0.0109404	0.0244259	0.0101044	0.0174321	0	0	0	0	0	0	0	0	0.00416149	0.00496561	0.0252073	0.00263084	0.00194183	0.00213481	0.0101199	0	0	0	0	0	0.00837468	0	0	0.0070685	0	0	0.000893448	0.000642359	0	0	0	0.000999581	0	0	0.000659374	0.00136991	0.00217976	0.00312796	0	0	0	0	0
Arachis stenosperma|217475	0.0230202	0.00628135	0.00330499	0.00545085	0.00242291	0.00304499	0	0	0	0	0	0	0	0	0.000666758	0.000532491	0.000960103	0.00039377	0.00029958	0.000301031	0.00112792	0	0	0	0	0.00106858	0	0	0	0.000936425	0	0	0.000157247	0.000147569	8.91902e-05	0	9.95872e-05	0.000134892	0.000233809	0.000103474	0.000121841	0.000322331	0.000409406	0.000533102	0	0	9.27022e-05	0	0.000349583
Arachnia rubra|1547448	0	0	0	0	7.77262e-05	0	0	0	0	0	0	0	0	0	0	0	0	0	0	0	0	0	0	0	0.000670813	0.000890479	0	0	0	0	0	0	0	0	0	0	0	0	0	0	0	0	0	0	0	0	0	0	0
Arcobacter sp. 15-2|3374109	0	0	0.000867659	0.000495707	0.000897872	0.00114443	0	0	0	0	0	0	0	0	0.00202326	0.00243498	0.000764413	0.00837189	0.00567296	0.00594787	0	0	0	0	0	0	0	0	0	0	0	0	0	0	0	0	0	0	0	0	0	0	0	0	0	0	0	0	0
Argentina anserina|57926	0.0100375	0.00174334	0.000891322	0.00234422	0.00116053	0.00159402	0	0	0.00144128	0.0102403	0	0	0.00208305	0	0	0.000695341	0.000911181	0.00093021	0.000896018	0.00106364	0	0	0	0	0	0	0	0	0	0	0	0	0	0	0	0	0	0	0	0.000192964	0.000297435	0	0.000220593	0.000407855	0.000354018	0	0	0	0
Ascochyta rabiei|5454	0.0334784	0.0124962	0.0320087	0.0183499	0.0324896	0.0768809	0	0.0164303	0.0177875	0.0693919	0.21005	0	0.0116894	0	0	0.00383084	0	0	0	0	0.102672	0.155097	0.0615149	0.220539	0.152663	0.109945	0.0918223	0.244818	0.0645446	0.150825	0.0294497	0.0359422	0.0144882	0	0	0.0116928	0	0.0210292	0	0.0258404	0.0263391	0.0159847	0.0118466	0.01089	0.0296793	0.0238389	0	0	0
Asparagus officinalis|4686	0.0155672	0.00420531	0.00237423	0.00349411	0.00186007	0.00247278	0	0	0.000175766	0.000907367	0	0	0	0	0.000298891	0.000258491	0.00105795	0.000216859	0.000185195	0.000180619	0.0018172	0	0	0	0	0.000474922	0.00127795	0.000720054	0.00123162	0.0012385	0.000276137	0.000259391	0.000260887	0.000299478	0.000279204	0.000294365	0.000268119	0.000276701	0.000419794	0.000218133	0.000308186	0.000315005	0.000368278	0.000395009	0.000201656	0.000165065	0.000223764	0	0.00590639
Aspergillus chevalieri|182096	0	0	0.000788781	0.000714089	0.00147144	0	0	0	0	0	0	0	0	0	0	0	0	0	0	0	0	0	0	0	0	0	0	0	0	0	0	0	0	0	0	0	0	0	0	0	0	0	0.000422492	0	0	0	0	0	0
Aspergillus fumigatus|746128	0	0	0	0.000159438	0.000187615	0	0	0	0	0.0032838	0	0	0	0	0	0	0	0	0	0	0	0	0	0	0	0	0	0	0	0	0	0	0	0	0	0	0	0	0	0	0	0	0	0	0	0	0	0	0
Aspergillus luchuensis|1069201	0	0.00521671	0.00953636	0.00435894	0.00907789	0.00741834	0	0.00715475	0	0.00678364	0.0203459	0	0	0	0	0.00135449	0	0	0.000705376	0.000637182	0	0	0	0	0	0	0	0	0	0	0	0	0	0	0	0	0	0	0	0	0	0	0.000441186	0	0	0	0	0	0
Aspergillus nidulans|162425	0	0	0	5.12134e-05	8.04064e-05	0	0	0	0	0	0	0	0	0	0.00183933	0.00131572	0.00133925	0.00317869	0.0028324	0.00283471	0	0	0	0	0	0	0	0	0	0	0	0	0	0	0	0	0	0	0	0	0	0	0	0	0	0	0	0	0
Aspergillus oryzae|5062	0	0	0.00358107	0.00169874	0.00318141	0.00320848	0.0884285	0	0	0.0175424	0	0	0	0	0	0	0	0	0	0	0	0	0	0	0	0	0	0	0	0	0	0	0	0	0	0	0	0	0	0	0	0	0	0	0	0	0	0	0
Aspergillus puulaauensis|1220207	0	0	0.000425942	0.000355595	0.000552124	0.00112399	0	0	0	0	0	0	0	0	0.00347174	0.0032544	0	0.00557555	0.00696661	0.00691619	0	0	0	0	0	0	0	0	0	0	0	0	0	0	0	0	0	0	0	0	0	0	0	0	0	0	0	0	0
Asticcacaulis sp. MM231|3157666	0	0	0	0.000133348	0	0	0	0	0	0	0	0	0	0	0	0	0	0	0	0	0	0	0	0	0	0	0	0	0	0	0	0	0	0	0	0	0	0	0	0	0	0	0	0	0	0	0	0	0
Aurantibacillus circumpalustris|3036359	0	0	0	1.54607e-05	0	0	0	0	0	0	0	0	0	0	0	0	0	0	0	0	0	0	0	0	0	0	0	0	0	0	0	0	0	0	0	0	0	0	0	0	0	0	0	0	0	0	0	0	0
Aureibaculum algae|2584122	0	0	0	0.000102427	7.5046e-05	0	0	0	0	0	0	0	0	0	0	0	0	0	0	0	0	0	0	0	0	0	0	0	0	0	0	0	0	0	0	0	0	0	0	0	0	0	0	0	0	0	0	0	0
Aureimonas mangrovi|2758041	0	0	0	0	0	0	0	0	0	0	0	0	0	0	0	0	0	0	0	0	0	0.00542636	0	0.0053024	0.00522528	0	0.00193053	0.00296022	0	0.00362487	0	0	0	0	0	0	0	0	0	0	0	0	0	0	0	0	0	0	0
Aureimonas phyllosphaerae|1166078	0	0	0	0	0	0	0	0	0	0	0	0	0	0	0	0	0	0	0	0	0	0	0	0	0.00674344	0	0.00473115	0.00832062	0	0.00362487	0	0	0	0	0	0	0	0	0	0	0	0	0	0	0	0	0	0	0
Aureimonas populi|1701758	0	0	0	0	0	0	0	0	0	0	0	0	0	0	0	0	0	0	0	0	0	0	0	0.00656682	0	0	0	0	0	0	0	0	0	0	0	0	0	0	0	0	0	0	0	0	0	0	0	0	0
Aureimonas sp. AU20|1349819	0	0	0	0	0	0	0	0	0	0	0	0	0	0	0	0	0	0	0	0	0	0.0104073	0	0.00925881	0.00550773	0	0	0.00456034	0	0	0	0	0	0	0	0	0	0	0	0	0	0	0	0	0	0	0	0	0
Aureimonas sp. OT7|2816454	0	0	0	0	0	0	0	0	0	0	0	0	0	0	0	0	0	0	0	0	0	0	0	0	0	0	0	0.0149211	0	0.00643415	0	0	0	0	0	0	0	0	0	0	0	0	0	0	0	0	0	0	0
Aureimonas sp. SA4125|2826993	0	0	0	0	0	0	0	0.00135171	0	0.00250606	0.00544467	0	0	0	0	0	0	0	0	0	0.0249395	0.102777	0.0296739	0.14341	0.0392955	0.0313746	0.013704	0.0448434	0.0132399	0.0157682	0	0	0	0	0	0	0	0	0	0	0	0	0	0	0	0	0	0	0
Australozyma saopauloensis|291208	0	0	0.000189307	0.00011209	0.000155452	0	0	0	0	0	0	0	0	0	0	0.00126919	0	0.000627749	0.00106215	0.000860447	0	0	0.0475532	0.0754573	0	0.0335414	0	0.0380028	0	0	0.0133889	0.0127135	0.00741562	0.010829	0.0219214	0.00722421	0	0.0038496	0	0.00493876	0.00849661	0	0.000757121	0.00245676	0.00598695	0.00899604	0.0126363	0	0
Azospirillum oryzae|286727	0	0	0	8.40673e-05	0	0	0	0	0	0	0	0	0	0	0	0	0	0	0	0	0	0	0	0	0	0	0	0	0	0	0	0	0	0	0	0	0	0	0	0	0	0	0	0	0	0	0	0	0
Azotobacter chroococcum|353	0	0	0	3.47865e-05	0.000332347	0	0	0	0	0	0	0	0	0	0	0	0	0	0	0	0	0	0	0	0	0	0	0	0	0	0	0	0	0	0	0	0	0	0	0	0	0	0	0	0	0	0	0	0
Bacillus altitudinis|293387	0	0	0.00225591	0.00211618	0.00370942	0	0	0	0	0	0	0	0	0	0	0	0	0	0	0	0	0	0	0	0	0	0	0	0	0	0	0	0	0	0	0	0	0	0	0	0	0	0.000142077	0.000565216	0	0	0	0	0
Bacillus amyloliquefaciens|1390	0	0	0.00542681	0.00290081	0.00545156	0	0.0162057	0.0069217	0.00423596	0.0173264	0	0	0.00564244	0.0305119	0.00765622	0.00824069	0.00985787	0.00449126	0.00412059	0.00436746	0	0	0	0	0	0	0	0	0	0	0	0.00274688	0.00112932	0	0.00354046	0	0	0	0	0	0	0	0	0.000899207	0	0	0	0	0.010644
Bacillus anthracis|1392	0	0	0.0565556	0.0386729	0.0589942	0	0	0	0	0	0	0	0	0	0	0	0	0	0	0	0	0	0	0	0	0	0	0	0	0	0	0	0	0	0	0	0	0	0	0	0	0	0	0	0	0	0	0	0
Bacillus cabrialesii|2487276	0	0	0.000291849	0	0.000364509	0	0	0	0	0	0	0	0	0	0	0	0	0	0	0	0	0	0	0	0	0	0	0	0	0	0	0	0	0	0	0	0	0	0	0	0	0	0	0	0	0	0	0	0
Bacillus cereus|1396	0.809132	0.58185	0.868542	0.583204	0.780307	0.617357	0.0703661	0.0977661	0.0329737	1.10625	0.0641898	0	0.0629567	0	0.0840804	0.185863	0.0158631	0.342408	0.204153	0.322286	0.516524	0.0962166	0.15037	0.16001	0.529484	0.255746	0.831431	0.452474	0.708567	1.03611	2.44583	1.40133	1.27482	1.29763	3.71977	1.97554	0	1.18329	0	1.54215	0.523181	2.30925	3.98368	1.88325	1.40671	3.05273	1.81035	2.40795	0.00763343
Bacillus paralicheniformis|1648923	0	0	0	0	0	0	0	0	0	0.00194436	0	0	0	0	0	0	0	0	0	0	0	0	0	0	0	0	0	0	0	0	0	0	0	0	0	0	0	0	0	0	0	0	0	0	0	0	0	0	0
Bacillus siamensis|659243	0	0	0	0.000889954	0.00114445	0	0	0	0	0	0	0	0	0	0	0	0	0	0	0	0	0	0	0	0	0	0	0	0	0	0	0	0	0	0	0	0	0	0	0	0	0	0.000114035	0.000594119	0	0	0	0	0
Bacillus sp. CRB-7|2874284	0	0	0	0	0	0	0	0	0	0	0	0	0	0	0	0	0	0	0	0	0	0	0	0	0	0	0	0	0	0	0	0	0	0	0	0	0	0	0	0	0	0	0	0	0	0	0	0	0
Bacillus spizizenii|96241	0	0	0	0	0.000107209	0	0	0	0	0	0	0	0	0	0	0	0	0	0	0	0	0	0	0	0	0	0	0	0	0	0	0	0	0	0	0	0	0	0	0	0	0	0	0	0	0	0	0	0
Bacillus subtilis|1423	0	0	0.0136301	0.0007711	0.0252342	0	0	0	0	0	0	0	0	0	0	0	0	0	0	0	0	0	0	0	0	0	0	0	0	0	0	0	0	0	0	0	0	0	0	0	0	0	0	0	0	0	0	0	0
Bacillus tequilensis|227866	0	0	0	0	0.000276062	0	0	0	0	0	0	0	0	0	0	0	0	0	0	0	0	0	0	0	0	0	0	0	0	0	0	0	0	0	0	0	0	0	0	0	0	0	0	0	0	0	0	0	0
Bacillus thuringiensis|1428	0	0	0	0	0	0	0	0	0	0.0027221	0	0	0	0	0	0	0	0	0	0	0	0	0	0	0	0	0	0	0	0	0.00373531	0	0.00090417	0.00137152	0.000981092	0.00799692	0	0	0	0	0	0	0	0	0.00787803	0.001933	0.00465429	0	0
Bacillus vallismortis|72361	0	0	0	0	0.00012597	0	0	0	0	0	0	0	0	0	0	0	0	0	0	0	0	0	0	0	0	0	0	0	0	0	0	0	0	0	0	0	0	0	0	0	0	0	0	0	0	0	0	0	0
Bacillus velezensis|492670	0	0	0	0.00524503	0.00737327	0	0	0	0	0.107372	0	0	0	0	0	0	0	0	0	0	0	0	0	0	0	0	0	0	0	0	0	0.00980363	0	0.00700084	0	0	0	0	0	0	0	0	0	0	0	0	0	0	0
Bacteriovorax stolpii|960	0	0	0	0	0	0	0	0	0	0	0	0	0	0	0	0	0	0	0	0	0	0	0	0.000734179	0	0	0	0	0	0	0	0	0	0	0	0	0	0	0	0	0	0	0	0	0	0	0	0	0
Benincasa hispida|102211	0.029211	0.0149049	0.00861349	0.0128884	0.00834619	0.00915541	0.00175053	0.000745772	0.000984289	0.00617873	0	0	0.00131455	0.003238	0.00335678	0.00415395	0.00855531	0.00386922	0.00361948	0.00368512	0.00657952	0.000526438	0.00116695	0	0.00222428	0.00225588	0.00709672	0.00420031	0.00442614	0.00613208	0.000738853	0.000991005	0.00110073	0.00112413	0.00177217	0.000797239	0.000808188	0.00122094	0.00144537	0.000917279	0.000971143	0.00142118	0.00131234	0.00179199	0.000864881	0.000942608	0.000946202	0.00110785	0.00291667
Beta vulgaris|161934	0.0268669	0.0106464	0.00383348	0.00768878	0.00417309	0.00427116	0	0.00237715	0.00397231	0.00306776	0	0	0	0.00585331	0.00294293	0.00335004	0.00672072	0.00597503	0.00571109	0.0048466	0.0013159	0	0	0	0.000600202	0.00133572	0.00138672	0.00168013	0.000808251	0.000936425	0.00165682	0.00216159	0.00179762	0.00218315	0.00210566	0.00187249	0.00231349	0.00225511	0.00244437	0.00190447	0.0021788	0.00184608	0.00149181	0.00200074	0.00249157	0.00185915	0.00204904	0.00276964	0.00530114
Betabaculovirus chofumiferanae|3051997	0	0	0	3.96179e-05	0	0	0	0	0	0	0	0	0	0	0	0	0	0	0	0	0	0	0	0	0	0	0	0	0	0	0	0	0	0	0	0	0	0	0	0	0	0	3.17804e-05	0	0	0	0	0	0
Betabotoulivirus deltaplasmoparae|2955434	0	0	0.0003234	8.79325e-05	0.000259981	0.000388288	0	0	0	0	0	0	0	0	0	0	0	0	0	0	0	0	0	0	0	0	0	0	0	0	0	0	0	0	0	0	0	0	0	0	0	0	0	0	0	0	0	0	0
Betabotoulivirus etaplasmoparae|2955436	0	0	0	0	0	0	0	0	0.000193342	0	0	0	0	0	0	0	0	0	0	0	0	0	0	0	0	0	0	0	0	0	0	0	0	0	0	0	0	0	0	0	0	0	0	0	0	0	0	0	0
Betabotoulivirus zetaplasmoparae|2955439	0	0	0	0.000495707	0	0	0	0	0	0	0	0	0	0	0	0	0	0	0	0	0	0	0	0	0	0	0	0	0	0	0	0	0	0	0	0	0	0	0	0	0	0	0	0	0	0	0	0	0
Betachrysovirus alternariae|2560291	0	0	0.000212971	2.3191e-05	0	0	0	0	0.000404262	0.000691327	0.00133729	0	0	0	0	0	0	0	0	0	0	0	0	0	0	0	0	0	0	0	0	0	0	0	0	0	0	0	0	0	0	0	0	0	0	0	0	0	0
Betapolyomavirus macacae|1891767	0	0	0	0	0	0	0	0	0	0	0	0	0	0	0	0	0	0	0	0	0	0	0	0	0	0	0	0	0	0	0.00944464	0	0.00170827	0	0.00450604	0	0	0	0	0	0	0	0	0	0.0243645	0.0102731	0.0191925	0	0
Betascleroulivirus alphaplasmoparae|2955477	0	0	0	0	0	0	0	0.000256359	0	0	0	0	0	0	0	0	0	0	0	0	0	0	0	0	0	0	0	0	0	0	0	0	0	0	0	0	0	0	0	0	0	0	0	0	0	0	0	0	0
Betascleroulivirus betaplasmoparae|2955478	0	0	0	0	0	0.000326979	0	0	0	0	0	0	0	0	0	0	0	0	0	0	0	0	0	0	0	0	0	0	0	0	0	0	0	0	0	0	0	0	0	0	0	0	0	0	0	0	0	0	0
Betascleroulivirus epsilonplasmoparae|2955481	0	0.000133079	0.000291849	0.000174899	0.000259981	0.000245234	0	0	0	0	0	0	0	0	0	0	0	0	0	0	0	0	0	0	0	0	0	0	0	0	0	0	0	0	0	0	0	0	0	0	0	0	0	0	0	0	0	0	0
Betascleroulivirus gammaplasmoparae|2955483	0	0	0	9.66291e-05	0	0	0	0	0	0	0.00210145	0	0	0	0	0	0	0	0	0	0	0	0	0	0	0	0	0	0	0	0	0	0	0	0	0	0	0	0	0	0	0	0	0	0	0	0	0	0
Betascleroulivirus miplasmoparae|2955487	0	0	0	0.00012755	0.000147412	0.00106268	0	0	0	0	0.00229249	0	0	0	0	0	0	0	0	0	0	0	0	0	0	0	0	0	0	0	0	0	0	0	0	0	0	0	0	0	0	0	0	0	0	0	0	0	0
Betascleroulivirus zetaplasmoparae|2955489	0	0	0.00039439	0.000185528	0.000270702	0	0	0	0	0	0.00219697	0	0	0	0	0	0	0	0	0	0	0	0	0	0	0	0	0	0	0	0	0	0	0	0	0	0	0	0	0	0	0	0	0	0	0	0	0	0
Bilophila wadsworthia|35833	0	0	0	0.000152674	0.00024658	0	0	0	0	0	0	0	0	0	0	0.000672076	0	0	0.000198812	0.000130447	0	0	0	0	0	0	0	0	0	0	0	0	0	0	0	0	0	0	0	0	0	0	0	0	0	0	0	0	0
Blastococcus sp. PRF04-17|2933797	0	0	0	0	0	0	0	0	0	0	0	0	0	0	0	0	0	0	0	0	0.004637	0.0239327	0.0100858	0.041685	0.0212542	0.009914	0.0091632	0.00360027	0	0.00368529	0	0	0	0	0	0	0	0	0	0	0	0	0	0	0	0	0	0	0
Blautia liquoris|2779518	0	0	0	7.44044e-05	3.48428e-05	0	0	0	0	0	0	0	0	0	0	0	0	0	0	0	0	0	0	0	0	0	0	0	0	0	0	0	0	0	0	0	0	0	0	0	0	0	0	0	0	0	0	0	0
Borrelia miyamotoi|47466	0	0	0.00018142	0.000172	0.000134011	0	0	0	0	0	0	0	0	0	0	0	0	0	0	0	0	0	0	0	0	0	0	0	0	0	0	0	0	0	0	0	0	0	0	0	0	0	2.24332e-05	4.49604e-05	0	0	0	0	0
Borrelia sp. HM|1882662	0	0	0	2.41573e-05	0	0	0	0	0	0	0	0	0	0	0	0	0	0	0	0	0	0	0	0	0	0	0	0	0	0	0	0	0	0	0	0	0	0	0	0	0	0	0	0	0	0	0	0	0
Botoulivirus alphaplasmoparae|2955517	0	0	0.000157756	4.83145e-05	0	0	0	0	0	0	0	0	0	0	0	0	0	0	0	0	0	0	0	0	0	0	0	0	0	0	0	0	0	0	0	0	0	0	0	0	0	0	0	0	0	0	0	0	0
Botoulivirus deltaplasmoparae|2955521	0	0	0	0	0	0.00120573	0	0	0	0	0	0	0	0	0	0	0	0	0	0	0	0	0	0	0	0	0	0	0	0	0	0	0	0	0	0	0	0	0	0	0	0	0	0	0	0	0	0	0
Botrytis cinerea|40559	0.0117806	0.0320721	0.021723	0.0218807	0.0241434	0.0315126	0.0969159	0.0316254	0.0185257	0.0295974	0.0575989	0	0.0368882	0.035618	0.00606979	0.00865945	0.00497786	0.00632885	0.00577101	0.0051677	0.206472	0.473389	0.167207	0.558139	0.430203	0.544558	0.170702	0.225977	0.107382	0.160491	0.0241321	0.0212833	0.0197452	0.0172091	0	0.0182425	0	0.0148035	0	0.00532469	0.00456903	0.00463717	0.0066907	0.00434831	0.0201342	0.0315317	0.0353195	0	0
Brachybacterium ginsengisoli|1331682	0	0	0	0	0	0	0	0	0	0	0	0	0	0	0	0	0	0	0	0	0	0	0.0132949	0	0	0.00599589	0	0	0	0	0	0	0	0	0	0	0	0	0	0	0	0	0	0	0	0	0	0	0
Brachypodium distachyon|15368	0.0073929	0.00211596	0.00115162	0.00177894	0.000913953	0.0014101	0	0	0	0	0	0	0	0	0	0.000124076	0.000269074	0	0.000138896	0.000102852	0	0	0	0	0	0	0	0	0	0.000785389	0	0	0	9.9826e-05	0	0	0	0	0	6.15248e-05	0	0	0.000127122	0.000189476	0	0	0	0	0
Bracoviriform facetosae|2083300	0	0.000133079	0.000567922	0.000374921	0.000509241	0.000674394	0.00427024	0.00417166	0.00184554	0.00198756	0.0106028	0	0.00196171	0.001619	0.00236814	0.00176032	0.000281304	0.00199168	0.0016368	0.00150265	0	0	0	0	0	0	0	0	0	0	0.00145159	0	0.000268035	0	0.000651476	0.00142685	0	0	0	0	0	0	0	0	0.0178443	0.000925232	0.00114759	0	0
Brasilonema sennae|1397703	0	0	0	0	0	0	0	0	0	0	0	0	0	0	0	0	0	0	0	0	0	0	0	0	0	0	0	0	0	0	0	0	0	0	0	0	0	0	0	0	0	0	0	0	0	0	0	0	0
Brassica napus|3708	9.54086	6.82998	3.42786	5.68694	2.97997	3.47865	0.0169218	0.00184113	0.00332198	0.0685278	0	0	0.00285156	0	0.0848622	0.135328	0.0745456	0.163894	0.10832	0.10498	0	0	0	0	0	0	0	0	0	0	0.0227888	0.00712326	0.105498	0.0742662	0.0462315	0.0280015	0.0274171	0.0755392	0.104173	0.057109	0.0548642	0.168843	0.204727	0.373752	0.0245617	0.0294641	0.0319503	0.0134558	0.0504443
Brassica oleracea|3712	0.0644925	0.286933	0.0756283	0.0605507	0.11348	0.0923511	0	0.00706153	0.0050269	0.0923353	0.0983862	0.0253283	0.00313469	0.0040475	0.00657561	0.00582122	0.00405445	0.00354393	0.00348875	0.00316333	0.0276027	0.0155097	0.0147119	0.0133784	0.0178295	0.0165332	0.0165862	0.0123609	0.00642752	0.0157984	0.00120157	0.000854659	0.000789808	0.000351561	0.00996991	0.000854476	0.000298762	0.000404675	0.000334772	0.000279658	0.000451528	0.000849781	0.000605697	0.000623022	0.000757331	0.000977358	0.000821533	0	0.00170096
Brassica rapa|3711	12.524	3.17275	1.51057	2.65404	1.24469	1.51117	0.00933618	0.00146824	0	0.00440721	0	0	0.00129432	0	0.0480755	0.0828696	0.0239965	0.108601	0.0616019	0.058676	0	0	0	0	0	0	0	0	0	0	0.0205685	0.00751235	0.197774	0.159908	0.0491089	0.0238967	0.0597638	0.164035	0.222905	0.114548	0.11286	0.296251	0.311913	0.725667	0.019592	0.0276484	0.0284116	0.0227572	0.0179748
Bremerella sp. P1|3026424	0	0	0	0	0	0	0	0	0	0	0	0	0	0	0	5.16982e-05	0	0	0	3.01031e-05	0	0	0	0	0	0	0	0	0	0	0	0	0	0	0	0	0	0	0	0	0	0	0	0	0	0	0	0	0
Brettanomyces bruxellensis|5007	0	0	0.0003234	0.000310179	0.000420794	0	0	0	0	0	0	0	0	0	0	0.00503282	0	0.00382356	0.00816765	0.00776158	0	0	0	0	0	0	0	0	0	0	0	0	0	0	0	0	0	0	0	0	0	0	0	0	0	0	0	0	0
Brettanomyces nanus|13502	0	0.00169011	0.00118317	0.000908313	0.00113105	0	0	0.0659543	0	0	0	0	0	0	0.0159792	0.0169415	0.00968053	0.0117731	0.0157988	0.0143868	0	0	0	0	0	0	0	0	0	0	0	0	0	0	0	0	0	0	0	0	0	0	0	0	0	0	0	0	0
Brevefilum fermentans|1986204	0	0	0	3.57528e-05	0	0	0	0	0	0	0	0	0	0	0	8.27171e-05	0	7.41885e-05	5.99161e-05	5.5189e-05	0	0	0	0	0	0	0	0	0	0	0	0	0	0	0	0	0	0	0	0	0	0	0	0	0	0	0	0	0
Brevibacillus centrosporus|54910	0	0	0	0	0	0	0	0	0	0	0	0	0	0	0	0.000129245	0	0	0	0	0	0	0	0	0	0	0	0	0	0	0	0	0	0	0	0	0	0	0	0	0	0	0	0	0	0	0	0	0
Brevibacillus formosus|54913	0	0	0	0.000161371	0.000187615	0	0	0	0	0	0	0	0	0	0	0	0	0	0	0	0	0	0	0	0	0	0	0	0	0	0	0	0	0	0	0	0	0	0	0	0	0	0	0	0	0	0	0	0
Brevundimonas olei|657642	0	0	0	0	0	0	0	0	0	0	0	0	0	0	0	0	0	0	0	0	0	0	0	0	0	0.00483827	0	0	0	0	0	0	0	0	0	0	0	0	0	0	0	0	0	0	0	0	0	0	0
Brevundimonas sp. Bb-A|2560058	0	0	0.000291849	0.000420337	0.000227818	0	0	0	0	0	0	0	0	0	0	0	0	0	0	0	0	0	0	0	0	0	0	0	0	0	0	0	0	0	0	0	0	0	0	0	0	0	0	0	0	0	0	0	0
Brevundimonas sp.|1871086	0	0	0	0	0	0	0	0.0043348	0	0.0148203	0.0133729	0	0	0	0	0	0	0	0	0	0	0.0173724	0	0	0	0	0	0	0	0	0	0	0	0	0	0	0	0	0	0	0	0	0	0	0	0	0	0	0
Brucella anthropi|529	0	0	0.000993864	0.00108611	0.000694176	0	0	0	0	0	0	0	0	0	0	0	0	0	0	0	0	0	0	0	0	0	0	0	0	0	0	0	0	0	0	0	0	0	0	0	0	0	0	0	0	0	0	0	0
Buchnera aphidicola|9	0	0	0	1.15955e-05	0	0	0	0	0.000246072	0	0	0	0	0	0	0.000191283	0.000220151	7.98953e-05	8.71507e-05	0.000105361	0	0	0	0	0	0	0	0	0	0	0	0	0	0	0	0	0	0	0	0	0	0	0	0	0	0	0	0	0
Burkholderia mallei|13373	0	0	0	0.00101557	0.000530683	0	0	0	0	0	0	0	0	0	0	0	0	0	0	0	0	0	0	0	0	0	0	0	0	0	0	0	0	0	0	0	0	0	0	0	0	0	0	0	0	0	0	0	0
Burkholderia sola|2843302	0	0	0	0.000180696	0.000222458	0	0	0	0	0	0	0	0	0	0	0	0	0	0	0	0	0	0	0	0	0	0	0	0	0	0	0	0	0	0	0	0	0	0	0	0	0	0	0	0	0	0	0	0
Burkholderia sp. LMG 21824|3158172	0	0	0	0	0	0	0	0	0	0	0	0	0	0	0	5.42831e-05	0	0	5.71926e-05	6.27148e-05	0	0	0	0	0	0	0	0	0	0	0	0.000568664	0	0	0	0	0	0	0	0	0	0	0	0	0	0	0	0	0
Caballeronia sp. M1242|2814653	0	0	0	7.34381e-05	4.28834e-05	0	0	0	0	0	0	0	0	0	0	0	0	0	0	0	0	0	0	0	0	0	0	0	0	0	0	0	0	0	0	0	0	0	0	0	0	0	0	0	0	0	0	0	0
Cajanus cajan|3821	0.00468818	0.00336691	0.00169588	0.00269692	0.0014768	0.00185969	0	0	0	0.00833913	0	0	0	0	0.000482825	0.000452359	0.00115579	0.000428011	0.00036222	0.000378797	0.00115925	0.000566933	0	0	0	0	0.000978858	0	0	0.00066456	0.000208969	0.000302622	0.000407413	0.000568574	0.000228792	0.000196243	0.000337064	0.000325123	0.000504815	0.000321607	0.000315353	0.000498147	0.000347715	0.000597331	0.000264394	0.000173753	0.000191798	0	0.000386107
Caldimonas aquatica|376175	0	0	0	0	0	0	0	0	0	0	0	0	0	0	0	4.65284e-05	0	0	0	0	0	0	0	0	0	0	0	0	0	0	0.000182848	0	0.000107214	0	0.000104702	0.000367956	0	0	0	0	0	0	0	0	0.000183731	0.000134658	0.000179011	0	0
Caloramator sp. Dgby_cultured_2|3029174	0	0	0	0.00023191	0.000134011	0	0	0	0	0	0	0	0	0	0	0	0	0	0	0	0	0	0	0	0	0	0	0	0	0	0	0	0	0	0	0	0	0	0	0	0	0	0	0	0	0	0	0	0
Calothrix sp. NIES-3974|2005462	0	0	0	0	0	0	0	0	0	0	0	0	0	0	0	0	0.000996795	0	0	0	0	0	0	0	0	0	0	0	0	0	0	0	0	0	0	0	0	0	0	0	0	0	0	0	0	0	0	0	0
Camelina sativa|90675	0.0267467	0.0110722	0.00690972	0.00913821	0.00659601	0.00731615	0.00100788	0.0107671	0.00130067	0.00941933	0.0306621	0.00515947	0.000869624	0.00124539	0.000804708	0.00121232	0.00050757	0.000707644	0.000541968	0.000459072	0.0384746	0.14554	0.0521793	0.151649	0.0417317	0.0565158	0.0372238	0.0620046	0.0271726	0.0324426	6.71685e-05	6.65104e-05	0.000285904	0.000195312	0.000186136	0.000130829	0.000195344	0.000380463	0.000425108	0.000226523	0.000258016	0.000468845	0.000413145	0.00100519	0.000147881	0.000595103	6.71292e-05	0	0.000469589
Candida albicans|5476	0	0	0	0	0	0	0	0	0	0	0	0	0	0	0	0	0	0	0.000185195	0	0	0	0	0	0	0	0	0	0	0	0	0	0	0	0	0	0	0	0	0	0	0	0	0	0	0	0	0	0
Candida dubliniensis|42374	0	0	0	0	0	0	0	0	0	0	0	0	0	0	0	0.00027917	0	0	0.00028324	0.000263402	0	0	0	0	0	0	0	0	0	0	0	0	0	0	0	0	0	0	0	0	0	0	0	0	0	0	0	0	0
Candidatus Amoebophilus asiaticus|281120	0	0	0	0	0	0	0	0	0	0	0	0	0	0	0	0	0	0	0	0	0	0	0	0	0	0	0	0	0	0.000543731	0	0	0	0	0	0	0	0	0	0	0	0	0	0	0	0	0	0	0
Candidatus Atelocyanobacterium thalassa|713887	0	0.00169011	0.00216915	0.00111607	0.00086839	0	0	0	0	0	0	0	0	0	0	0.000447189	0.00281916	0	0	0	0	0	0	0	0	0	0	0	0	0	0	0	0	0	0	0	0	0	0	0	0	0	0	0	0	0	0	0	0
Candidatus Azoamicus ciliaticola|2652803	0	0	0	1.83595e-05	0	0	0	0	0	0	0	0	0	0	0	0	0	0	0	0	0	0	0	0	0	0	0	0	0	0	0	0	0	0	0	0	0	0	0	0	0	0	0	0	0	0	0	0	0
Candidatus Bodocaedibacter vickermanii|2741701	0.00354619	0.004192	0.0025872	0.00418307	0.00233179	0.00245234	0	0	0	0	0	0	0	0	0	0.000209378	0	0.00026822	0.000152514	0.000148007	0	0	0	0	0	0	0	0	0	0	0	0	0	0	0	0	0	0	0	0	0	0	0	0	0	0	0	0	0
Candidatus Endolissoclinum faulkneri|1263979	0	0	0	8.9865e-05	6.70054e-05	0	0	0	0	0	0	0	0	0	0	0	0	0	0	0	0	0	0	0	0	0	0	0	0	0	0	0	0	0	0	0	0	0	0	0	0	0	0	0	0	0	0	0	0
Candidatus Epulonipiscium viviparus|420336	0	0	0	6.47415e-05	5.09241e-05	0	0	0	0	0	0	0	0	0	0	0	0	0	0	0	0	0	0	0	0	0	0	0	0	0	0	0	0	0	0	0	0	0	0	0	0	0	0	0	0	0	0	0	0
Candidatus Erwinia haradaeae|1922217	0	0	0	0	0	0	0	0	0	0	0	0	0	0	0	3.61887e-05	0	0	3.26815e-05	2.75945e-05	0	0	0	0	0	0	0	0	0	0	0	0	0	0	0	0	0	0	0	0	0	0	0	0	0	0	0	0	0
Candidatus Formimonas warabiya|1761012	0	0	0	0	0	0	0	0.000769078	0	0	0	0	0	0	0	0	0	0	0	0	0	0	0	0	0	0	0	0	0	0	0	0	0	0	0	0	0	0	0	0	0	0	0	0	0	0	0	0	0
Candidatus Hoaglandella endobia|1778263	0	0.000306083	0.000260298	0.000342067	0.000294824	0.000326979	0	0	0	0	0	0	0	0	0	0	0	0	0	0	0	0	0	0	0	0	0	0	0	0	0	0	0	0	0	0	0	0	0	0	0	0	0	8.02864e-05	0	0	0	0	0
Candidatus Hodgkinia cicadicola|573658	0	0.000133079	0.00018142	0.000160404	0.000115249	0	0	0.000442802	0.000369108	0	0	0	0.000364029	0	0.000482825	0.000361887	0.000134537	0.000599215	0.000405795	0.000439004	0	0	0	0	0	0	0	0	0	0	0	0	0	0	0	0	0	0	0	0	0	0	0	0	0	0	0	0	0
Candidatus Ichthyocystis hellenicum|1561003	0.00384671	0.00521671	0.0103251	0.00604415	0.0077351	0.00647827	0.00665733	0.0313457	0.0190706	0.00751818	0.0182444	0.0351782	0.0180194	0.00373616	0.00595484	0.00641058	0.011405	0.018336	0.0145596	0.0184808	0.506905	0.214584	0.160997	0.137699	0.488846	0.705111	0.74695	0.678531	0.691055	0.494644	0.105678	0.125256	0.0684596	0.0467446	0.0556314	0.0933505	0	0	0	0.10125	0.161031	0.0902892	0.181318	0.0612938	0.123624	0.0866157	0.0813925	0.53274	0.00176357
Candidatus Karelsulcia muelleri|336810	0	0	0.000496932	0.000337235	0.000217097	0	0	0	0	0	0	0	0	0	0	0	0	0	0	0	0	0	0	0	0	0	0	0	0	0	0	0	0	0	0	0	0	0	0	0	0	0	0	0	0	0	0	0	0
Candidatus Liberibacter africanus|34020	0.0105785	0.0164752	0.0181183	0.014877	0.0138379	0.0190261	0.0220939	0.0332568	0.0217071	0.0174128	0.0164295	0.0286116	0.023399	0.003238	0.00841494	0.00992347	0.00769917	0.0194089	0.0140313	0.0176505	1.06137	0.101602	0.0691835	0.0966669	0.360651	0.483115	0.995961	0.93399	0.663151	1.20554	0.0768781	0.0765402	0.0598968	0.0448566	0.12171	0.101801	0	0.0783408	0	0.0687791	0.0721226	0.0756305	0.173095	0.052215	0.0872544	0.0787968	0.0747467	0.293535	0.000766996
Candidatus Liberibacter solanacearum|556287	0	0.000279467	0.000205083	0.000246404	0.000136691	0	0	0	0	0	0	0	0	0	0	0	0	0	0	0	0	0	0	0	0	0	0	0	0	0	0	0	0	0	0	0	0	0	0	0	0	0	0	5.13833e-05	0	0	0	0	0
Candidatus Methylocalor cossyra|3108543	0	0	0	6.86066e-05	0	0	0	0	0	0	0	0	0	0	0	0	0	0	0	0	0	0	0	0	0	0	0	0	0	0	0	0	0	0	0	0	0	0	0	0	0	0	0	0	0	0	0	0	0
Candidatus Mycosynbacter amalyticus|2665156	0	0	0	0	0	0	0	0	0	0	0	0	0	0	0	0	0	0	0	0	0	0.0034016	0	0.00208017	0	0	0	0	0	0	0	0	0	0	0	0	0	0	0	0	0	0	0	0	0	0	0	0	0
Candidatus Phytoplasma luffae|35773	0	0	0	7.05392e-05	0	0	0	0	0	0	0	0	0	0	0	0	0	0	0	0	0	0	0	0	0	0	0	0	0	0	0	0	0	0	0	0	0	0	0	0	0	0	0	0	0	0	0	0	0
Candidatus Phytoplasma rubi|399025	0.0175506	0.0210266	0.0140797	0.0228064	0.0127873	0.0173912	0	0.000559329	0	0.000993782	0	0	0	0	0.000735733	0.0020033	0.000831682	0.00254524	0.00155509	0.00159296	0.22784	0.025593	0.0162956	0.0016723	0.0897478	0.188989	0.16162	0.185974	0.149257	0.100711	0	0	0.000107214	0	0.000209403	0.000339338	0	0	0	0.000134236	0.000207846	0.000124537	0.000291632	9.63437e-05	0.000416756	0	0.000281303	0	0
Candidatus Phytoplasma solani|69896	0.913594	0.769199	0.530155	0.645259	0.525858	0.598944	0.0698357	0.00284326	0.00149401	0.121069	0	0	0.00117298	0	0.0190831	0.0305717	0.0113194	0.0402159	0.0230704	0.0233374	0.645107	0.0131204	0.0116278	0.00175387	0.079156	0.13752	0.678757	0.40691	0.417289	0.659697	0.00314199	0.00359156	0.0473135	0.0305468	0.0155967	0.00287824	0	0	0	0.021433	0.0314314	0.0645321	0.0532284	0.137303	0.00163566	0.00248032	0.0064444	0.0305122	0.0040489
Candidatus Profftia sp. (ex Adelges kitamiensis)|2864218	0	0	0	0	0	0	0	0	0	0	0	0	0	0	0	2.8434e-05	0	0	0	0	0	0	0	0	0	0	0	0	0	0	0	0	0	0	0	0	0	0	0	0	0	0	0	0	0	0	0	0	0
Candidatus Shikimatogenerans bostrichidophilus|2943807	0	0	0	0	0	0	0	0	0	0.00116661	0	0	0	0	0	0	0	0	0	0	0	0	0	0	0	0	0	0	0	0	0	0	0	0	0	0	0	0	0	0	0	0	0	0	0	0	0	0	0
Candidatus Sodalis pierantonii|1486991	0	0	0	2.02921e-05	0	0	0	0	0	0	0	0	0	0	0	0	0	0	0	0	0	0	0	0	0	0	0	0	0	0	0	0	0	0	0	0	0	0	0	0	0	0	0	0	0	0	0	0	0
Candidatus Southlakia epibionticum|3043284	0	0	0	0	0	0	0	0	0	0	0	0	0	0	0	0	0	0	0	0	0	0.00716765	0	0	0	0	0	0	0	0	0	0	0	0	0	0	0	0	0	0	0	0	0	0	0	0	0	0	0
Candidatus Sulfurimonas marisnigri|2740405	0	0	0	0	0	0	0	0	0	0	0	0	0	0	0	0	0	0	0	3.26117e-05	0	0	0	0	0	0	0	0	0	0	0	0	0	0	0	0	0	0	0	0	0	0	0	0	0	0	0	0	0
Candidatus Vondammii sp. HM_W22|2687299	0	0	0	6.86066e-05	0	0	0	0	0	0	0	0	0	0	0	0	0	0	0	0	0	0	0	0	0	0	0	0	0	0	0	0	0	0	0	0	0	0	0	0	0	0	0	0	0	0	0	0	0
Candidozyma auris|498019	0	0.00232889	0.00171165	0.00165526	0.00151968	0.00124661	0	0	0	0	0	0	0	0	0	0.000827171	0	0	0	0	0	0	0	0	0	0	0	0	0	0	0	0	0	0	0	0	0	0	0	0	0	0	0	0	0	0	0	0	0
Cannabis sativa|3483	0.00967688	0.00489732	0.00365994	0.0050595	0.00312245	0.00345372	0	0	0.00455234	0.434413	0	0	0.0016988	0	0.00140249	0.00171379	0.00249505	0.00198026	0.00235307	0.00216241	0	0	0	0	0	0	0.00106043	0	0.0013086	0	0.00169414	0.00170932	0.00103283	0.00125	0.00131846	0.00069094	0.000934588	0.00164291	0.00188641	0.000939651	0.0015911	0.000901061	0.000749643	0.00131027	0.00117857	0.000999077	0.000946202	0.00115402	0.000740908
Capillimicrobium parvum|2884022	0	0	0	0	0	0	0	0	0	0	0	0	0	0	0	0	0	0	0	0	0	0	0	0	0	0	0	0.00376028	0	0	0	0	0	0	0	0	0	0	0	0	0	0	0	0	0	0	0	0	0
Capsicum annuum|4072	0.0712243	0.0354257	0.0223146	0.0327737	0.0199998	0.0237264	0.00294408	0.00440472	0.00662637	0.00522816	0.00496707	0	0.00461103	0.00423431	0.00579389	0.00719122	0.0102737	0.0114479	0.00936053	0.010082	0.0060469	0.00105288	0.00195881	0.00175387	0.0035306	0.00356192	0.00562844	0.00504038	0.0051959	0.00607166	0.00340694	0.00630851	0.00503548	0.00607203	0.00572756	0.00403525	0.00437035	0.00756084	0.00755097	0.00479334	0.006798	0.00592649	0.00567373	0.00751159	0.00574496	0.00393984	0.0032222	0.00789346	0.00270275
Capsulimonas corticalis|2219043	0	0	0	4.73482e-05	0	0	0	0	0	0	0	0	0	0	0	0	0	0	0	0	0	0	0	0.000652603	0.000706119	0.000474922	0	0.0053604	0	0.00099684	0	0	0	0	0	0	0	0	0	0	0	0	0	0	0	0	0	0	0
Carya illinoinensis|32201	0.016649	0.0062015	0.0029737	0.00612435	0.00257033	0.00345372	0	0.000792383	0.000861253	0.013092	0	0	0.000808953	0	0.00108061	0.00114511	0.00306377	0.00115278	0.0010676	0.00110629	0	0	0	0	0	0	0	0	0	0	0.000664222	0.000615221	0.000371675	0.000373263	0.000403295	0.00020442	0.000191514	0.000546484	0.000664231	0.000472622	0.000609204	0.000695941	0.00104501	0.00112401	0.000206137	0.00018244	0.000313269	0	0
Cellulomonas taurus|2729175	0	0	0	0	0	0	0	0	0	0	0	0	0	0	0	0	0	0	0	0	0	0	0	0	0	0	0	0.0117609	0	0	0	0	0	0	0	0	0	0	0	0	0	0	0	0	0	0	0	0	0
Cercospora beticola|122368	0.00733279	0.00523002	0.0104671	0.0115539	0.0144088	0.014244	0	0	0	0.0134377	0.00831029	0	0	0	0	0	0	0	0	0	0.05555	0.0849994	0.0406349	0.0646893	0.0291274	0.0917491	0.047094	0.0890067	0.0202448	0.0551887	0	0	0	0	0	0	0	0	0	0	0	0.00802896	0.00451281	0	0	0	0	0	0
Chamaesiphon minutus|1173032	0.00432755	0.00162357	0.00117528	0.00129966	0.00132671	0.00108312	0	0	0	0	0	0	0	0	0	0	0	0	0	0	0	0	0	0	0	0	0	0	0	0	0	0	0	0	0	0	0	0	0	0	0	0	7.29079e-05	8.34978e-05	0	0	0	0	0
Chitinophaga pinensis|79329	0	0	0	8.79325e-05	0	0	0	0	0	0	0	0	0	0	0	0	0	0	0	0	0	0	0	0	0	0	0	0	0	0	0	0	0	0	0	0	0	0	0	0	0	0	0	0	0	0	0	0	0
Chitinophaga sp. LS1|3051176	0	0	0	6.37752e-05	0	0	0	0	0	0	0	0	0	0	0	0	0	0	0	0	0	0	0	0	0	0	0	0	0	0	0	0	0	0	0	0	0	0	0	0	0	0	0	0	0	0	0	0	0
Chlamydomonas reinhardtii|3055	0	0	0	0.000219348	0.000171534	0	0	0	0	0	0	0	0	0	0	0	0	0	0	0	0	0	0	0	0	0	0	0	0	0	0	0	0	0	0	0	0	0	0	0	0	0	0	0	0	0	0	0	0
Chroococcidiopsis sp. CCMEE 29|155894	0	0	0	0.000831976	0.000769222	0	0	0	0	0	0	0	0	0	0	0	0	0	0	0	0	0	0	0	0	0	0	0	0	0	0	0	0	0	0	0	0	0	0	0	0	0	0	0	0	0	0	0	0
Chryseobacterium sp. Chry.R1|3139392	0	0	0	0.000194224	0.000404712	0	0	0	0	0	0	0	0	0	0	0	0	0	0	0	0	0	0	0	0	0	0	0	0	0	0	0	0	0	0	0	0	0	0	0	0	0	0	0	0	0	0	0	0
Chryseobacterium sp. JJR-5R|3093923	0	0	0	0	0	0	0	0.00139832	0	0.00509854	0.0122266	0	0	0	0	0	0	0	0	0	0	0	0	0	0.00836752	0	0	0	0	0	0	0	0	0	0	0	0	0	0	0	0	0	0	0	0	0	0	0	0
Chryseobacterium sp. LJ668|2864040	0	0	0	0	0	0	0	0	0	0	0	0	0	0	0	0	0	0	0	0	0	0.0303714	0	0	0	0	0	0	0	0	0	0	0	0	0	0	0	0	0	0	0	0	0	0	0	0	0	0	0
Chryseobacterium sp. StRB126|878220	0	0	0	0.000157505	0.000190295	0	0	0	0	0	0	0	0	0	0	0	0	0	0	0	0	0	0	0	0	0	0	0	0	0	0	0	0	0	0	0	0	0	0	0	0	0	0	0	0	0	0	0	0
Chryseolinea soli|2321403	0	0	0	0	0	0.000449596	0	0	0	0	0	0	0	0	0	0	0	0	0	0	0	0	0	0	0	0	0	0	0	0	0	0	0	0	0	0	0	0	0	0	0	0	0	0	0	0	0	0	0
Cicer arietinum|3827	0.0236813	0.00790492	0.00298948	0.00684907	0.00328862	0.0031063	0	0	0	0	0	0	0	0.00261531	0.00135651	0.00111668	0.00440302	0.000582094	0.00057465	0.000489175	0.0013159	0	0	0	0	0.00115762	0.00130514	0.0014001	0	0.00141974	0	0.000116393	0.000243018	0.000221353	0.000139602	0	0.00013789	0.000280159	0.00020724	0.000134236	0.000129008	0.000388262	0.000355192	0.000526679	0.000206137	0	0.000105489	0	0
Citrobacter braakii|57706	0	0	0	0	0	0	0	0	0	0	0	0	0	0	0	0.000478208	0	0.000450838	0.000356773	0.000198179	0	0	0	0	0	0	0	0	0	0	0	0	0	0	0	0	0	0	0	0	0	0	0	0	0	0	0	0	0
Citrobacter enshiensis|2971264	0	0	0	0	0	0	0	0	0	0	0	0	0	0	0	0.000240397	0.000128421	9.70157e-05	0.000108938	0.000115395	0	0	0	0	0	0	0	0	0	0	0	0	0	0	0	0	0	0	0	0	0	0	0	0	0	0	0	0	0
Citrobacter freundii|546	0	0	0	0	0	0	0	0	0	0	0	0	0	0	0	0.000411001	0	0	0	0.000218247	0	0	0	0	0	0	0	0	0	0	0	0	0	0	0	0	0	0	0	0	0	0	0	0	0	0	0	0	0
Citrobacter portucalensis|1639133	0	0	0	0	0	0	0	0	0	0	0	0	0	0	0	0.00027917	0	0	0.00014162	0	0	0	0	0	0	0	0	0	0	0	0	0	0	0	0	0	0	0	0	0	0	0	0	0	0	0	0	0	0
Citrus sinensis|2711	0.0164687	0.00668059	0.00425942	0.00596298	0.00396136	0.00461858	0.00164444	0.00256359	0.00718882	0.00820951	0.00382082	0	0.00455036	0.00342481	0.00949555	0.0102802	0.00672072	0.0141529	0.0129691	0.0130196	0.0013159	0	0	0	0.000953261	0.000682701	0.001142	0	0	0.000966633	0.000608248	0.00149981	0.000882727	0.00125868	0.00141929	0.0010589	0.000961399	0.00104109	0.00106808	0.000813805	0.000942475	0.0010842	0.000848723	0.0010373	0.000676668	0.000907857	0.000994151	0.0015233	0.000918308
Cladosporium magoulivirus 1|2843961	0	0	0.000102542	1.54607e-05	0	0	0	0	0.000333955	0.000604911	0.00639988	0	0	0	0	0	0	0	0	0	0	0	0	0	0	0	0	0	0	0	0	0	0	0	0	0	0	0	0	0	0	0	0	0	0	0	0	0	0
Cladosporium magoulivirus 2|2843962	0	0	0.000141981	1.44944e-05	2.68021e-05	0	0	0	0	0	0.000955206	0	0	0	0	0	0	0	0	0	0	0	0	0	0	0	0	0	0	0	0	0	0	0	0	0	0	0	0	0	0	0	0	0	0	0	0	0	0
Closterovirus vitis|3428015	0	0	0	0	0	0	0	0	0	0.314856	0	0	0	0	0	0	0	0	0	0	0	0.000971885	0.320161	0.523429	0	0.000979527	0	0	0	0.000392695	0	0	0	0	0	0	0	0	0	0	0	0	0	0	0	0	0	0	0
Clostridium beijerinckii|1520	0	0	0	6.18426e-05	0	0	0	0	0	0	0	0	0	0	0	8.27171e-05	0	0	6.80865e-05	7.02406e-05	0	0	0	0	0	0	0	0	0	0	0	0	0	0	0	0	0	0	0	0	0	0	0	0	0	0	0	0	0
Clostridium botulinum|1491	0.00132231	0.0021825	0.00167222	0.00249883	0.00163493	0.00159402	0	0	0	0.203337	0	0	0	0	0	0.000351548	0	0.000262513	0.000174301	0.000363746	0	0	0	0	0	0	0	0	0	0	0	0	0.000225149	0.00033854	0	0	0	0	0	0.000346776	0.000444361	0.000322331	0.000218724	0.000555582	0	0	0	0	0
Clostridium drakei|332101	0	0	0	0	0	0	0	0	0	0	0	0	0	0	0	0	0	0.00094733	0.000462988	0.000441512	0	0	0	0	0	0	0	0	0	0	0	0	0	0	0	0	0	0	0	0	0	0	0	0	0	0	0	0	0
Clostridium estertheticum|238834	0	0	0	0	0	0	0	0	0	0	0.00764165	0	0	0	0	0	0	0	0	0	0	0	0	0	0	0	0	0	0	0	0	0	0	0	0	0	0	0	0	0	0	0	0	0	0	0	0	0	0
Clostridium gelidum|704125	0	0	0	0	0	0	0	0	0	0	0.0213966	0	0	0	0	0	0	0	0	0	0	0	0	0	0	0	0	0	0	0	0	0	0	0	0	0	0	0	0	0	0	0	0	0	0	0	0	0	0
Clostridium kluyveri|1534	0	0	0	0	0	0	0	0	0	0	0	0	0	0	0	0	0	0	0	0	0	0	0	0	0	0	0	0	0	0	0	0	0	0	0.000224914	0	0	0	0	0	0	0	0	0	0	0	0	0	0
Clostridium saccharoperbutylacetonicum|36745	0	0	0	0	0	0	0	0	0	0	0.00458499	0	0	0	0	0	0	0	0	0	0	0	0	0	0	0	0	0	0	0	0	0	0	0	0	0	0	0	0	0	0	0	0	0	0	0	0	0	0
Clostridium sp. 'deep sea'|2779445	0	0	0	1.25618e-05	0	0	0	0	0	0	0	0	0	0	0	0	0	0	0	0	0	0	0	0	0	0	0	0	0	0	0	0	0	0	0	0	0	0	0	0	0	0	0	0	0	0	0	0	0
Clostridium sp. DL-VIII|641107	0	0	0	1.54607e-05	0	0	0	0	0	0	0	0	0	0	0	3.36038e-05	0	9.13089e-05	6.5363e-05	5.01718e-05	0	0	0	0	0	0	0	0	0	0	0	0	0	0	0	0	0	0	0	0	0	0	0	0	0	0	0	0	0
Clostridium sp. OS1-26|3070681	0	0	0	8.40673e-05	0	0	0	0	0	0	0	0	0	0	0	0.000170604	0	0.000114136	0.000103491	0.00016055	0	0	0	0	0	0	0	0	0	0	0	0	0	0	0	0	0	0	0	0	0	0	0	0	0	0	0	0	0
Clostridium tagluense|360422	0	0	0	0	0	0	0	0	0	0	0.0204414	0	0	0	0	0	0	0	0	0	0	0	0	0	0	0	0	0	0	0	0	0	0	0	0	0	0	0	0	0	0	0	0	0	0	0	0	0	0
Clostridium tetani|1513	0	0.000479086	0.000307625	0.000536291	0.000412753	0.000367851	0	0	0	0.00501212	0	0	0	0	0	6.72076e-05	0	0.000114136	5.99161e-05	7.77663e-05	0	0	0	0	0	0	0	0	0	0	0	0	0	0	0	0	0	0	0	0	0	0	0.000100949	0	0	0	0	0	0
Coccidioides posadasii|199306	0.00667164	0.00890301	0.0140719	0.00892273	0.0126747	0.0110764	0	0.0326509	0	0.160301	0.039641	0	0.020062	0	0	0.00376363	0	0.00525597	0.00511466	0.00619622	0.0213051	0.0364457	0.0158789	0.0321815	0.0342115	0.0198874	0.0269186	0.0285221	0.0152798	0.0220815	0	0	0	0	0	0	0	0	0	0	0	0	0.0012413	0	0	0	0	0	0
Coffea arabica|13443	0.156814	0.0879522	0.0353374	0.0675002	0.0340709	0.0371939	0	0	0	0.0509421	0.0159519	0.0361163	0	0	0.00372465	0.00386961	0.00733225	0.0128061	0.0140285	0.0120688	0	0	0	0	0	0	0	0	0	0	0.00215312	0.0044828	0.00386685	0.00449217	0.00295103	0.00345879	0.00615525	0.0049979	0.00599402	0.00419208	0.00412109	0.00523787	0.00599527	0.00683719	0.004898	0.00386599	0.00373046	0.00463914	0.00406456
Coffea eugenioides|49369	0.00516902	0.00286121	0.00168799	0.00297424	0.00145804	0.00220711	0	0.00181782	0.00205646	0.0276963	0.00362978	0	0.000990967	0	0.00142548	0.00121491	0.00187128	0.00107859	0.000841549	0.00136217	0.0188926	0	0	0	0.00285978	0.00463049	0.0158521	0.00724054	0.0107382	0.0146807	0.000847069	0.000851333	0.00117578	0.000946177	0.00158216	0.00154542	0.00115674	0.00117598	0.00160478	0.00076906	0.00111807	0.00143584	0.000934717	0.001291	0.00170736	0.00135961	0.00143209	0.00212339	0
Cognaticolwellia beringensis|1967665	0	0	0	1.06292e-05	0	0	0	0	0	0	0	0	0	0	0	0.000118906	0	0	3.5405e-05	6.7732e-05	0	0	0	0	0	0	0	0	0	0	0	0	0	0	0	0	0	0	0	0	0	0	0	0	0	0	0	0	0
Colletotrichum destructivum|34406	0	0	0.000670464	0.000370089	0.00129186	0.00126704	0	0	0	0.00717252	0	0	0	0	0	0.00290544	0	0.00315586	0.00260907	0.00322354	0	0	0	0	0	0	0	0	0	0	0	0	0	0	0	0	0	0	0	0	0	0	0	0	0	0	0	0	0
Colletotrichum higginsianum|80884	0	0	0	0.000832943	0.00233983	0	0	0	0	0	0	0	0	0	0	0.00280204	0	0	0.00289504	0	0	0	0	0	0	0	0	0	0	0	0	0	0	0	0	0	0	0	0	0	0	0	0	0	0	0	0	0	0
Colletotrichum lupini|145971	0.007453	0.0115779	0.00556091	0.00413089	0.00862225	0.00578344	0	0	0	0.00691327	0.00869237	0	0	0	0	0.00234968	0	0.00451979	0.00471158	0.00574718	0	0	0	0	0	0	0	0	0	0	0	0	0	0	0	0	0	0	0	0.00253091	0	0.00375808	0.00100202	0.0056072	0	0	0	0	0
Commensalibacter melissae|2070537	0	0	0	0	0	0	0	0	0	0	0	0	0	0	0	0	0	0	0	0	0	0	0	0	0	0	0	0	0	0	0	0	0	0	0	0	0	0	0	0	0	0	0.000145816	0	0	0	0	0	0
Conexibacter sp. SYSU D00693|2812560	0	0	0	0	0	0	0	0	0	0	0	0	0	0	0	0	0	0	0	0	0	0	0	0	0	0	0	0.0105608	0	0	0	0	0	0	0	0	0	0	0	0	0	0	0	0	0	0	0	0	0
Coriobacterium glomerans|33871	0	0	0	3.18876e-05	0	0	0	0	0	0	0	0	0	0	0	0	0	0	0	0	0	0	0	0	0	0	0	0	0	0	0	0	0	0	0	0	0	0	0	0	0	0	0	0	0	0	0	0	0
Corylus avellana|13451	0	0.000718629	0.000473269	0.000522763	0.000276062	0	0	0.00060594	0.0544698	0.0560839	0.0319994	0	0	0	0.00041385	0.000475623	0.000550378	0.000176911	0.000307751	0.00033866	0.000908601	0.00133634	0	0	0.00367182	0	0	0	0	0	9.32896e-05	9.31146e-05	7.86235e-05	0	0	0	0	0.000152185	0	0	0	0	0.000158902	0	0	0.000143346	0.000102292	0	0
Corynebacterium amycolatum|43765	0	0	0	0.000128517	0	0	0	0	0	0.0147339	0	0	0	0	0	0	0	0	0	0	0	0	0	0	0	0	0	0	0	0	0.000279869	0.000196206	0	0	0.00363741	0	0	0	0	0	0	0	0	0	0	0	0	0	0
Corynebacterium canis|679663	0	0	0	5.89437e-05	0	0	0	0	0	0	0	0	0	0	0	0	0	0	0	0	0	0	0	0	0	0	0	0	0	0	0	0	0	0	0	0	0	0	0	0	0	0	0	0	0	0	0	0	0
Corynebacterium durum|61592	0	0	0	0	8.30867e-05	0	0	0	0	0	0	0	0	0	0	0	0	0	0	0	0	0.00741062	0.00354253	0	0.0064963	0.0078659	0	0	0.00288661	0	0	0	0	0	0	0	0	0	0	0	0	0	0	0	0	0	0	0	0
Corynebacterium matruchotii|43768	0	0	0	0	3.7523e-05	0	0	0	0	0	0	0	0	0	0	0	0	0	0	0	0	0	0	0	0	0	0	0	0	0	0	0	0	0	0	0	0	0	0	0	0	0	0	0	0	0	0	0	0
Corynebacterium striatum|43770	0	0	0	0	0	0	0	0	0	0	0	0	0	0	0	0	0	0	0	0	0	0	0	0	0	0	0	0	0	0	0.000138069	0	6.79021e-05	0	0	0.000265746	0	0	0	0	0	0	0	0	0	0	0	0	0
Corynebacterium urealyticum|43771	0	0.000372622	0.00089921	0.000597168	0.00118465	0.00112399	0.00164444	0	0.000544874	0	0	0	0.00068761	0	0.00156343	0.00184821	9.17296e-05	0.000405183	0.00037039	0.000348694	0	0	0	0	0	0	0	0	0	0	0.0122471	0.00875609	0.00389901	0.00608071	0.00589431	0.0174289	0	0.00352101	0	0.00693552	0.00487722	0.00260795	0.0011927	0.00211956	0.0196547	0.00833578	0.0148995	0.00888592	0
Coxiella endosymbiont of Amblyomma nuttalli|2749996	0	0	8.67659e-05	3.96179e-05	6.96856e-05	0	0	0	0	0	0	0	0	0.00105858	0.000896674	0.00110117	0.00346126	0.000194031	0.000179748	0.000203196	0	0	0	0	0	0	0	0	0	0	0	0	0	0	0	0	0	0	0	0	0	0	0	0	0	0	0	0	0
Crinalium epipsammum|241425	0	0	0.000662576	0.000964358	0.000562845	0	0	0	0	0	0	0	0	0	0	0	0	0	0	0	0	0	0	0	0	0	0	0	0	0	0	0	0	0	0	0	0	0	0	0	0	0	0	0	0	0	0	0	0
Croceibacterium sp. TMG7-5b_MA50|3121290	0	0	0	0	0	0	0	0	0	0	0	0	0	0	0	0	0	0	0	0	0.00266314	0.00570982	0	0	0.00730834	0.00365097	0.00195772	0.00612046	0	0	0	0	0	0	0	0	0	0	0	0	0	0	0	0	0	0	0	0	0
Cryptococcus deneoformans|40410	0	0	0	3.18876e-05	0	0	0	0	0	0	0	0	0	0	0	0	0	0	0	0	0	0	0	0	0	0	0	0	0	0	0	0	0	0	0	0	0	0	0	0	0	0	0	0	0	0	0	0	0
Cryptococcus depauperatus|5208	0	0	0	0.000141078	0	0	0	0	0	0	0	0	0	0	0	0	0	0	0	0	0	0	0	0	0	0	0	0	0	0	0	0	0	0	0	0	0	0	0	0	0	0	0	0	0	0	0	0	0
Cryptococcus tetragattii|1859121	0	0	0	0.000275393	0	0	0	0	0	0	0	0	0	0	0	0	0	0	0	0	0	0	0	0	0	0	0	0	0	0	0	0	0	0	0	0	0	0	0	0	0	0	0	0	0	0	0	0	0
Cryptomeria japonica|3369	0.00775353	0.00115779	0.00050482	0.00110544	0.000439555	0.0165533	0.000371325	0.000466108	0	0.000561703	0	0	0.000202238	0	0	7.23775e-05	0	7.41885e-05	6.26395e-05	6.52234e-05	0.000657952	0.00105288	0	0.00411956	0	0.0022262	0.00152267	0.00176013	0	0.000302073	0	0	0	0	0.000147358	0	0	0	0	0	0	0.000205119	3.17804e-05	4.17489e-05	0	0	5.1146e-05	0	0
Cucumis melo|3656	0.21806	0.154585	0.0534636	0.106263	0.0458746	0.0603685	0	0.00293648	0.00386685	0.0661513	0	0	0.00317514	0.0207979	0.00901272	0.00851469	0.0431374	0.00681393	0.00641374	0.00677571	0.0352788	0.00558834	0	0	0.032199	0.0201842	0.0640065	0.0321224	0.0588484	0.0460057	0.00675043	0.00743919	0.00796599	0.0092708	0.00867084	0.00795603	0.0078559	0.00857772	0.00842244	0.00549808	0.00709185	0.00858572	0.0124037	0.0105015	0.00667258	0.00774068	0.00687595	0.0111016	0.0315929
Cucumis sativus|3659	0.00432755	0.0068669	0.00374671	0.00531073	0.00296164	0.00412811	0	0	0.000263649	0	0	0	0	0	0	0.000418755	0.000483109	0.000485079	0.000517457	0.000474124	0	0	0	0	0	0	0	0	0	0	0.000108216	0.000169602	0.000160821	0.000247395	0.000139602	0	0.000114908	0.000262866	0.000281634	0.000195761	0.000218597	0.000366285	0.000467358	0.000680828	0.000264394	0.000117283	0.000105489	0	0
Cucurbita pepo|3663	0.107708	0.0447014	0.0186152	0.0336086	0.0167138	0.021601	0.00251971	0.0280597	0.0400043	0.0374613	0.0108893	0.0576923	0.0377781	0.00591558	0.07716	0.082699	0.0756525	0.0513327	0.0607903	0.0566666	0.0490018	0.0117031	0.00558469	0.00672997	0.0201597	0.0331258	0.0368159	0.0712453	0.0181664	0.0311135	0.00436222	0.00664439	0.00774799	0.00570745	0.00604167	0.00379813	0.00501	0.00698323	0.0072534	0.0057274	0.00670483	0.0109519	0.00649441	0.00795477	0.00788251	0.00397025	0.00431225	0.00637016	0.00975702
Curtobacterium flaccumfaciens|2035	0	0	0.006468	0.0020495	0.00333151	0	0	0	0	0.0111909	0.0166206	0	0	0	0	0	0	0	0	0	0.106118	0	0	0.158338	0	0	0	0	0	0	0	0	0	0	0	0	0	0	0	0	0	0	0	0	0	0	0	0	0.00024523
Curtobacterium sp. BH-2-1-1|1905847	0	0	0	0.00106292	0	0	0	0	0	0	0	0	0	0	0	0	0	0	0	0	0	0	0	0	0	0	0	0	0	0	0	0	0	0	0	0	0	0	0	0	0	0	0	0	0	0	0	0	0
Curtobacterium sp. KT1|3372858	0	0	0.000843996	0	0.000817465	0	0	0.00163138	0	0.00315418	0.0200593	0	0	0	0	0	0	0	0	0	0	0	0	0	0	0	0	0	0	0	0	0	0	0	0	0	0	0	0	0	0	0	0	0	0	0	0	0	0
Curtobacterium sp. L1-20|3138181	0	0	0	0.00014591	0	0	0	0	0	0	0	0	0	0	0	0	0	0	0	0	0	0	0	0	0	0	0	0	0	0	0	0	0	0	0	0	0	0	0	0	0	0	0	0	0	0	0	0	0
Curtobacterium sp. MCLR17_036|2175620	0	0	0	0	0	0	0	0	0	0	0	0	0	0	0	0	0	0	0	0	0.0369393	0	0.0861876	0.0217806	0	0.196024	0.10917	0.13697	0	0.122309	0	0	0	0	0	0	0	0	0	0	0	0	0	0	0	0	0	0	0
Curtobacterium sp. MCPF17_002|2175645	0	0	0	0.000332404	0	0	0	0	0	0	0	0	0	0	0	0	0	0	0	0	0	0	0	0	0	0	0	0	0	0	0	0	0	0	0	0	0	0	0	0	0	0	0	0	0	0	0	0	0
Curtobacterium sp. TC1|2862880	0	0	0	0	0	0	0	0	0	0	0.00362978	0	0	0	0	0	0	0	0	0	0	0	0	0	0	0	0	0	0	0	0	0	0	0	0	0	0	0	0	0	0	0	0	0	0	0	0	0	0
Cutaneotrichosporon cavernicola|279322	0	0	0	2.51236e-05	0	0	0	0	0	0	0	0	0	0	0	0	0	0	0	0	0	0	0	0	0	0.00813304	0	0	0	0	0	0	0	0	0	0	0	0	0	0	0	0	0	0	0	0	0	0	0
Cutibacterium acnes|1747	0	0.000612165	0.00175898	0.000576876	0.00099704	0.00194144	0.000928313	0	0.000544874	0.00185794	0	0	0.00406499	0	0	0.000266246	0.000165113	0	0.000160684	0.000233299	0.0350281	0.0266054	0.0080853	0.0374839	0.032305	0.0523602	0.014275	0.0320024	0.0130475	0.0199066	0.00244419	0.000156299	0.00102211	0.000130208	0.000973337	0.0018684	0	0.000141809	0	0.000385928	0.000189928	0.000168491	0.000117774	0	0.00178354	0.000946952	0.00117956	0	0.000104353
Cutibacterium granulosum|33011	0	0	0.000212971	2.89887e-05	0	0	0	0	0	0	0	0	0	0	0	0	0	0	0	0	0	0.00218674	0	0	0.00307162	0.00314636	0	0	0	0	0	0	0	0	0	0	0	0	0	0	0	0	0	0	0	0	0	0	0
Cutibacterium modestum|2559073	0	0	0	0	0	0	0	0	0	0	0	0	0	0	0	0	0	0	0.000217877	0	0	0	0	0	0	0	0	0	0	0	0	0	0	0	0	0	0	0	0	0	0	0	0	0	0	0	0	0	0
Cyanobacterium sp. uoEpiScrs1|2976343	0	0	0	0.00143301	0.00124898	0	0	0	0	0	0	0	0	0	0	0	0	0	0	0	0	0	0	0	0	0	0	0	0	0	0	0	0	0	0	0	0	0	0	0	0	0	0	0	0	0	0	0	0
Cynara cardunculus|4265	0.0482041	0.0218783	0.011248	0.0179981	0.0102063	0.0132426	0.00493332	0.00188774	0.00184554	0	0	0	0.00234596	0.00498154	0.00708143	0.00586257	0.0133253	0.00334419	0.00264448	0.00275945	0.00397905	0.000971885	0	0.00138678	0.00268325	0.00281985	0.00312691	0.00240018	0.00300208	0.00347384	0.00096648	0.00110407	0.0016368	0.00211805	0.00225302	0.00140232	0.00182321	0.00254565	0.00247625	0.0019632	0.00167352	0.00391192	0.00314252	0.00419095	0.00131301	0.00155509	0.00150561	0.0012925	0.00417934
Cytomegalovirus humanbeta5|3050295	0	0	0	0	0	0	0	0	0	0	0	0	0	0	0	0	0	0	0	0	0	0	0	0	0	0	0	0	0	0	0.000294795	0	0	0	0	0	0	0	0	0	0	0	0	0	0	0	0	0	0
Dactylococcopsis salina|292566	0	0.00444485	0.00766695	0.00358687	0.00573566	0	0.102459	0	0	0	0	0	0.0181003	1.52186	0.240217	0.214646	2.40417	0.00397764	0.00585816	0.00530316	0	0	0	0	0	0	0	0	0	0	0	0	0	0	0	0	0	0	0	0	0	0	0	0	0	0	0	0	0
Dankookia sp. P2|3423955	0	0	0	0	0	0	0	0	0	0	0	0	0	0	0	0	0	0	0	0	0.00175454	0.00502141	0	0.00746415	0.00158877	0	0.00111481	0.00388029	0	0.00196347	0	0	0	0	0	0	0	0	0	0	0	0	0	0	0	0	0	0	0
Daucus carota|4039	0.0100375	0.0105266	0.0053716	0.00891693	0.00457781	0.00586519	0	0	0.000597604	0	0	0	0.000950519	0	0.000850691	0.00112444	0.00101514	0.00119843	0.001103	0.00123172	0.00156655	0	0	0	0	0.000682701	0.001142	0	0.00138557	0.00181244	0.000152995	0.000322575	0.000464593	0.000455728	0.000511874	0.000261658	0.000356216	0.000411592	0.000462304	0.000329997	0.000265183	0.000761872	0.000794509	0.00099234	0.000255431	0.000204159	0.00024614	0	0.000485242
Debaryomyces hansenii|4959	0	0	0	0	0	0	0	0	0	0	0	0	0	0	0	0	0	0	7.89803e-05	0.000115395	0	0	0	0	0	0	0	0	0	0	0	0	0	0	0	0	0	0	0	0	0	0	0	0	0	0	0	0	0
Deinococcus geothermalis|68909	0	0	0	0	0	0	0	0	0	0	0	0	0	0	0	0	0	0	0	0	0.00278847	0	0	0	0	0.00145445	0	0	0	0	0	0	0	0	0	0	0	0	0	0	0	0	0	0	0	0	0	0	0
Deinococcus gobiensis|502394	0	0	0	0	0	0	0	0	0	0	0	0	0	0	0	0	0	0	0	0	0	0.00328011	0.00354253	0.00379326	0.0017653	0.00139508	0.00141391	0	0	0	0	0	0	0	0	0	0	0	0	0	0	0	0	0	0	0	0	0	0
Deinococcus peraridilitoris|432329	0	0	0	6.76404e-05	5.09241e-05	0	0	0	0	0	0	0	0	0	0	0	0	0	0	0	0.000532628	0	0	0	0	0.000653018	0	0	0.00100069	0	0	0	0	0	0	0	0	0	0	0	0	0	5.42136e-05	4.17489e-05	0	0	0	0	0
Deinococcus puniceus|1182568	0	0	0	0	0	0	0	0	0	0	0	0	0	0	0	0	0	0	0	0	0	0	0	0.00228411	0	0	0	0	0	0	0	0	0	0	0	0	0	0	0	0	0	0	0	0	0	0	0	0	0
Delftia lacustris|558537	0	0	0	0	0	0	0	0	0.00434142	0	0	0	0	0	0	0	0	0	0	0	0	0	0	0	0	0	0	0	0	0	0	0	0	0	0	0	0	0	0	0	0	0	0	0	0	0	0	0	0
Dermatophilus congolensis|1863	0	0	0	3.18876e-05	0	0	0	0	0	0	0	0	0	0	0	0	0	0	0	0	0	0	0	0	0	0	0	0	0	0	0	0	0	0	0	0	0	0	0	0	0	0	0	0	0	0	0	0	0
Desulfitobacterium metallireducens|142877	0	0	0.000134093	8.59999e-05	4.28834e-05	0	0	0	0	0	0	0	0	0	0	0	0	0	0	0	0	0	0	0	0	0	0	0	0	0	0	0	0	0	0	0	0	0	0	0	0	0	0	0	0	0	0	0	0
Desulfomarina profundi|2772557	0	0	0	0	0	0	0	0	0	0	0	0	0	0	0	0	0	0	0	0	0	0	0	0	0	0	0	0	0	0	0	6.98359e-05	5.00331e-05	0	0	0	0	0	0	0	8.24217e-05	0	1.86943e-05	0	0	0	0	0	0
Desulfopila sp. IMCC35008|2653858	0	0	0	7.34381e-05	0.000112569	0	0.00090179	0.000279665	0	0	0	0	0	0	0.000620774	0.000734114	7.33837e-05	0.000467958	0.000675418	0.000564433	0	0	0	0	0	0	0	0	0	0	0.000384353	0.000279344	0.000332363	0.000147569	0.00043044	0.000331161	0	0.00016602	0	0.000201354	0.000329687	0.000139188	0.000106558	0.000128458	0.000367462	0.000356193	0.000399578	0	0
Desulfosporosinus meridiei|79209	0	0	0	0.000140112	5.89647e-05	0	0	0	0	0	0	0	0	0	0	0	0	0	0	0	0	0	0	0	0	0	0	0	0	0	0	0	0	0	0	0	0	0	0	0	0	0	0	0	0	0	0	0	0
Desulfurobacterium thermolithotrophum|64160	0	0	0	6.76404e-05	0	0	0	0	0	0	0	0	0	0	0	9.82266e-05	0	7.98953e-05	0.000100768	0.000112887	0	0	0	0	0	0	0	0	0	0	0	0	0	0	0	0	0	0	0	0	0	0	0	0	0	0	0	0	0
Devosia beringensis|2657486	0	0	0	0	0	0	0	0	0	0	0	0	0	0	0	0	0	0	0	0	0	0	0	0.0130929	0	0	0	0	0	0	0	0	0	0	0	0	0	0	0	0	0	0	0	0	0	0	0	0	0
Devosia rhizoryzae|2774137	0	0	0	0	0	0	0	0	0	0	0	0	0	0	0	0	0	0	0	0	0	0	0	0	0.00868527	0	0	0	0	0	0	0	0	0	0	0	0	0	0	0	0	0	0	0	0	0	0	0	0
Dickeya chrysanthemi|556	0	0	0	0	0	0	0	0	0	0	0	0	0	0	0	5.6868e-05	0	0	3.26815e-05	3.51203e-05	0	0	0	0	0	0	0	0	0	0	0	0	0	0	0	0	0	0	0	0	0	0	0	0	0	0	0	0	0
Dickeya sp. CFBP 1272|1326752	0	0	0	0.00207753	0.00328058	0	0	0	0	0	0	0	0	0	0	0	0	0	0	0	0	0	0	0	0	0	0	0	0	0	0	0	0	0	0	0	0	0	0	0	0	0	0	0	0	0	0	0	0
Dioscorea cayenensis|29710	0.024643	0.0148384	0.00652322	0.0124284	0.00651828	0.00786793	0	0.000536024	0.00072064	0.0254927	0	0	0.000505595	0.00112085	0.000666758	0.000940907	0.00111299	0.00108429	0.001103	0.00110127	0.00388505	0.00247021	0.000875213	0.00130521	0.0017653	0.00323541	0.00348039	0.00592044	0.00369486	0.00293011	0.000481374	0.00076487	0.000832694	0.000924476	0.00135724	0.000887184	0.000712431	0.000989204	0.000839587	0.000766263	0.000662957	0.000615358	0.00103193	0.00121072	0.00108894	0.000873107	0.000818337	0.00115402	0
Diospyros lotus|55363	0.0137039	0.0114714	0.0357712	0.0242626	0.0429129	0.0411585	0.000689604	0.00550007	0.0322882	0.107328	0.251888	0.0276735	0.00414588	0	0.00147147	0.00117872	0.00256231	0.000667696	0.00080342	0.000815292	0.0182034	0.0433299	0.00791859	0.0274093	0.00896772	0.00771749	0.0105499	0.0185214	0.00569625	0.0202087	0.000313453	0.000625198	0.000203706	0.000134548	0.000279204	0.000216685	0.000210665	0.000342417	0.00041448	0.00020415	0.000623538	0.00052745	0.000312195	0.00022159	0.000345056	0.000217191	0.000201388	0	0.000589595
Drechmeria coniospora|98403	0	0.00425854	0.000623137	0.000386516	0.00109353	0	0	0	0	0.00894404	0.0130863	0	0	0	0	0	0	0	0	0	0	0	0	0	0	0.00228556	0	0	0	0	0	0	0	0	0	0	0	0	0	0	0	0	0	0	0	0	0	0	0
Duamitovirus boci1|2955769	0	0	0	0	3.48428e-05	0	0	0	0	0	0	0	0	0	0	0	0	0	0	0	0	0	0	0	0	0	0	0	0	0	0	0	0	0	0	0	0	0	0	0	0	0	0	0	0	0	0	0	0
Duffyella gerundensis|1619313	0	0	0	0	0	0	0	0	0	0	0.00391634	0	0	0	0	0	0	0	0	0	0.00748813	0.00465695	0.00708505	0.0104417	0	0.0027308	0.00222962	0.00184014	0	0.00592063	0	0	0	0	0	0	0	0	0	0	0	0	0	0	0	0	0	0	0
Duganella sp. P38|3423949	0	0	0	8.9865e-05	0	0	0	0.00118857	0	0	0	0	0	0	0	0	0	0	0	0	0	0	0	0	0	0	0	0	0	0	0	0	0	0	0	0	0	0	0	0	0	0	0	0	0	0	0	0	0
Duganella zoogloeoides|75659	0	0	0	9.17976e-05	0.000817465	0	0	0.0953423	0.00529055	0.00626515	0.097622	0.0492495	0	0	0	0	0	0	0	0	0.00426103	0.0149022	0	0.0555936	0.00483692	0.00845955	0	0.0103208	0	0	0	0	0	0	0	0	0	0	0	0	0	0	0	0	0	0	0	0	0
Dyadobacter chenhuakuii|2909339	0	0	0	0	0	0	0	0	0	0.00756139	0.0118445	0	0	0	0	0	0	0	0	0	0.0160102	0.0389159	0.0176293	0.0562463	0.0275387	0.00691606	0.00698796	0.0121609	0	0.0106934	0	0	0	0	0	0	0	0	0	0	0	0	0	0	0	0	0	0	0
Dyadobacter chenwenxiniae|2906456	0	0	0	0	0	0	0	0	0	0.00224681	0	0	0	0	0	0	0	0	0	0	0	0	0	0	0	0	0	0	0	0	0	0	0	0	0	0	0	0	0	0	0	0	0	0	0	0	0	0	0
Dyadobacter endophyticus|1749036	0	0	0	0	0	0	0	0	0	0	0	0	0	0	0	0	0	0	0	0	0	0	0	0.00656682	0	0	0	0	0	0	0	0	0	0	0	0	0	0	0	0	0	0	0	0	0	0	0	0	0
Dyadobacter fanqingshengii|2906443	0	0	0	0	0	0	0	0	0	0.00466646	0.00477603	0	0	0	0	0	0	0	0	0	0	0.0108527	0	0.0176203	0	0	0	0	0	0	0	0	0	0	0	0	0	0	0	0	0	0	0	0	0	0	0	0	0
Dyadobacter pollutisoli|2910158	0	0	0	0	0	0	0	0	0	0.00103699	0	0	0	0	0	0	0	0	0	0	0	0	0	0	0	0	0	0	0	0	0	0	0	0	0	0	0	0	0	0	0	0	0	0	0	0	0	0	0
Dyadobacter sandarakinus|2747268	0	0	0	0	0	0	0	0	0	0	0	0	0	0	0	0	0	0	0	0	0.00529495	0.0119461	0.00383426	0.0285922	0.00864996	0.00371033	0.00157705	0.0254019	0.0102763	0.00552793	0	0	0	0	0	0	0	0	0	0	0	0	0	0	0	0	0	0	0
Dyadobacter sp. 32|538966	0	0	0	0	0	0	0	0	0	0.00155549	0.00238801	0	0	0	0	0	0	0	0	0	0	0	0	0	0	0	0	0	0	0	0	0	0	0	0	0	0	0	0	0	0	0	0	0	0	0	0	0	0
Dyadobacter sp. NIV53|2861765	0	0	0	0	0	0	0	0.00156146	0	0.0021604	0.00439395	0	0	0	0	0	0	0	0	0	0.00454301	0.00894944	0.00429271	0.0281435	0.00444855	0.00130604	0.00217524	0.00300022	0.00304056	0.00217492	0	0	0	0	0	0	0	0	0	0	0	0	0	0	0	0	0	0	0
Dyella aluminiiresistens|3069105	0	0	0	9.56628e-05	0	0	0	0	0	0	0	0	0	0	0	0	0	0	0	0	0	0	0	0	0	0	0	0	0	0	0	0	0	0	0	0	0	0	0	0	0	0	0	0	0	0	0	0	0
Dyella halodurans|1920171	0	0	0	4.05842e-05	0	0	0	0	0	0	0	0	0	0	0	0	0	0	0	0	0	0	0	0	0	0	0	0	0	0	0	0	0	0	0	0	0	0	0	0	0	0	0	0	0	0	0	0	0
Dyella sp. 20L07|3384240	0	0	0	3.57528e-05	0	0	0	0	0	0	0	0	0	0	0	0	0	0	0	0	0	0	0	0	0	0	0	0	0	0	0	0	0	0	0	0	0	0	0	0	0	0	0	0	0	0	0	0	0
Dyella sp. KULCS107|3422216	0	0	0	0.000116921	0	0	0	0	0	0	0	0	0	0	0	0	0	0	0	0	0	0	0	0	0	0	0	0	0	0	0	0	0	0	0	0	0	0	0	0	0	0	0	0	0	0	0	0	0
Edaphobacter paludis|3035702	0	0	0	5.79774e-05	0.000166173	0	0	0	0	0	0	0	0	0	0	0	0	0	0	0	0	0	0	0	0	0	0	0	0	0	0	0	0	0	0	0	0	0	0	0	0	0	0	0	0	0	0	0	0
Edaphobacter sp. 12200R-103|2703788	0	0	0	0.00018746	0	0	0	0	0	0	0	0	0	0	0	0	0	0	0	0	0	0	0	0	0	0	0	0	0	0	0	0	0	0	0	0	0	0	0	0	0	0	0	0	0	0	0	0	0
Ekhidna sp.|2608089	0	0	0	0	0	0	0	0	0	0	0	0	0	0	0	0	0	0	0	5.26804e-05	0	0	0	0	0	0	0	0	0	0	0	0	0	0	0	0	0	0	0	0	0	0	0	0	0	0	0	0	0
Elaeis guineensis|51953	0.0131029	0.004019	0.00120683	0.0029926	0.00124094	0.0016962	0	0	0	0.014129	0	0	0	0	0.000367866	0.000305019	0.00199971	0.000182618	0.000122556	0.000215739	0.000939932	0	0	0	0	0.00056397	0.000870096	0	0	0	5.97053e-05	4.65573e-05	0	0	0.000147358	0	0	7.60927e-05	7.97077e-05	7.83043e-05	0	0.000117211	0.000370148	0.00013167	0	0	5.75393e-05	0	0
Encephalitozoon hellem|27973	0	0.000252851	0.000686239	0.000502471	0.000785303	0.000674394	0	0	0	0	0	0	0	0	0.00294293	0.00285374	0.000562608	0.00094733	0.00143799	0.00119158	0	0	0	0	0	0	0	0	0	0	0	0	0	0	0	0	0	0	0	0	0	0	0	0	0	0	0	0	0
Encephalitozoon romaleae|571949	0	0	0	1.15955e-05	0	0	0	0.0012818	0	0	0	0	0.00238641	0	0	7.49624e-05	7.33837e-05	0.000171204	0.000152514	0.000122921	0	0	0	0	0	0	0	0	0	0	0.00533616	0.00473221	0.00382396	0.00328558	0.00379252	0.00418653	0	0.00208909	0	0.00285251	0.00412109	0.00139188	0.00123383	0.00243107	0.00428407	0.00536027	0.00522009	0.00406213	0
Enterobacter asburiae|61645	0	0	0	0	0	0	0	0	0	0	0	0	0	0	0	0.000635888	0	0	0.000258729	0.000190653	0	0	0	0	0	0	0	0	0	0	0	0	0	0	0	0	0	0	0	0	0	0	0	0	0	0	0	0	0
Enterobacter bugandensis|881260	0	0	0	0	0	0	0	0	0	0	0	0	0	0	0	0.000100811	0	0	9.80445e-05	0	0	0	0	0	0	0	0	0	0	0	0	0	0	0	0	0	0	0	0	0	0	0	0	0	0	0	0	0	0
Enterobacter cancerogenus|69218	0	0	0	0	0	0	0	0	0	0	0	0	0	0	0	4.13586e-05	0	0	0	0	0	0	0	0	0	0	0	0	0	0	0	0	0	0	0	0	0	0	0	0	0	0	0	0	0	0	0	0	0
Enterobacter chuandaensis|2497875	0	0	0	0	0	0	0	0	0	0	0	0	0	0	0	6.46227e-05	0	0	0	0	0	0	0	0	0	0	0	0	0	0	0	0	0	0	0	0	0	0	0	0	0	0	0	0	0	0	0	0	0
Enterobacter cloacae|550	0	0	0	0	0	0	0	0	0	0	0	0	0	0	0	0.00509486	0	0.00302461	0.000114385	0.00124928	0	0	0	0	0	0	0	0	0	0	0	0	0	0	0	0	0	0	0	0	0	0	0	0	0	0	0	0	0
Enterobacter hormaechei|158836	0	0	0	0	0	0	0	0	0	0	0	0	0	0	0	0.00528872	0	0.0011756	0.0030993	0.00246595	0	0	0	0	0	0	0	0	0	0	0	0	0	0	0	0	0	0	0	0	0	0	0	0	0	0	0	0	0
Enterobacter kobei|208224	0	0	0	0	0	0	0	0	0	0	0	0	0	0	0	0.000235227	0	0	0	0.000228282	0	0	0	0	0	0	0	0	0	0	0	0	0	0	0	0	0	0	0	0	0	0	0	0	0	0	0	0	0
Enterobacter ludwigii|299767	0	0	0	0	0	0	0	0	0	0	0	0	0	0	0	0.00126402	0.000672684	0.00067911	0.00071627	0.000913127	0	0	0	0	0	0	0	0	0	0	0	0	0	0	0	0	0	0	0	0	0	0	0	0	0	0	0	0	0
Enterocloster bolteae|208479	0	0.000465778	0.000425942	0.000629055	0.000474398	0.000367851	0	0	0	0	0	0	0	0	0	0	0	0	0	0	0	0	0	0	0	0	0	0	0	0	0	0	0	0	0	0	0	0	0	0	0	0	4.11275e-05	5.78062e-05	0	0	0	0	0
Enterococcus faecium|1352	0.298541	0.244973	0.147076	0.195952	0.160164	0.144423	0	0	0	0	0	0	0	0	0	0.0213746	0	0	0.00917533	0	0	0	0	0	0	0	0	0	0	0	0	0	0	0	0	0	0	0	0	0	0	0.0119262	0.00789836	0.0454967	0	0	0	0	0
Epilithonimonas sp. UC225_85|3350167	0	0	0	0	0	0	0	0	0	0.00116661	0.00382082	0	0	0	0	0	0	0	0	0	0	0.0144163	0	0	0	0	0	0	0	0	0	0	0	0	0	0	0	0	0	0	0	0	0	0	0	0	0	0	0
Eremothecium cymbalariae|45285	0	0	0	0	9.11273e-05	0	0	0	0	0	0	0	0	0	0	0	0	0	0	0	0	0	0	0	0	0	0	0	0	0	0	0	0	0	0	0	0	0	0	0	0	0	0	0	0	0	0	0	0
Eremothecium sinecaudum|45286	0	0.00365968	0.00844784	0.00692057	0.0102947	0.00891018	0	0	0.0265758	0	0	0	0	0	0.102267	0.10541	0.0471857	0.150528	0.177815	0.179364	0	0	0	0	0	0	0	0	0	0	0	0	0	0	0	0	0	0	0	0	0	0	0	0	0	0	0	0	0
Erigeron canadensis|72917	0.00528923	0.00491063	0.00934705	0.007195	0.00929766	0.00766357	0.023367	0.0255427	0.0352411	0.0330973	0.0270323	0.0417448	0.0335513	0.00516835	0.030188	0.0329524	0.011772	0.0986365	0.0860123	0.0891679	0.00501297	0.00583131	0.00737679	0.0082799	0.00621385	0.00926099	0.00584596	0.00432032	0.0042337	0.00501441	0.0336887	0.0506211	0.0351304	0.0441578	0.0427105	0.0425562	0.0381227	0.047845	0.0497907	0.0365038	0.0486396	0.0329143	0.025959	0.0366812	0.0502796	0.0406798	0.0385545	0.0604473	0.00232186
Erwinia billingiae|182337	0	0	0.00554513	0.000347865	0.00130258	0	0	0.00200426	0	0	0.0523453	0	0	0	0	0	0	0	0	0	0	0	0	0	0	0	0	0	0	0	0	0	0	0	0	0	0	0	0	0	0	0	0	0	0	0	0	0	0
Erwinia pyrifoliae|79967	0	0	0	0	0	0	0	0	0	0	0	0	0	0	0	0.000328284	0.000165113	0.000342408	0.000285963	0.000215739	0	0	0	0	0	0	0	0	0	0	0	0	0	0	0	0	0	0	0	0	0	0	0	0	0	0	0	0	0
Erwinia sp. QL-Z3|2547962	0	0	0.00112007	0.000121753	0	0	0	0	0	0	0.0116535	0	0	0	0	0	0	0	0	0	0	0	0	0	0	0	0	0	0	0	0	0	0	0	0	0	0	0	0	0	0	0	0	0	0	0	0	0	0
Escherichia albertii|208962	0	0	0	0	0	0	0	0	0	0	0	0	0	0	0.000712741	0.000602284	0.00107018	0.00082178	0.000925976	0.000358729	0	0	0	0	0	0	0	0	0	0	0	0	0	0	0	0	0	0	0	0	0	0	0	0	0	0	0	0	0
Escherichia coli|562	0.949296	0.726015	0.366215	0.708495	0.501216	0.686615	0	0.326089	0.497962	0.209558	0	0	0.961562	0	1.76461	1.93286	3.24533	1.23632	1.32574	1.1539	0	0	0	0	0	0	0	0.684971	0	0	0	0	0.851749	0	1.15186	0	0	1.00451	0	0	0	1.25439	0.672383	1.49837	0	0	0	0	0
Eucalyptus grandis|71139	0.0226595	0.011538	0.00545048	0.00937109	0.00407929	0.00431204	0.00206881	0	0.00072064	0.0100242	0	0	0.000788729	0	0.00140249	0.00236002	0.00910569	0.00172346	0.00193093	0.00153024	0.00250649	0	0	0	0.00109449	0.00133572	0.00182176	0.00164012	0.00184743	0.00120829	0.000746317	0.000974377	0.000954203	0.000781247	0.00129907	0.000780885	0.000658808	0.00118289	0.00145068	0.000945244	0.000942475	0.00120874	0.00115905	0.00189797	0.000891768	0.0010208	0.000930219	0	0.00925091
Euhalothece natronophila|577489	0	0	0	0	0	0	0	0	0	0	0	0	0	0.26782	0	0	0	0	0	0	0	0	0	0	0	0	0	0	0	0	0	0	0	0	0	0	0	0	0	0	0	0	0	0	0	0	0	0	0
Euphorbia lathyris|212925	0.0224191	0.0181387	0.00926029	0.0145668	0.0084534	0.0109129	0.00124659	0.000629246	0.000755793	0.0140426	0	0	0.000323581	0.00217942	0.00147147	0.00157679	0.00444583	0.00236262	0.00211885	0.00203196	0.00187986	0.000607428	0.0017921	0.000815754	0.00109449	0.00252302	0.00182176	0.00212016	0.00188592	0.00144995	0.000944091	0.00188224	0.00140093	0.00167534	0.00155113	0.00112022	0.000884794	0.00117598	0.00188641	0.00119414	0.0019602	0.00132595	0.00169558	0.00243428	0.00151914	0.000973014	0.00107407	0.00184642	0.000970484
Ezakiella coagulans|46507	0	0	0	5.89437e-05	0	0	0	0	0	0	0	0	0	0	0	0	0	0	0	0	0	0	0	0	0	0	0	0	0	0	0	0	0	0	0	0	0	0	0	0	0	0	0	0	0	0	0	0	0
Ferruginibacter lapsinanis|563172	0	0	0	1.35281e-05	0	0	0	0	0	0	0	0	0	0	0	0	0	0	0	0	0	0	0	0	0	0	0	0	0	0	0	0	0	0	0	0	0	0	0	0	0	0	0	0	0	0	0	0	0
Fervidibacillus halotolerans|2980027	0	0	0	0	0	0	0	0	0	0	0	0	0	0	0	0.00014734	0	0	6.80865e-05	3.51203e-05	0	0	0	0	0	0	0	0	0	0	0	0	0	0	0	0	0	0	0	0	0	0	0	0	0	0	0	0	0
Fibrella aestuarina|651143	0	0	0	0	0	0	0	0	0	0.00155549	0.0032477	0	0	0	0	0	0	0	0	0	0.000657952	0.00360407	0.00291738	0.0142757	0.00501345	0.000920162	0.000625382	0.0080406	0.00142406	0.000845804	0	0	0	0	0	0	0	0	0	0	0	0	0	0	0	0	0	0	0
Fimbriimonas ginsengisoli|1005039	0	0	0	0	0	0	0	0	0	0	0	0	0	0	0	0	0	0	0	0	0.00156655	0.00485942	0.000583475	0.00758651	0.00261264	0.00100921	0.000326286	0.00228017	0.000500346	0.00120829	0	0	0	0	0	0	0	0	0	0	0	0	0	0	0	0	0	0	0
Finegoldia magna|1260	0	0	0	6.95729e-05	7.5046e-05	0	0	0	0	0	0	0	0	0	0	0	0	0	0	0	0	0	0	0	0	0	0	0	0	0	0	0	0	0	0	0	0	0	0	0	0	0	0	0	0	0	0	0	0
Flavihumibacter fluvii|2838157	0	0	0	4.34831e-05	9.38075e-05	0	0.000371325	0	0	0	0	0	0	0	0.00114958	0.000891794	0.00225655	0.000228272	0.000182472	0.000153024	0	0	0	0	0	0	0	0	0	0	0.0001418	0.00016295	5.36069e-05	9.9826e-05	0.000116335	8.58565e-05	0	7.26339e-05	0	8.38974e-05	8.24217e-05	0.00010256	6.16913e-05	8.99207e-05	0.000147881	9.55639e-05	7.67191e-05	0	0
Flavobacterium collinsii|1114861	0	0	0	0	0	0	0	0	0	0	0	0	0	0	0	0	0	0	0	0.00012543	0	0	0	0	0	0	0	0	0	0	0	0	0	0	0	0	0	0	0	0	0	0	0	0	0	0	0	0	0
Flavobacterium commune|1306519	0	0	0	0.000162337	0	0	0	0	0	0	0	0	0	0	0	0	0	0	0	0	0	0	0	0	0	0	0	0	0	0	0	0	0	0	0	0	0	0	0	0	0	0	0	0	0	0	0	0	0
Flavobacterium fluviale|2249356	0	0	0	0	0	0	0	0.00556999	0	0	0.0423156	0	0	0	0	0	0	0	0	0	0	0	0	0	0	0	0	0	0	0	0	0	0	0	0	0	0	0	0	0	0	0	0	0	0	0	0	0	0
Flavobacterium haoranii|683124	0	0	0	0	0	0	0	0	0	0	0	0	0	0	0	0.000180944	0	0	0	0	0	0	0	0	0	0	0	0	0	0	0	0	0	0	0	0	0	0	0	0	0	0	0	0	0	0	0	0	0
Flavobacterium magnum|2162713	0	0	0	0	0	0	0	0	0	0	0	0	0	0	0	0	0	0	0	0	0	0	0	0.0387075	0	0	0	0	0	0	0	0	0	0	0	0	0	0	0	0	0	0	0	0	0	0	0	0	0
Flavobacterium nitratireducens|992289	0	0	0	9.85617e-05	0	0	0	0	0	0	0	0	0	0	0	0	0	0	0	0	0	0	0	0	0	0	0	0	0	0	0	0	0	0	0	0	0	0	0	0	0	0	0	0	0	0	0	0	0
Flavobacterium pectinovorum|29533	0	0	0	0	0	0	0	0	0	0.00812309	0	0	0	0	0	0	0	0	0	0	0	0	0	0	0	0	0	0	0	0	0	0	0	0	0	0	0	0	0	0	0	0	0	0	0	0	0	0	0
Flavobacterium psychrotrophum|2294119	0	0	0	0	0	0	0	0.00200426	0	0.00388871	0.00888341	0	0	0	0	0	0	0	0	0	0.0150389	0.100631	0.0229222	0.0645669	0	0.0108935	0.00774929	0.0322424	0	0.0168557	0	0	0	0	0	0	0	0	0	0	0	0	0	0	0	0	0	0	0
Flavobacterium sp. CS20|2775246	0	0	0	0.000172966	0.000142051	0	0	0	0	0	0	0	0	0	0	0	0	0	0	0	0	0	0	0	0	0	0	0	0	0	0	0	0	0	0	0	0	0	0	0	0	0	0	0	0	0	0	0	0
Fontisphaera persica|2974023	0	0	0	0.000137213	8.84471e-05	0	0	0	0	0	0	0	0	0	0	0	0	0	0	0	0	0	0	0	0	0	0	0	0	0	0	0	0	0	0	0	0	0	0	0	0	0	0	0	0	0	0	0	0
Formosa sp. Hel3_A1_48|1336795	0	0	0	0	0	0	0	0	0	0	0	0	0	0	0.00163241	0.000793567	0.00228101	0	0.000430306	0.00030354	0	0	0	0	0	0	0	0	0	0	0	0	0	0	0	0	0	0	0	0	0	0	0	0	0	0	0	0	0
Foveavirus rupestris|3428812	0.00877531	0.0251254	0.0670385	0.0306121	0.0679595	0.0527049	0.000636558	0.00829672	0.00602877	0.0129192	0.00802373	0.0619137	0.0097681	0	0.0188072	0.0430517	0	0.0016778	0.00498393	0.00223014	0.0028198	0.00303714	0.0144202	0.0133376	0.0246789	0.00397747	0.0150364	0.0142011	0.00985297	0.00299052	0.0198931	0.0198134	0.0233369	0.124214	0.182879	0.299794	0.0436613	0.406349	0.170266	0.119213	0.417015	0.0410385	0.00871904	0.146054	0.10958	0.0474996	0.326356	0.359153	0
Fragaria vesca|57918	0.007453	0.00403231	0.00557668	0.00432995	0.00555072	0.00504774	0.0148	0.00626915	0.00952651	0.0443745	0	0	0.00980855	0	0.0194509	0.0175153	0.0109281	0.0382756	0.0288006	0.0339212	0	0	0	0	0	0	0	0	0	0	0.0114597	0.0205451	0.0144203	0.0203428	0.0208783	0.0277194	0.0201051	0.0210016	0.0213989	0.0160384	0.0182725	0.0136697	0.00975471	0.0151452	0.0232218	0.0278482	0.026695	0.0321509	0.0044037
Friedmanniella luteola|546871	0	0	0	0	0	0	0	0	0	0	0	0	0	0	0	0	0	0	0	0	0.0263494	0.0114601	0.0215052	0.0481703	0.0183591	0.0071832	0.0132146	0.0336825	0.00696636	0.0315666	0	0	0	0	0	0	0	0	0	0	0	0	0	0	0	0	0	0	0
Frigoribacterium sp. 2-23|3415006	0	0	0	7.24718e-05	0	0	0	0	0	0	0.00296114	0	0	0	0	0	0	0	0	0	0.054892	0.165625	0.0904803	0.131092	0.0534885	0.0594247	0.055088	0.0432432	0.0284043	0.0406892	0	0	0	0	0	0	0	0	0	0	0	0	0	0	0	0	0	0	0
Frigoribacterium sp. NBH87|2596916	0	0	0.000883435	0.000722786	0.000511921	0	0	0.00144493	0	0.00341343	0.0104117	0	0	0	0	0	0	0	0	0	0.0808655	0.218107	0.101066	0.194149	0.097162	0.0748893	0.0782271	0.0976073	0.0727426	0.0962102	0	0	0	0	0	0	0	0	0	0	0	0	0	0	0	0	0	0	0
Frigoribacterium sp. R86507|3093850	0	0	0.000567922	0.00024737	0.00132671	0.00345372	0	0.0021674	0	0	0.013946	0	0	0	0	0	0	0	0	0	0.0580251	0.184294	0	0.0950354	0.0682111	0.0944799	0.0569097	0.0720054	0.037218	0.03498	0	0	0	0	0	0	0	0	0	0	0	0	0	0	0	0	0	0	0
Frigoribacterium sp. SL97|2994664	0	0	0.00108852	0.000590404	0.00121414	0.00425073	0	0.00198096	0	0	0.0249309	0	0	0	0	0	0	0	0	0	0.018736	0.0379035	0	0.0348735	0	0.0118731	0	0	0	0	0	0	0	0	0	0	0	0	0	0	0	0	0	0	0	0	0	0	0
Frondihabitans sp. 762G35|1446794	0	0	0	0.000221281	0.000321626	0	0	0	0	0	0	0	0	0	0	0	0	0	0	0	0	0	0	0	0	0	0	0	0	0	0	0	0	0	0	0	0	0	0	0	0	0	0	0	0	0	0	0	0
Frondihabitans sp. PAMC 28766|1795630	0	0	0	8.02021e-05	0.000144732	0	0	0	0	0	0	0	0	0	0	0	0	0	0	0	0	0	0	0	0	0	0	0	0	0	0	0	0	0	0	0	0	0	0	0	0	0	0	0	0	0	0	0	0
Frondihabitans sucicola|1268041	0	0	0	5.70112e-05	0	0	0	0	0	0	0	0	0	0	0	0	0	0	0	0	0	0	0	0	0	0	0	0	0	0	0	0	0	0	0	0	0	0	0	0	0	0	0	0	0	0	0	0	0
Fulvia fulva|5499	0	0	0.00123839	0.000963392	0.00168317	0.00100137	0	0	0	0.00375909	0.00439395	0	0	0	0	0	0	0	0	0	0	0	0	0.00513925	0	0	0	0	0	0	0.0143517	0.00446285	0.00458875	0.00878035	0	0.00591592	0	0.00206834	0	0.00393759	0.00314636	0.00158968	0.00113288	0.00264303	0.00632304	0.00462616	0.00790206	0	0
Furfurilactobacillus rossiae|231049	0	0.000372622	0.000220859	0.000400044	0.000259981	0.000347415	0	0	0	0	0	0	0	0	0	0	0	0	0	0	0	0	0	0	0	0	0	0	0	0	0	0	0	0	0	0	0	0	0	0	0	0	0	0	0	0	0	0	0
Fusarium falciforme|195108	0	0	0.000457493	0.000321775	0.000281423	0	0	0	0	0.0561703	0.0196772	0	0	0	0	0	0	0	0	0	0	0	0	0	0	0	0	0	0	0	0	0	0	0	0	0	0	0	0	0	0	0	0	0	0	0	0	0	0
Fusarium fujikuroi|5127	0	0	0	4.05842e-05	0	0.000531341	0	0	0	0.00246285	0	0	0	0	0	0	0	0	0.00042486	0	0	0	0	0	0	0	0	0	0	0	0	0	0	0	0	0	0	0	0	0	0	0	0	0	0	0	0	0	0
Fusarium graminearum|5518	0	0	0	0.00032564	0.000584287	0	0	0	0	0	0.0645719	0	0	0	0	0	0	0	0	0	0	0	0	0	0	0	0	0	0	0	0	0	0	0	0	0	0	0	0	0	0	0	0	0	0	0	0	0	0
Fusarium keratoplasticum|1328300	0	0.01046	0.00466958	0.00452031	0.00614841	0.00604911	0	0	0	0	0	0	0	0	0	0.001233	0	0	0.0015442	0	0	0	0	0	0	0	0	0	0	0	0	0	0	0	0	0	0	0	0	0	0	0	0.00095715	0.0034202	0	0	0	0	0
Fusarium oxysporum|5507	0	0	0	0.000228045	0.000332347	0	0	0	0	0	0.00410738	0	0	0	0	0	0	0	0	0	0	0	0	0	0	0	0	0	0	0	0	0	0	0	0	0	0	0	0	0	0	0	0	0	0.00525202	0	0	0	0
Fusarium poae|36050	0	0.0174068	0.00766695	0.00685293	0.00949868	0.0109334	0	0	0	0.0193572	0.0833895	0	0	0	0	0.00443053	0	0.00866864	0.00272891	0.00417179	0	0	0	0	0	0	0	0	0	0	0	0	0	0	0	0	0	0	0	0	0	0	0	0	0	0	0	0	0
Fusarium pseudograminearum|101028	0	0	0	8.21347e-05	0.000412753	0	0	0	0	0.00535778	0.0104117	0	0	0	0	0	0	0	0	0	0	0	0	0	0	0	0	0	0	0	0	0	0	0	0	0	0	0	0	0	0	0	0	0	0	0	0	0	0
Fusarium verticillioides|117187	0	0	0	0.00173836	0.00273382	0.00692787	0	0	0	0.0350416	0.113765	0	0	0	0	0	0	0	0	0	0	0	0	0	0	0	0	0	0	0	0	0	0	0	0	0	0	0	0	0	0	0	0	0	0	0	0	0	0
Fusobacterium animalis|76859	0	0	0	0	0	0	0	0	0	0	0	0	0	0	0	0	0	0	0	0.000148007	0	0	0	0	0	0	0	0	0	0	0	0	0	0	0	0	0	0	0	0	0	0	0	0	0	0	0	0	0
Fusobacterium nucleatum|851	0.00108189	0.000678705	0.000331288	0.000673505	0.000455636	0.000510905	0	0	0	0	0	0	0	0	0	7.75473e-05	0	0	0	0	0	0	0	0	0	0	0	0	0	0	0	0	0	0	0	0	0	0	0	0	0	0	0	0	0	0	0	0	0
Fusobacterium polymorphum|76857	0	0	0.00347064	0.0047899	0.00242023	0	0	0	0	0	0	0	0	0	0	0	0	0	0	0	0	0	0	0	0	0	0	0	0	0	0	0	0	0	0	0	0	0	0	0	0	0	0.000590741	0.00136487	0	0	0	0	0
Fusobacterium sp. SB021|2744227	0	0	0	1.25618e-05	0	0	0	0	0	0	0	0	0	0	0	0	0	0	0	0	0	0	0	0	0	0	0	0	0	0	0	0	0	0	0	0	0	0	0	0	0	0	0	0	0	0	0	0	0
Fusobacterium vincentii|155615	0	0	0	0.00131802	0	0	0	0	0	0	0	0	0	0	0	0	0	0	0	0	0	0	0	0	0	0	0	0	0	0	0	0	0	0	0	0	0	0	0	0	0	0	0	0	0	0	0	0	0
Gemella haemolysans|1379	0	0	0	0	0.000635211	0	0	0	0	0	0	0	0	0	0	0	0	0	8.98741e-05	0	0	0	0	0.00244726	0	0.00655986	0	0.00580043	0	0	0	0	0	0	0	0	0	0	0	0	0	0	0	0	0	0	0	0	0
Geminocystis sp. NIES-3708|1615909	0	0	0	0	0	0	0	0	0	0	0	0	0	0	0	0	0.0168232	0	0	0	0	0	0	0	0	0	0	0	0	0	0	0	0	0	0	0	0	0	0	0	0	0	0	0	0	0	0	0	0
Geminocystis sp. NIES-3709|1617448	0	0	0	0.000320809	0.000474398	0	0	0	0	0	0	0	0	0	0	0	0	0	0	0	0	0	0	0	0	0	0	0	0	0	0	0	0	0	0	0	0	0	0	0	0	0	0	0	0	0	0	0	0
Gemmata obscuriglobus|114	0	0	0	2.9955e-05	0	0	0	0	0	0	0	0	0	0	0	0	0	0	0	0	0	0	0	0	0	0	0	0	0	0	0	0	0	0	0	0	0	0	0	0	0	0	0	0	0	0	0	0	0
Gemmatimonas groenlandica|2732249	0	0	0	0	0	0	0	0	0	0	0	0	0	0	0	0	0	0	0	0	0	0	0	0.000734179	0	0	0	0	0	0	0	0	0	0	0	0	0	0	0	0	0	0	0	0	0	0	0	0	0
Geobacillus sp. C56-T3|691437	0	0.000412546	0.000307625	0.000475415	0.000211737	0	0	0	0	0	0	0	0	0	0	0	0	0	0	0	0	0	0	0	0	0	0	0	0	0	0	0	0	0	0	0	0	0	0	0	0	0	0	0	0	0	0	0	0
Georgenia sp. SUBG003|1497974	0	0	0	0	0	0	0	0	0	0.000907367	0	0	0	0	0	0	0	0	0	0	0	0	0	0	0	0	0	0	0	0	0	0	0	0	0.000399417	0	0	0	0	0	0	0	0	0	0	0	0	0	0
Gillisia sp. Hel1_33_143|1336796	0	0	0	0	0	0	0	0	0	0	0	0	0	0	0	0.00044202	0	0	0	0.000205705	0	0	0	0	0	0	0	0	0	0	0	0	0	0	0	0	0	0	0	0	0	0	0	0	0	0	0	0	0
Glacieibacterium sp.|2860237	0	0	0	0	0	0	0	0	0	0	0	0	0	0	0	0	0	0	0	0	0.00197386	0.0102858	0.00362588	0.00836148	0.00201244	0	0	0.00312023	0	0	0	0	0	0	0	0	0	0	0	0	0	0	0	0	0	0	0	0	0
Glaciihabitans sp. INWT7|2596912	0	0	0	2.9955e-05	0	0	0	0	0	0	0	0	0	0	0	0	0	0	0	0	0	0	0	0	0	0	0	0	0	0	0	0	0	0	0	0	0	0	0	0	0	0	0	0	0	0	0	0	0
Gloeomargarita lithophora|1188228	0	0.000944864	0.000670464	0.00102137	0.000911273	0.000756139	0	0	0	0	0	0	0	0	0	0.000113736	0	0	7.62568e-05	8.02749e-05	0	0	0	0	0	0	0	0	0	0	0	0	0	0	0	0	0	0	0	0	0	0	7.10385e-05	0.000150938	0	0	0	0	0
Gloeothece verrucosa|2546359	0	0	0	9.37302e-05	0.000404712	0	0	0	0	0	0	0	0	0	0.0125764	0.00645193	0.0557716	0.00479943	0.00662345	0.00576725	0	0	0	0	0	0	0	0	0	0	0.0302706	0.0305316	0.0111181	0.0112022	0.00979541	0.0461254	0.0379542	0.0113828	0	0.0148806	0.0186918	0.00940619	0.00750952	0.0103955	0.0530221	0.0256068	0.0204201	0.014956	0.221244
Gluconobacter cerinus|38307	0	0	0	0	0	0	0	0	0	0	0	0	0	0	0	0	0	0	0	0	0	0	0	0	0	0	0	0	0	0	0	0.000182904	0	0	0	0	0	0	0	0	0	0	0	0	0	0	0	0	0
Glutamicibacter halophytocola|1933880	0	0.00114448	0.000228746	0.000287955	0.000187615	0	0	0	0	0	0	0	0	0	0	0	0	0	0	0	0	0	0	0	0	0	0	0	0	0	0	0	0	0	0	0	0	0	0	0	0	0	0	0	0	0	0	0	0
Glycine max|3847	0.0265663	0.017114	0.00611305	0.0116564	0.00535239	0.00833796	0	0	0	0	0	0	0	0	0	0.000359302	0	0.000308168	0.000280516	0.000273436	0	0	0	0	0	0	0	0	0	0	0	0	0	0	0	0	0	0.000394298	0	0.000388725	0	0.000586056	0.000839376	0.00128779	0	0	0	0	0
Glycine soja|3848	0.017791	0.00332699	0.00176687	0.00402267	0.00162689	0.00188013	0	0	0	0	0	0	0	0	0	0.000266246	0	0.00028534	0.000198812	0.000228282	0	0	0	0	0	0	0	0	0	0	0	0	0	0	0	0	0	0	0	0	0.000308186	0	0.000213115	0.000279397	0	0	0	0	0
Gordonia polyisoprenivorans|84595	0	0.0008384	0.000481156	0.000575909	0.000514601	0	0	0	0	0	0	0	0	0	0	0	0	0	0	0	0	0	0	0	0	0	0	0	0	0	0	0	0	0	0	0	0	0	0	0	0	0	0	0	0	0	0	0	0
Gossypium arboreum|29729	0.0451989	0.0298364	0.0148291	0.0226991	0.0126694	0.0139375	0.000875267	0.00109535	0.00175766	0	0	0	0.00173925	0.0104612	0.0041385	0.00378689	0.0133314	0.00159791	0.00136718	0.00110629	0.00479365	0	0	0	0.000882649	0.00166223	0.00394262	0.00240018	0.00269417	0.00359467	0.000720196	0.000961075	0.00125083	0.00121961	0.00131846	0.000674587	0.000769886	0.00124515	0.00192361	0.000931262	0.000752546	0.00178747	0.00283593	0.0031119	0.000587043	0.000834012	0.000591376	0.00113094	0.0426387
Gossypium hirsutum|3635	0.113778	0.0544827	0.0302419	0.0503399	0.027826	0.0307156	0.00111398	0.00149154	0.0011249	0.00976499	0	0	0.000910072	0.00255304	0.00360969	0.00470454	0.00735671	0.0041945	0.00378016	0.00377794	0.00178587	0	0	0	0.00148285	0.00145445	0.00290938	0.00256019	0.00169348	0.00317176	0.000470179	0.000891239	0.00182621	0.00199218	0.00142317	0.00046199	0.000992042	0.00200262	0.00222119	0.00153532	0.00152301	0.00329656	0.00531106	0.00623986	0.000932099	0.000834012	0.000712848	0.00126942	0.0468441
Gossypium raimondii|29730	0.0476632	0.0242205	0.0116582	0.0192079	0.0101527	0.0118121	0	0	0	0.00730214	0	0	0	0.003238	0.00174737	0.00244791	0.011295	0.00101581	0.0010213	0.000980859	0.000939932	0	0	0	0	0	0	0	0	0	0.000533616	0.000571989	0.000957777	0.00065972	0.000868635	0.000829946	0.00224454	0.00245918	0.00155696	0.00229879	0.00228272	0.00209515	0.00368092	0.00336561	0.000578081	0.000499539	0.000524247	0	0.0382976
Granulicatella adiacens|46124	0	0	0	0	0.000235859	0	0	0	0	0	0	0	0	0	0	0	0	0	0	0	0	0	0	0	0	0	0	0	0	0	0	0	0	0	0	0	0	0	0	0	0	0	0	0	0	0	0	0	0
Granulicatella elegans|137732	0	0	0	0	0.00194584	0	0	0	0	0	0	0	0	0	0	0	0	0	0	0	0	0	0	0	0	0	0	0	0	0	0	0	0	0	0	0	0	0	0	0	0	0	0	0	0	0	0	0	0
Grapevine Red Globe virus|103723	0	0	0	0	0	0	0	0.00170129	0	0	0	0.00515947	0	0	0	0	0	0	0	0	0	0.00631725	0	0	0	0	0.00519339	0.00360027	0	0	0	0	0	0	0	0	0	0	0	0	0	0	0	0	0	0	0	0	0
Grapevine fanleaf virus satellite RNA|141860	0	0	0	0	0	0	0	0.00556999	0	0	0	0	0	0	0	0	0	0	0	0	0	0.00214625	0	0	0	0	0	0	0	0	0	0	0	0	0	0	0	0	0	0	0	0	0	0	0	0	0	0	0
Grapevine leafroll-associated virus 6|203168	0	0	0	0	0	0	0	0	0	0.00699968	0	0	0	0	0	0	0	0	0	0	0	0	0.0229222	0.0120732	0	0	0	0	0	0	0	0	0	0	0	0	0	0	0	0.0126405	0.0121232	0.00740628	0.00712441	0	0	0	0	0	0
Grapevine rupestris vein feathering virus|204933	0	0	0	0	0	0	0	0	0.00370866	0.0049257	0.0027701	0	0.00883781	0	0	0	0	0	0	0	0	0	0.00429271	0.00558792	0.00879119	0.00878606	0	0	0.000846739	0.000392695	0.00265316	0.000172927	0.00110788	0	0.000674743	0.000143094	0.000157041	6.57164e-05	0.000233809	0.00298955	0.000709544	0.000322331	0.00117774	0.000314723	6.27375e-05	0.000117283	4.79494e-05	0	0
Grapevine satellite virus|1343493	0	0	0	0	0	0	0	0	0	0	0.0540646	0	0	0	0	0	0	0	0	0	0	0	0	0	0.0213601	0.0180767	0	0	0	0	0	0	0	0	0	0	0	0	0	0	0	0	0	0	0	0	0	0	0
Grapevine virus K|2016034	0	0	0	0	0	0	0	0	0	0	0	0	0	0	0	0	0	0	0	0	0	0	0	0	0	0	0	0	0	0	0	0	0	0	0	0	0	0	0	0.00119414	0.00135458	0.00104757	0.000555222	0	0	0	0	0	0
Greenvirus ssm4|2955958	0	0	0	0	0	0	0	0	0	0	0	0	0	0	0	0	9.78449e-05	0	0	0	0	0	0	0	0	0	0	0	0	0	0	0	0	0	0	0	0	0	0	0	0	0	0	0	0	0	0	0	0
Gryllotalpicola protaetiae|2419771	0	0	0	4.6382e-05	0	0	0	0	0	0	0	0	0	0	0	0	0	0	0	0	0	0	0	0	0	0	0	0	0	0	0	0	0	0	0	0	0	0	0	0	0	0	0	0	0	0	0	0	0
Guptibacillus hwajinpoensis|208199	0	0	0	1.44944e-05	4.02032e-05	0	0	0	0	0	0	0	0	0	0	5.16982e-05	0	7.41885e-05	0.000125279	6.52234e-05	0	0	0	0	0	0	0	0	0	0	0	0	0	0	0	0	0	0	0	0	0	0	0	0	0	0	0	0	0
Haemophilus parainfluenzae|729	0	0	0	0	0.000734379	0	0	0	0	0	0	0	0	0	0	0	0	0	0	0	0	0	0	0	0	0	0	0	0	0	0	0	0	0	0	0	0	0	0	0	0	0	0	0	0	0	0	0	0
Halomicronema hongdechloris|1209493	0	0	0	3.38202e-05	0	0	0	0	0	0	0	0	0	0	0	0	0.000966218	0	0	0	0	0	0	0	0	0	0	0	0	0	0	0	0	0	0	0	0	0	0	0	0	0	0	0	0	0	0	0	0
Halomonas sp. JS92-SW72|2306583	0.0141847	0.0113251	0.00999385	0.0115027	0.00903232	0.0113012	0	0.00508057	0	0.0121846	0	0	0	0	0.00041385	0.000643642	0	0.000918796	0.000702652	0.000792715	0	0	0	0	0	0	0	0	0	0	0	0	0.000700464	0.000950517	0.000294715	0	0	0.00111026	0	0.000956431	0.00156601	0.00128932	0.00164697	0.00323394	0	0	0	0	0
Halothece sp. PCC 7418|65093	0	0	0	0.00177894	0.00126238	0	0	0	0	0	0	0	0	0	0	0	0	0	0	0	0	0	0	0	0	0	0	0	0	0	0	0	0	0	0	0	0	0	0	0	0	0	0	0	0	0	0	0	0
Helianthus annuus|4232	0.0295115	0.0138935	0.00850306	0.0136479	0.00725534	0.00895105	0.00212186	0.00107205	0.00149401	0.00341343	0	0	0.00119321	0	0.00156343	0.00294421	0.00294758	0.00198026	0.00237758	0.00239069	0.00253782	0.00093139	0.000916889	0.000856542	0.00215366	0.00124667	0.0025831	0.00260019	0.00238627	0.00193327	0.000503764	0.00092782	0.000804104	0.00129774	0.00177993	0.000854476	0.00101885	0.00120711	0.00101494	0.000808212	0.00081705	0.00137723	0.00146564	0.00165069	0.000712518	0.000612478	0.000709651	0.00200799	0.00180009
Helicobacter cetorum|138563	0	0	0	4.73482e-05	0.000104528	0	0	0	0	0	0	0	0	0	0	0.000312774	6.72684e-05	0.000165497	0.000223324	0.00016055	0	0	0	0	0	0	0	0	0	0	0	0	0	0	0	0	0	0	0	0	0	0	0	0	0	0	0	0	0
Helicobacter pylori|210	0	0.000292775	0.000354951	0.000346898	0.000460997	0.000510905	0.00371325	0.00100213	0.000896406	0	0	0	0.00163813	0.00255304	0.00448337	0.00465284	0.00496563	0.00162073	0.00210796	0.00220756	0	0	0	0	0	0	0	0	0	0	0	0	0	0	0	0	0	0	0	0	0	0	0	0	0	0	0	0	0
Henckelia pumila|405737	0.0159278	0.0112585	0.00492199	0.00735444	0.00428298	0.00854233	0	0.0090658	0.00256618	0.0296406	0.0387813	0.0168856	0.00137522	0	0	0.00111668	0.00020792	0.00146094	0.00135084	0.00137471	0.154431	0.336758	0.107068	0.356362	0.145567	0.10944	0.104221	0.234418	0.0776306	0.167076	0	0	0.00048961	0.000321179	0.000453707	0	0	0.000359711	0.000664231	0.000288048	0	0.000659313	0.00106932	0.000918476	0	0.00579899	0	0	0
Henningerozyma blattae|1071379	0	0.00121102	0.0010333	0.00121656	0.0010292	0.00171664	0	0	0	0	0	0	0	0	0	0.00149925	0	0.00182047	0.00178659	0.001899	0	0	0	0	0	0	0	0	0	0	0	0	0	0	0	0	0	0	0	0	0	0	0	0	0	0	0	0	0
Herbiconiux sp. L3-i23|2905871	0	0	0	0	0	0	0	0	0	0	0	0	0	0	0	0	0	0	0	0	0	0	0	0	0	0	0	0.013161	0	0	0	0	0	0	0	0	0	0	0	0	0	0	0	0	0	0	0	0	0
Herbiconiux sp. UC225_62|3350168	0	0	0	0	0	0	0	0	0	0	0	0	0	0	0	0	0	0	0	0	0	0	0	0.0145612	0	0	0	0	0	0	0	0	0	0	0	0	0	0	0	0	0	0	0	0	0	0	0	0	0
Hevea brasiliensis|3981	0.0426744	0.0310208	0.0665968	0.0539268	0.082958	0.0919424	0.000954836	0.00118857	0.00108975	0.0560407	0.00257906	0	0.000728057	0.0146955	0.00252908	0.00211446	0.00761967	0.00109	0.00120922	0.00119158	0.00426103	0	0	0	0.0018006	0.0029089	0.00410577	0.00188014	0.00280964	0.00383632	0.00145532	0.00182571	0.00125798	0.00164496	0.00110131	0.00188475	0.00287271	0.00274971	0.00204052	0.00263718	0.00270558	0.00184608	0.00218163	0.00193972	0.00156844	0.00146387	0.00177093	0.00200799	0.00773779
Hordeum vulgare|4513	0.0603453	0.0244334	0.0095758	0.020237	0.00844804	0.012323	0	0.00139832	0	0.00419117	0	0	0	0	0.00101163	0.00119164	0.00376703	0.00145524	0.00122011	0.00130196	0.00172321	0	0	0	0	0.000771749	0.00206648	0.00160012	0.00165499	0.00229575	0.000350769	0.000409039	0.0005182	0.000772567	0.000527386	0.000412929	0.000589863	0.000729798	0.000419794	0.000598468	0.000720294	0.000761872	0.00128804	0.00129422	0.000492937	0.000417006	0.000370809	0.00073857	0.00219663
Hostuviroid impedihumuli|3429801	0.00168294	0.00601519	0.0127388	0.00953536	0.0165289	0.0129565	0.00877919	0.0211613	0.0207228	0.00578986	0.00573123	0.0196998	0.0192126	0	0.0057709	0.00331902	0.0103226	0.00441136	0.00832834	0.00520282	0.0170754	0.0102453	0.00375091	0.00575107	0.00755548	0.00276049	0.0163959	0.0193614	0.0241321	0.020692	0.0267816	0.0411766	0.033465	0.0778166	0.0382316	0.0764245	0.0521033	0	0.0534148	0.0635887	0.0412754	0.0660851	0.0596742	0.0318673	0.0926094	0.0505186	0.043455	0.0679946	0.000626119
Human endogenous retrovirus K|45617	0	0	0	0	0	0	0	0	0	0.0016419	0	0	0	0	0	0	0	0	0	0	0	0	0	0	0	0	0	0	0	0	0	0	0	0	6.20454e-05	0	0	0	0	0	0	0	0	0	0	0	0	0	0
Humibacter ginsenosidimutans|2599293	0	0	0	5.50786e-05	0	0	0	0	0	0	0	0	0	0	0	0	0	0	0	0	0	0	0	0	0	0	0	0	0	0	0	0	0	0	0	0	0	0	0	0	0	0	0	0	0	0	0	0	0
Humisphaera borealis|2807512	0	0	0	0	0	0	0	0	0	0	0	0	0	0	0	0	0	0	0	0	0	0	0	0.00534319	0	0	0	0.00628047	0	0	0	0	0	0	0	0	0	0	0	0	0	0	0	0	0	0	0	0	0
Humulus lupulus|3486	0.0582416	0.0226634	0.01139	0.0189354	0.010493	0.0104225	0.00482723	0.00573313	0.0115478	0.556259	0.00592227	0	0.0047526	0.00348708	0.00583988	0.00602542	0.0098273	0.0163728	0.0164905	0.0188772	0.00404171	0.0067222	0.0126697	0.0096259	0.00504875	0.00531319	0.00456801	0.00336025	0.0035794	0.00268845	0.00603397	0.00992335	0.00610047	0.00663192	0.00637128	0.00510642	0.00606333	0.00654743	0.00959149	0.0053135	0.00875821	0.00458589	0.00516151	0.00790339	0.00670843	0.00579899	0.00547263	0.00694717	0.00294276
Hydrocarboniphaga effusa|243629	0	0	0	0.000124652	0	0	0	0	0	0	0	0	0	0	0	0	0	0	0	0	0	0	0	0	0	0	0	0	0	0	0	0	0	0	0	0	0	0	0	0	0	0	0	0	0	0	0	0	0
Hydrogenophaga sp. NH-16|2184519	0	0.000678705	0.0022007	0.0010262	0.00143928	0.000735703	0	0	0.000544874	0.0049257	0	0	0	0	0	0.000178359	0.000146767	0.000114136	9.80445e-05	0.000220756	0	0	0	0	0	0	0	0	0	0	0	0	0	0	0.000174503	0	0	0	0	0	0	0	0.000140208	8.02864e-05	0	0	0	0	0
Hydrogenophilus thermoluteolus|297	0	0	0	0	0	0	0	0	0	0	0	0	0	0	0	0	0	0	0	0	0	0	0	0	0	0	0	0	0	0	0.000238821	0	0.000117935	0	0.000100824	0.000257569	0	0	0	0	0	0	0	0	0.0002868	9.55639e-05	0.000287696	0	0
Hymenobacter baengnokdamensis|2615203	0	0	0	0	0	0	0	0	0	0	0.0275099	0	0	0	0	0	0	0	0	0	0.0512576	0.112617	0.039718	0.0893659	0.0299395	0.0371924	0.0569641	0.116089	0.0277115	0.0482712	0	0	0	0	0	0	0	0	0	0	0	0	0	0	0	0	0	0	0
Hymenobacter busanensis|2607656	0	0	0	0	0	0	0	0	0	0	0	0	0	0	0	0	0	0	0	0	0	0	0	0	0	0	0	0.00116009	0	0	0	0	0	0	0	0	0	0	0	0	0	0	0	0	0	0	0	0	0
Hymenobacter canadensis|2999067	0	0	0	0	0	0	0	0	0	0	0	0	0	0	0	0	0	0	0	0	0	0	0	0	0.00451916	0	0	0	0	0	0	0	0	0	0	0	0	0	0	0	0	0	0	0	0	0	0	0	0
Hymenobacter cellulosilyticus|2932248	0	0	0	0	0	0	0	0	0	0	0	0	0	0	0	0	0	0	0	0	0.0013159	0.0033611	0	0.0225964	0.0115451	0.00184032	0.00236557	0.00336025	0.00446463	0.00148016	0	0	0	0	0	0	0	0	0	0	0	0	0	0	0	0	0	0	0
Hymenobacter cellulosivorans|2932249	0	0	0	0	0	0	0	0	0	0	0	0	0	0	0	0	0	0	0	0	0.00119058	0.0050619	0	0.0324262	0.0108036	0.00332446	0.0048671	0.00324024	0.00330998	0	0	0	0	0	0	0	0	0	0	0	0	0	0	0	0	0	0	0	0
Hymenobacter jejuensis|2502781	0	0	0	0	0	0	0	0	0	0	0	0	0	0	0	0	0	0	0	0	0	0	0	0.00126442	0	0	0	0	0	0	0	0	0	0	0	0	0	0	0	0	0	0	0	0	0	0	0	0	0
Hymenobacter monticola|1705399	0	0	0	0	0	0	0	0	0	0	0.00506259	0	0	0	0	0	0	0	0	0	0.0050443	0.0106907	0.0028757	0.00473137	0.0082616	0.00593653	0.00266467	0.00544041	0	0.00434985	0	0	0	0	0	0	0	0	0	0	0	0	0	0	0	0	0	0	0
Hymenobacter nivis|1850093	0	0	0	0	0	0	0	0	0	0	0	0	0	0	0	0	0	0	0	0	0	0.00627676	0.00283402	0.00672997	0.00134163	0	0	0.0040403	0	0	0	0	0	0	0	0	0	0	0	0	0	0	0	0	0	0	0	0	0
Hymenobacter oligotrophus|2319843	0	0	0	0	0	0	0	0	0	0	0	0	0	0	0	0	0	0	0	0	0.00134724	0.00242971	0	0.0029775	0	0	0	0	0	0.00117808	0	0	0	0	0	0	0	0	0	0	0	0	0	0	0	0	0	0	0
Hymenobacter sedentarius|1411621	0	0	0	0	0	0	0	0	0	0	0	0	0	0	0	0	0	0	0	0	0.0104019	0.0198427	0.00708505	0.0121955	0.0170881	0.0145148	0.00494867	0.0170413	0.00307905	0.00734037	0	0	0	0	0	0	0	0	0	0	0	0	0	0	0	0	0	0	0
Hymenobacter sediminicola|2761579	0	0	0	0	0	0	0	0	0	0	0	0	0	0	0	0	0	0	0	0	0	0	0	0.00244726	0	0	0	0	0	0	0	0	0	0	0	0	0	0	0	0	0	0	0	0	0	0	0	0	0
Hymenobacter sp. 5317J-9|2932250	0	0	0	0	0	0	0	0	0	0	0	0	0	0	0	0	0	0	0	0	0.0164801	0.020855	0.00683499	0.0166822	0.027927	0.0150788	0.00527496	0.00892067	0.00304056	0.0244981	0	0	0	0	0	0	0	0	0	0	0	0	0	0	0	0	0	0	0
Hymenobacter sp. APR13|1356852	0	0	0	0	0	0	0	0	0	0	0	0	0	0	0	0	0	0	0	0	0.0204279	0.0134444	0	0	0.0402135	0.0103592	0.0125076	0.0239618	0	0.0172484	0	0	0	0	0	0	0	0	0	0	0	0	0	0	0	0	0	0	0
Hymenobacter sp. BRD128|2675878	0	0	0.000623137	0.00015364	0.000348428	0.00112399	0	0.00193435	0.00107217	0.0209126	0.0156654	0	0	0	0	0	0	0	0	0	0.0490018	0.0705022	0.0258813	0.0894067	0.0317754	0.0343131	0.032547	0.0604845	0.0191286	0.051594	0	0	0	0	0	0	0	0	0	0	0	0	0	0	0	0	0	0	0
Hymenobacter sp. BRD67|2675877	0	0	0	0.000279258	0.000415433	0	0	0	0	0	0	0	0	0	0	0	0	0	0	0	0.0448034	0.105935	0.0455944	0.0937302	0.0521116	0.0745034	0.0384746	0.0551641	0.0191671	0.0653685	0	0	0	0	0	0	0	0	0	0	0	0	0	0	0	0	0	0	0
Hymenobacter sp. BT18|2835648	0	0	0	0	0	0	0	0	0	0	0	0	0	0	0	0	0	0	0	0	0	0	0	0.00750494	0.00240081	0.00130604	0.000951668	0.00160012	0	0	0	0	0	0	0	0	0	0	0	0	0	0	0	0	0	0	0	0	0
Hymenobacter sp. GOD-10R|3093922	0	0	0	0	0	0	0	0	0	0	0	0	0	0	0	0	0	0	0	0	0.00134724	0.00291565	0.00204216	0.0134192	0.00603732	0.003087	0.00296377	0.00720054	0.00103918	0.00220513	0	0	0	0	0	0	0	0	0	0	0	0	0	0	0	0	0	0	0
Hymenobacter sp. NBH84|2596915	0	0	0	0	0	0	0	0	0	0	0	0	0	0	0	0	0	0	0	0	0	0	0.00200049	0.00322223	0.0011651	0.00362128	0.00157705	0.00288022	0	0.00105725	0	0	0	0	0	0	0	0	0	0	0	0	0	0	0	0	0	0	0
Hymenobacter sp. PAMC 26628|1484118	0	0	0	0	0	0	0	0	0	0	0	0	0	0	0	0	0	0	0	0	0.00256915	0.00259169	0	0.0053024	0.00543712	0.00374001	0.00193053	0.00364027	0.00184743	0.00229575	0	0	0	0	0	0	0	0	0	0	0	0	0	0	0	0	0	0	0
Hymenobacter swuensis|1446467	0	0	0	0	0	0	0	0	0	0	0	0	0	0	0	0	0	0	0	0	0.00209918	0.00903043	0.00812697	0.0746007	0.012922	0.00932035	0.00149548	0.00364027	0.00434916	0.00495399	0	0	0	0	0	0	0	0	0	0	0	0	0	0	0	0	0	0	0
Hymenobacter tibetensis|497967	0	0	0	0	0	0	0	0	0	0	0	0	0	0	0	0	0	0	0	0	0.00601557	0.0109337	0.00312576	0.0431534	0.0116863	0.00952813	0.00375229	0.00384029	0.00473404	0.00525607	0	0	0	0	0	0	0	0	0	0	0	0	0	0	0	0	0	0	0
Hymenobacter volaticus|2932254	0	0	0	0	0	0	0	0.00240046	0	0	0	0	0	0	0	0	0	0	0	0	0.00419836	0.0104073	0.00516792	0.0449073	0.0144048	0.0102108	0.00451362	0.00820061	0.00658147	0.00667581	0	0	0	0	0	0	0	0	0	0	0	0	0	0	0	0	0	0	0
Hyphomicrobium denitrificans|53399	0	0	0	9.37302e-05	0	0	0	0	0	0	0	0	0	0	0	0	0	0	0	0	0	0	0	0	0	0	0	0	0	0	0	0	0	0	0	0	0	0	0	0	0	0	0	0	0	0	0	0	0
Impatiens glandulifera|253017	0.0262057	0.0144258	0.00825065	0.0123192	0.00744564	0.00856276	0.00222795	0.0116294	0.0137976	0.0162462	0.00534915	0.0168856	0.0130039	0.00311346	0.010875	0.0111591	0.00704483	0.0332022	0.0280789	0.0285277	0.00344642	0.00137684	0.00116695	0.00130521	0.00155346	0.00133572	0.000897287	0.0014001	0	0.0016614	0.0036271	0.0069071	0.00424567	0.00621526	0.00639067	0.00686852	0.00569562	0.00721151	0.00696645	0.00502825	0.00600962	0.00483496	0.00340611	0.00586412	0.00900282	0.00775371	0.00645719	0.00814735	0.0015653
Ipomoea triloba|35885	0.04015	0.00496386	0.00327344	0.00432512	0.00247384	0.00337197	0.00633905	0	0.00358562	0.00993782	0	0	0.000748281	0.0563537	0.00181634	0.0026728	0.0434248	0.00407466	0.00323819	0.0034167	0.00128457	0	0	0	0	0.00106858	0.00222962	0	0	0.0012385	0.000130605	0.000312599	0.000364527	0.000403644	0.00101211	0.000392487	0.000402179	0.000442721	0.000467618	0.000343979	0.000326103	0.000615358	0.000484183	0.000667983	0.000448125	0.00036488	0.000460314	0	0.00147138
Janthinobacterium agaricidamnosum|55508	0	0	0	0	0	0	0	0	0	0.00293814	0.00362978	0	0	0	0	0	0	0	0	0	0	0	0	0	0	0	0	0	0	0	0	0	0	0	0	0	0	0	0	0	0	0	0	0	0	0	0	0	0
Janthinobacterium sp. 17J80-10|2497863	0	0	0	0	0	0	0	0	0	0	0	0	0	0	0	0	0	0	0	0	0	0.00538586	0	0.0092996	0	0.018047	0.00965263	0.026642	0	0.00613208	0	0	0	0	0	0	0	0	0	0	0	0	0	0	0	0	0	0	0
Janthinobacterium sp. J1-1|3065910	0	0	0	0	0	0	0	0.00832002	0	0.0281716	0.0728822	0.0511257	0.00141567	0	0	0	0	0	0	0	0	0	0	0	0	0	0	0	0	0	0	0	0	0	0	0	0	0	0	0	0	0	0	0	0	0	0	0	0
Janthinobacterium sp. LM6|1938606	0	0	0	0	0	0	0	0	0	0	0	0	0	0	0	0	0	0	0	0	0	0.0177369	0	0	0	0	0	0	0	0	0	0	0	0	0	0	0	0	0	0	0	0	0	0	0	0	0	0	0
Janthinobacterium tructae|2590869	0	0	0	0	0	0	0	0	0	0	0	0	0	0	0	0	0	0	0	0	0	0	0	0	0	0	0	0	0	0	0	0	0	0	0	0	0	0	0	0	0	0	0	0	0	0	0	0	0
Jatrophihabitans cynanchi|2944128	0	0	0	2.89887e-05	0	0	0	0	0	0	0	0	0	0	0	0	0	0	0	0	0	0	0	0	0	0	0	0	0	0	0	0	0	0	0	0	0	0	0	0	0	0	0	0	0	0	0	0	0
Juglans microcarpa x Juglans regia|2249226	0.00835458	0.00408554	0.00177476	0.0028351	0.00146608	0.00173708	0	0	0	0	0	0	0	0	0.00204626	0.00105464	0.000929527	0.00147236	0.0019037	0.00181371	0	0	0	0	0	0	0	0	0	0	0.000138069	0.000209508	0.000250166	0.000342881	0.000240426	0	0.000149381	0.000318206	0.000255065	0.000128643	0.000240098	0.000271051	0.000278546	0.000626234	0.000197175	0.000199815	0.000179011	0	0
Juglans regia|51240	0.326129	0.198954	0.103378	0.172031	0.0868148	0.101588	0.00299713	0.00524371	0.00177524	0.120593	0.00515811	0	0.00165835	0	0.00786314	0.0111332	0.00396272	0.0138162	0.0116836	0.0131626	0.0535448	0.0262409	0.0132532	0.0268791	0.0500639	0.0625117	0.0172116	0.0248419	0.0110076	0.0267939	0.00358978	0.00391081	0.00838412	0.00805119	0.00637128	0.00213824	0.00415202	0.00748475	0.0138426	0.00497232	0.00426443	0.017948	0.0502597	0.0229908	0.00148329	0.00507792	0.00188921	0.00334664	0.00138268
Kazachstania africana|432096	0	0	0	0	0	0	0	0	0	0	0	0	0	0	0	0.000423925	0	0.000353822	0.000629119	0.000479141	0	0	0	0	0.0322344	0.0213715	0	0	0	0	0.00880654	0.00447282	0.00411344	0.00486977	0	0.00523316	0	0.00171208	0	0.00234074	0.00461203	0	0.000601958	0.0018209	0.0043961	0.00300158	0.00703578	0	0
Kineococcus radiotolerans|131568	0	0	0	0	0	0	0	0	0	0	0	0	0	0	0	0	0	0	0	0	0.0286053	0.0234872	0.00587643	0.0263081	0.00914425	0.0345209	0.0120726	0.0053204	0.00588869	0.031476	0	0	0	0	0	0	0	0	0	0	0	0	0	0	0	0	0	0	0
Kineococcus sp. DHX-1|3349638	0	0	0	1.83595e-05	0	0	0	0	0	0	0	0	0	0	0	0	0	0	0	0	0.0226524	0.0558429	0.0174209	0.0356077	0.0187475	0.0301872	0.0129971	0.0125609	0.00500346	0.0149526	0	0	0	0	0	0	0	0	0	0	0	0	0	0	0	0	0	0	0
Kineococcus sp. NBC_00420|2903564	0	0	0	0.000158472	0.000227818	0.000490468	0	0	0	0	0	0	0	0	0	0	0	0	0	0	0.190054	0.330684	0.108818	0.396783	0.124807	0.186288	0.0759159	0.276301	0.0544223	0.122913	0	0	0	0	0	0	0	0	0	0	0	0	0	0	0	0	0	0	0
Kingella denitrificans|502	0	0	0	0	0.000863029	0	0	0	0	0	0	0	0	0	0	0	0	0	0	0	0	0	0	0	0	0	0	0	0	0	0	0	0	0	0	0	0	0	0	0	0	0	0	0	0	0	0	0	0
Kingella oralis|505	0	0	0	0	0.000466357	0	0	0	0	0	0	0	0	0	0	0	0	0	0	0	0	0	0	0	0	0	0	0	0	0	0	0	0	0	0	0	0	0	0	0	0	0	0	0	0	0	0	0	0
Kiritimatiella glycovorans|1307763	0	0	0	6.66741e-05	0	0	0	0	0	0	0	0	0	0	0	0	0	0	0	0	0	0	0	0	0	0	0	0	0	0	0	0	0	0	0	0	0	0	0	0	0	0	0	0	0	0	0	0	0
Klebsiella aerogenes|548	0	0	0	0.000156539	7.23658e-05	0	0	0	0	0	0	0	0	0	0	6.20378e-05	0	0	0	0	0	0	0	0	0	0	0	0	0	0	0	0	0	0	0	0	0	0	0	0	0	0	0	0	0	0	0	0	0
Klebsiella pneumoniae|573	0	0.0455132	0.0291455	0.104229	0.0365072	0.0314309	0	0	0.127202	2.18719	0.0784224	0	0.121606	0	0.0239803	0.039363	0.0412294	0.0368717	0.0246718	0.0344154	0	0	0	0	0	0	0	0	0	0	0.501782	0.376216	0.149242	0.437846	1.45991	0.12578	0	0.39885	0	0.810097	0.906811	0.264707	0.11067	0.168033	0.921165	0.268834	0.231919	0	0.149903
Klebsiella quasipneumoniae|1463165	0	0	0	0	0	0	0	0	0	0	0	0	0	0	0	0.000796152	0.000525916	0.000325288	0.00043303	0.000519278	0	0	0	0	0	0	0	0	0	0	0	0	0	0	0	0	0	0	0	0	0	0	0	0	0	0	0	0	0
Klebsiella variicola|244366	0	0	0	0	0	0	0	0	0	0	0	0	0	0	0	0.000480793	0	0	0.000321368	0	0	0	0	0	0	0	0	0	0	0	0	0	0	0	0	0	0	0	0	0	0	0	0	0	0	0	0	0	0
Kluyveromyces lactis|28985	0	0	0.000307625	0.000578808	0.000265341	0	0	0	0	0	0	0	0	0	0	0	0	0	0	0	0	0	0	0	0	0	0	0	0	0	0	0	0	0	0	0	0	0	0	0	0	0	0.00115718	0.00254668	0	0	0	0	0
Kolteria novifilia|2527975	0	0	0	0	0	0	0	0	0	0	0	0	0	0	0	0	0	0	0	0	0	0.00153882	0	0.00285514	0.004731	0	0	0.00252019	0	0	0	0	0	0	0	0	0	0	0	0	0	0	0	0	0	0	0	0	0
Kordia sp. SMS9|2282170	0	0	0	4.73482e-05	3.7523e-05	0	0	0	0	0	0	0	0	0	0	0	0	0	0	0	0	0	0	0	0	0	0	0	0	0	0	0	0	0	0	0	0	0	0	0	0	0	0	0	0	0	0	0	0
Kovacikia minuta|2931930	0	0	0	0	0	0	0	0	0	0	0	0	0	0	0	0	0	0	0.000321368	0.000268419	0	0	0	0	0	0	0	0	0	0	0	0	0	0	0	0	0	0	0	0	0	0	0	0	0	0	0	0	0
Kroppenstedtia pulmonis|1380685	0	0	0	0	0	0	0	0	0	0	0	0	0	0	0	0	0	5.70681e-05	4.62988e-05	4.51546e-05	0	0	0	0	0	0	0	0	0	0	0	0	0	0	0	0	0	0	0	0	0	0	0	0	0	0	0	0	0
Kwoniella bestiolae|324769	0	0	0	3.67191e-05	0	0	0	0	0	0	0	0	0	0	0	0	0	0	0	0	0	0	0	0	0	0	0	0	0	0	0	0	0	0	0	0	0	0	0	0	0	0	0	0	0	0	0	0	0
Kwoniella botswanensis|1268659	0	0.00135741	0.00123839	0.00163496	0.00104796	0.00439378	0	0	0	0	0	0	0	0	0	0.000837511	0	0	0	0	0	0	0	0	0	0	0	0	0	0	0	0	0	0	0	0	0	0	0	0	0	0	0	0	0	0	0	0	0
Kwoniella dejecticola|324770	0	0	0	0.00015364	0.000300184	0	0	0	0	0	0	0	0.00584468	0	0.0117947	0.00800288	0.00393826	0.00263655	0.00340977	0.00326117	0	0	0	0	0	0	0	0	0	0	0	0	0	0	0	0	0	0	0	0	0	0	0	0	0	0	0	0	0
Kwoniella europaea|1247712	0	0	0	0.00011209	7.23658e-05	0	0	0	0	0	0	0	0	0	0.00319584	0.000920228	0	0.00128403	0.000955934	0.00094323	0	0	0	0	0	0	0	0	0	0	0	0	0	0	0	0	0	0	0	0	0	0	0	0	0	0	0	0	0
Kwoniella mangrovensis|463800	0.0061307	0.00633458	0.00683084	0.00662682	0.00718566	0.00794968	0	0	0	0	0	0	0	0	0	0.00306312	0	0.00135822	0.00156327	0.00136969	0	0	0	0	0	0	0	0	0	0	0	0	0.010389	0	0	0	0	0.00552363	0	0.00611892	0	0.00599974	0.00458385	0.0142942	0	0	0	0	0
Kwoniella pini|453459	0	0.000771861	0.000946537	0.000859033	0.000809425	0.00136922	0	0	0	0	0	0	0	0	0	0.000418755	0	0	0.000427583	0	0	0	0	0	0	0	0	0	0	0	0	0	0	0	0	0	0	0	0	0	0	0	0	0	0	0	0	0	0
Kwoniella shandongensis|1734106	0	0	0	6.95729e-05	0.000163493	0	0	0	0	0	0	0	0	0	0	0.00086853	0	0	0.000721716	0.000561925	0	0	0	0	0	0	0	0	0	0	0	0	0	0	0	0	0	0	0	0	0	0	0	0	0	0	0	0	0
Labilithrix luteola|1391654	0	0	0	0	0	0	0	0	0	0	0	0	0	0	0	0	0	0	0	0	0.00491898	0	0	0.0248805	0.00586079	0.0037697	0.00182176	0.0223217	0.00434916	0.00752161	0	0	0	0	0	0	0	0	0	0	0	0	0	0	0	0	0	0	0
Lachancea thermotolerans|381046	0	0	0.000496932	0.000293752	0.000680775	0	0	0	0	0	0	0	0	0	0	0.00393165	0	0.00237403	0.0022986	0.00212478	0	0	0	0	0	0	0	0	0	0	0	0	0	0	0	0	0	0	0	0	0	0	0	0	0	0	0	0	0
Lacticaseibacillus manihotivorans|88233	0	0	0	0	0	0	0	0	0	0	0	0	0	0	0.000643766	0	0	0	0	0	0	0	0	0	0	0	0	0	0	0	0	0	0	0	0	0	0	0	0	0	0	0	0	0	0	0	0	0	0
Lactiplantibacillus pentosus|1589	0.0150863	0.0394714	0.106651	0.0582944	0.13076	0.0930868	2.9623	0.562779	0.594071	0.154079	0.374823	0.585366	0.499993	7.82725	1.73847	1.4575	4.2211	0.150329	0.152013	0.142666	0.889771	0.504003	0.37084	0.538071	0.666118	0.829956	0.54294	0.577603	0.488915	0.314488	1.33005	1.08175	0.376792	0.509265	0.6063	1.46126	0	0.408452	0	0.837859	1.24369	0.197772	0.135534	0.259514	2.18626	0.592705	1.50021	0.902694	14.6479
Lactiplantibacillus plantarum|1590	3.25648	2.64173	1.85618	2.19188	1.83055	2.11308	0.101849	0.0150786	0.0049566	0.271908	0.00334322	0	0.00394364	0.00834408	0.044144	0.0678306	0.0310535	0.0740173	0.0411596	0.0410757	1.28539	0.0151857	0.0149203	0.00228411	0.0672579	0.182014	0.886873	0.53848	0.575706	0.814297	0.0159637	0.0199298	0.144317	0.173463	0.0918543	0.0372781	0	0.111178	0	0.155188	0.132943	0.202306	0.125777	0.346673	0.0288503	0.0258587	0.0764697	0.08362	0.0197436
Lactuca sativa|4236	0.0720056	0.0303554	0.0155942	0.0270175	0.0142587	0.0175751	0.00769174	0.00489413	0.00509721	0.00941933	0.00315218	0	0.00610759	0.0112085	0.00685151	0.00733597	0.0175326	0.00777838	0.00737785	0.00716203	0.00867871	0.00259169	0.00187546	0.00228411	0.00603732	0.00617399	0.00709672	0.00792059	0.00927565	0.0108444	0.00454507	0.00779169	0.00559299	0.0101562	0.00941151	0.00897405	0.00736179	0.0107948	0.00935768	0.00599587	0.00703452	0.00774326	0.00665705	0.00865166	0.00907901	0.0102601	0.00930858	0.0118171	0.00732559
Larkinella insperata|332158	0	0	0	0	0	0	0	0	0	0	0	0	0	0	0	0	0	0	0	0	0	0	0	0	0	0	0	0.00116009	0	0	0	0	0	0	0	0	0	0	0	0	0	0	0	0	0	0	0	0	0
Lautropia mirabilis|47671	0	0	0	0	0	0	0	0	0.000404262	0	0	0	0	0	0	0	0	0	0	0	0	0.00724864	0	0	0.00144754	0.0035916	0	0	0	0	0	0	0	0	0	0	0	0	0	0	0	0	0	0	0	0	0	0	0
Lawsonella clevelandensis|1528099	0	0	0	4.34831e-05	8.30867e-05	0	0	0	0	0	0	0	0	0	0	0	0	0	0	0	0	0	0	0	0	0.00388843	0	0	0	0	0	0	0	0	0	0	0	0	0	0	0	0	0	0	0	0	0	0	0
Leclercia sp. LSNIH3|1920116	0	0	0	0	0	0	0	0	0	0	0	0	0	0	0	0	0	0	0	0.00146251	0	0	0	0	0	0	0	0	0	0	0	0	0	0	0	0	0	0	0	0	0	0	0	0	0	0	0	0	0
Legionella pneumophila|446	0	0	0	0	0	0	0	0	0	0	0	0	0	0	0	0.000209378	0	0	0	0	0	0	0	0	0	0	0	0	0	0	0	0	0	0	0	0	0	0	0	0	0	0	0	0	0	0	0	0	0
Leifsonia sp. PS1209|2724914	0	0	0	0	0	0	0	0	0	0	0	0	0	0	0	0	0	0	0	0	0	0	0	0.0308763	0	0	0	0	0	0	0	0	0	0	0	0	0	0	0	0	0	0	0	0	0	0	0	0	0
Lentilactobacillus buchneri|1581	0	0	0	0.000786561	0.000581607	0	0	0	0	0	0	0	0	0	0	0	0	0	0	0	0	0	0	0	0	0	0	0	0	0	0	0	0	0	0	0	0	0	0	0	0	0	0	0.000350049	0	0	0	0	0
Leptolyngbya sp. 7M|2812896	0	0	0	0	0	0	0	0	0	0	0	0	0	0	0	0	0	0	0	0	0	0.00105288	0	0	0	0	0	0	0	0	0	0	0	0	0	0	0	0	0	0	0	0	0	0	0	0	0	0	0
Leptotrichia sp. oral taxon 212|712357	0	0	0	0	0.000471718	0	0	0	0	0	0	0	0	0	0	0	0	0	0	0	0	0	0	0	0	0.00145445	0	0	0	0	0	0	0	0	0	0	0	0	0	0	0	0	0	0	0	0	0	0	0
Leucobacter muris|1935379	0	0	0	0	0	0	0	0	0	0	0	0	0	0	0	0	0	0	0	0	0	0	0	0	0	0.0118434	0	0	0	0	0	0	0	0	0	0	0	0	0	0	0	0	0	0	0	0	0	0	0
Leuconostoc sp. MTCC 10508|2698683	0	0.000332699	0.000236634	0.000372988	0.000302864	0	0	0	0	0	0	0	0	0	0	0.000258491	0	0.0002511	0.000147067	0.000122921	0	0	0	0	0	0	0	0	0	0	0	0	0	0	0	0	0	0	0	0	0	0	0	0	0	0	0	0	0
Ligilactobacillus ruminis|1623	0	0.000399238	0	0.000190359	8.57669e-05	0	0	0	0	0	0	0	0	0	0	0	0	0	0	0	0	0	0	0	0	0	0	0	0	0	0	0	0	0	0	0	0	0	0	0	0	0	0	0	0	0	0	0	0
Limnohabitans sp. INBF002|2986280	0	0	0.000118317	5.50786e-05	9.91679e-05	0	0	0	0	0	0	0	0	0	0	0.000219717	0	0	0	3.26117e-05	0	0	0	0	0	0	0	0	0	0	0	0	0	0	0	0	0	0	0	0	0	0	0	0	0	0	0	0	0
Limnospira indica|147322	2.70893	2.10822	1.54965	1.861	1.50143	1.71744	0.412436	0.0942237	0.0898691	0.626385	0	0	0.0500742	0.758875	0.234538	0.290725	0.638518	0.139155	0.0859006	0.0835587	6.39921	0.463751	0.387177	0.0725613	1.67597	2.78174	5.90567	4.8742	4.34808	5.41018	0.221641	0.250332	0.465587	0.490762	0.223867	0.366542	7.08363	0.529736	0	0.574616	0.476197	0.804596	0.61028	0.948121	0.270981	0.259035	0.330902	0.354652	8.04628
Limosilactobacillus fermentum|1613	0	0	0	6.18426e-05	0	0	0	0	0	0	0	0	0	0	0	0	0	0	0	0	0	0	0	0	0	0	0	0	0	0	0	0	0	0	0	0	0	0	0	0	0	0	0	0	0	0	0	0	0
Lodderomyces beijingensis|1775926	0	0	0	0	0	0	0	0	0	0	0	0	0	0	0	0	0	0	0.000522904	0	0	0	0	0	0	0	0	0	0	0	0	0	0	0	0	0	0	0	0	0	0	0	0	0	0	0	0	0	0
Lodderomyces elongisporus|36914	0	0	0	0.000631954	0.00149556	0	0	0.0318352	0.0107569	0	0	0	0	0.09851	0	0.0138448	0	0.0314559	0.0307533	0.0301558	0	0	0	0	0	0	0	0	0	0	0	0	0	0	0	0	0	0	0	0	0	0	0	0	0	0	0	0	0
Lolium perenne|4522	0.0233808	0.00855701	0.00485889	0.00900293	0.00433927	0.00580388	0.00161792	0	0	0.00626515	0	0	0.000343805	0	0.00140249	0.00100294	0.000892835	0.000587801	0.000408519	0.000436495	0.00125324	0	0	0	0.000706119	0.000653018	0.00108762	0	0	0.00120829	0	0.000106417	0.000260887	0.000243055	0.000174503	0.000122652	0.000160872	0.000183314	0.000456991	0.00021254	0.000175594	0.000483496	0.000846854	0.000545947	0.000116512	0.000173753	0.000153438	0	0
Lolium rigidum|89674	0.00595038	0.00540303	0.00335232	0.0052286	0.00333687	0.00341284	0	0	0.000404262	0.00505533	0.00305666	0	0	0	0	0.000222302	0.000348572	0.000228272	0.000256005	0.000406392	0.000626621	0	0	0	0	0	0	0	0	0.000543731	0	6.98359e-05	0.000157247	0.000125868	0.000124091	0	0.00013406	0.000190232	0.000170043	0.000151015	8.60053e-05	0.000175817	0.000243026	0.000452815	0	0	0	0	0
Lotus japonicus|34305	0.0244026	0.0104467	0.00461437	0.00843282	0.00458853	0.00512948	0	0	0	0	0	0	0	0	0.000597783	0.000630718	0.000733837	0.000895969	0.000680865	0.000724983	0	0	0	0	0	0	0.000625382	0.000760057	0	0	7.09001e-05	0.000182904	0.000218001	0.000208333	0.000174503	8.17681e-05	0.000172362	0.000255948	0.000260378	0.00022093	0.000232931	0.000219771	0.000532789	0.000475295	8.51437e-05	0.00018244	0.000143848	0	0
Lupinus angustifolius|3871	0.041833	0.0371691	0.0151761	0.0252956	0.0131438	0.0188013	0.000848744	0.0012818	0.00077337	0.0081663	0	0	0.000970743	0.00155673	0.00703544	0.00790465	0.0045559	0.0177025	0.0135383	0.0144119	0.0111539	0.00834201	0.0028757	0.00860621	0.0136281	0.0178393	0.0118279	0.0201215	0.0147795	0.0156776	0.000533616	0.000365807	0.000425281	0.000611977	0.000915169	0.000290277	0.000390688	0.00492527	0.000680172	0.000469826	0.000587703	0.00115746	0.00117587	0.00147085	0.000291281	0.000503882	0.000348432	0.000484686	0
Luteimonas fraxinea|2901869	0	0	0	0	0	0	0	0	0	0.00194436	0	0	0	0	0	0	0	0	0	0	0	0	0	0	0	0	0	0	0	0	0	0	0	0	0	0	0	0	0	0	0	0	0	0	0	0	0	0	0
Luteolibacter luteus|2728835	0	0	0	5.991e-05	9.11273e-05	0	0	0	0	0	0	0	0	0	0	0	0	0	0	0	0	0	0	0	0	0	0	0	0	0	0	0	0	0	0	0	0	0	0	0	0	0	0	0	0	0	0	0	0
Luteolibacter sp. SL250|2995170	0	0	0	0	0	0	0	0	0	0.00302456	0.00410738	0	0	0	0	0	0	0	0	0	0	0.00611478	0	0.00876936	0	0	0.0020121	0	0	0	0	0	0	0	0	0	0	0	0	0	0	0	0	0	0	0	0	0	0
Lycium barbarum|112863	0.0319157	0.016595	0.0108773	0.0150993	0.00890635	0.0109538	0.00273189	0.00151485	0.0044293	0	0	0	0.00179992	0.003238	0.00620774	0.00484412	0.00634769	0.00630602	0.00622855	0.00654241	0.00482498	0.00105288	0	0	0.00264795	0.00388843	0.00478553	0.00568042	0.00484951	0.00359467	0.00104857	0.00230126	0.00156175	0.00236978	0.00221812	0.00131238	0.0015934	0.00215135	0.00252939	0.0015521	0.00150509	0.00243946	0.00184326	0.00281002	0.00197175	0.00181571	0.001512	0.00216955	0.00171139
Lycium ferocissimum|112874	0.0317354	0.0200018	0.00754863	0.0208477	0.0137629	0.0174116	0	0.00121188	0.00290014	0.00907367	0	0	0.00224484	0.00305119	0.00183933	0.00253838	0.00340623	0.00706503	0.00492129	0.00503725	0.00532628	0.00530487	0.00420936	0.00636288	0.00642569	0.0103592	0.00987015	0.0053604	0.00481102	0.00525607	0.000817217	0.000857984	0.000807677	0.000963538	0.00117498	0.000928068	0.00279993	0.00346222	0.000903354	0.00265675	0.00281309	0.00278376	0.00294436	0.00266872	0.000918656	0.00103817	0.000732028	0.00173102	0.00199836
Macadamia integrifolia|60698	0.0468818	0.0248193	0.0118317	0.0214642	0.01015	0.012977	0	0.000466108	0.000597604	0.00120982	0	0	0.000667386	0	0.00103462	0.0016104	0.00270297	0.00523314	0.0041451	0.00433234	0.00943065	0	0	0.000448665	0.000600202	0.00160286	0.000951668	0	0	0.011509	0.000227627	0.000249414	0.000521774	0.000434026	0.000434318	0.000233039	0.000352385	0.000643329	0.000632347	0.000517368	0.000537533	0.00111351	0.00591489	0.00160252	0.0002868	0.000403975	0.000201388	0	0
Maculavirus vitis|3047853	0	0	0	0	0	0	0	0.13058	0	0.00738856	0	0	0.055838	0	0	0	0	0	0	0	0.0622548	0.237666	0.0668912	0.0303461	0	0.0015435	0	0	0.00500346	0.0202087	0.605505	0.00022281	0.000125083	0	6.9801e-05	0.00010221	0	3.45876e-05	0	0.454842	7.16711e-05	0	5.04747e-05	7.0652e-05	9.41062e-05	9.55639e-05	9.27022e-05	0	0
Magnetospirillum gryphiswaldense|55518	0	0	0	0.000134314	0	0	0	0	0	0	0	0	0	0	0	0	0	0	0	0	0	0	0	0	0	0	0	0	0	0	0	0	0	0	0	0	0	0	0	0	0	0	0	0	0	0	0	0	0
Magnolia sinica|86752	0.00859499	0.00581557	0.0029737	0.00404006	0.00229426	0.00326979	0	0.00090891	0.00288256	0.0426462	0.0032477	0	0.000808953	0.00211715	0.00041385	0.00058419	0.000648223	0.00055356	0.000506563	0.000546873	0	0	0	0	0	0	0	0	0	0	0.000152995	0.000246088	0.000160821	0.000269096	0.00203974	0.000143094	0.000314083	0.000466932	0.000334772	0.000394318	0.000426443	0.00042489	0.00046362	0.000536313	0.000147881	0.000160721	0.000150241	0	0.000526984
Magoulivirus gammaplasmoparae|2956159	0	0.00038593	0	0.00047928	0.000739739	0.000388288	0	0	0	0	0.00171937	0	0	0	0	0	0	0	0	0	0	0	0	0	0	0	0	0	0	0	0	0	0	0	0	0	0	0	0	0	0	0	0	0	0	0	0	0	0
Magoulivirus jiplasmoparae|2956162	0	0	0	2.9955e-05	0	0	0	0	0	0	0	0	0	0	0	0	0	0	0	0	0	0	0	0	0	0	0	0	0	0	0	0	0	0	0	0	0	0	0	0	0	0	0	0	0	0	0	0	0
Magoulivirus lambdaplasmoparae|2956164	0	0	0	0	3.21626e-05	0	0	0	0	0	0	0	0	0	0	0	0	0	0	0	0	0	0	0	0	0	0	0	0	0	0	0	0	0	0	0	0	0	0	0	0	0	0	0	0	0	0	0	0
Magoulivirus psiplasmoparae|2956171	0	0.000811785	0	0.00093537	0.000919314	0.000613086	0	0	0	0	0.00926549	0	0	0	0	0	0	0	0	0	0	0	0	0	0	0	0.000326286	0	0	0	0	0	0	0	0	0	0	0	0	0	0	0	0	0	0	0	0	0	0
Magoulivirus xiplasmoparae|2956177	0	0	0	0.000204854	0.000201016	0	0	0	0	0	0	0	0	0	0	0	0	0	0	0	0	0	0	0	0	0	0	0	0	0	0	0	0	0	0	0	0	0	0	0	0	0	0	0	0	0	0	0	0
Malania oleifera|397392	0.0400899	0.0163422	0.00712269	0.0135029	0.00581875	0.00743877	0.000424372	0.000745772	0.000597604	0.00237644	0	0	0.000343805	0.003238	0.00133352	0.001644	0.00725275	0.000878848	0.000776186	0.000812784	0.00106526	0	0	0	0	0.000653018	0.000706953	0	0	0.00102705	0.000272406	0.000405713	0.000389544	0.000364582	0.000445951	0.000233039	0.000145551	0.000373546	0.000467618	0.000332793	0.000426443	0.000395588	0.000878634	0.000806075	0.000165806	0.000195472	0.000185404	0	0.00301059
Malassezia japonica|223818	0	0	0	0	0.000265341	0	0	0	0	0	0	0	0	0	0	0.00157679	0	0	0.0012882	0.00168326	0	0	0	0	0	0	0	0	0	0	0	0	0	0	0	0	0	0	0	0	0	0	0	0	0	0	0	0	0
Malassezia restricta|76775	0	0	0.00306836	0.000610696	0.0010158	0.00386244	0	0	0	0.0425598	0	0	0.089814	0	0	0.00177842	0	0	0.00169671	0.00460076	0.0398531	0.0385109	0.0216719	0.0363826	0.0412021	0.0455629	0.0227856	0.0306423	0.0302517	0.0277605	0.0973607	0.031925	0.0502404	0	0.0481472	0.0523479	0	0.0300255	0	0.0223167	0.0334632	0.008952	0.00401181	0	0.04302	0.0484248	0.0759902	0	0
Maldovirus vitis|3430613	0	0	0	0	0	0	0	0	0	0	0	0	0	0	0	0	0	0	0	0	0	0	0	0	0	0	0	0	0	0	0	0	0	0	0	0.00196652	0	0	0	0	0	0	0	0	0	0	0	0	0
Malus domestica|3750	0	0.00256843	0.00212182	0.00275586	0.00232643	0.00271801	0	0.00237715	0.0036032	0.0111044	0	0	0.00270999	0	0.00471329	0.00584965	0.00244001	0.0166981	0.0173403	0.0201866	0	0	0	0	0	0	0	0	0	0	0.00161204	0.00233119	0.00191913	0.0019835	0.00182646	0.0018684	0.00186534	0.00159449	0.00225307	0.00182617	0.0022433	0.00150177	0.00116279	0.00134881	0.00190901	0.00195906	0.00168143	0.00332356	0
Malus sylvestris|3752	0.021758	0.00962164	0.00504031	0.00832846	0.00383271	0.00416898	0	0	0	0.0879281	0	0	0	0	0	0.00135191	0.00197524	0.00406325	0.00346969	0.0034744	0	0	0	0	0	0	0	0	0	0	0	0	0	0	0.000535141	0	0	0.000504979	0	0	0	0	0.000672996	0.000703309	0	0	0	0	0
Mangifera indica|29780	0.0543348	0.0417337	0.011808	0.0266078	0.0200694	0.0297755	0	0.00181782	0	0.025968	0.00391634	0	0.000950519	0	0.00041385	0.00042134	0.000232382	0.000330995	0.000367667	0.000386323	0.055832	0.0215435	0.0141284	0.0244726	0.0220662	0.0344616	0.033254	0.0409631	0.0133554	0.0298448	0	0.000206182	8.21973e-05	0.000121527	0.000170625	0	0.000103417	0.000162562	0.000100963	5.87282e-05	7.52546e-05	0.000322331	0.000394451	0.000102767	0.000120994	0.00018244	0	0	0
Manihot esculenta|3983	0	0	0.00039439	0.000315011	0.000211737	0	0	0	0	0.00985141	0	0	0	0	0	0.000281755	0.000385264	0.000433717	0.000332262	0.000348694	0	0	0	0	0	0	0	0	0	0	0	0	0	0	0	0	0	0	0	9.22872e-05	0	0	8.03857e-05	0.000134881	0	0	0	0	0
Marafivirus asteroides|3047846	0	0	0	0.000200022	0	0	0	0	0	0	0	0	0	0	0	0	0	0	0	0	0	0	0	0	0	0	0	0	0	0	0	0	0	0	0	0	0	0	0	0	0	0	0	0	0	0	0	0	0
Marafivirus pruni|3052333	0	0	0	0	0	0	0	0.00151485	0	0	0	0	0.00121343	0	0	0	0	0	0	0	0	0.000485942	0	0	0	0	0	0	0	0	0.0313043	0	0	0	0	0	0	0	0	0.0277617	0	0	0	0	0	0	0	0	0
Marafivirus syrahense|3047855	0	0	0.00089921	0	0	0	0	0.00729459	0.0291771	0	0	0	0	0	0	0	0.000158998	0	0	0	0.00162922	0.00315863	0	0	0	0	0	0	0	0	0	0	0	0	0	0	0	0	0	0	0	0	0	0	0	0	0	0	0
Marasmius oreades|181124	0	0	0.00138825	0.000326606	0.000294824	0.0354977	0	0.0109302	0.0104053	0.0470966	0.0574079	0.17636	0.00715923	0	0	0	0	0	0	0	0.0951838	0.0969455	0.00545966	0.0298566	0.0476278	0.0370736	0.0604717	0.0436833	0.0107382	0.0538596	0	0	0	0	0	0	0	0	0	0	0	0	0.00108988	0	0	0.00374002	0	0	0
Mariprofundus aestuarium|1921086	0	0	0	0	0	0	0	0	0	0	0	0	0	0	0	5.94529e-05	0	0.000114136	9.5321e-05	0.000112887	0	0	0	0	0	0	0	0	0	0	0	0	0	0	0	0	0	0	0	0	0	0	0	0	0	0	0	0	0
Massilia atriviolacea|2495579	0	0	0	0	0	0	0	0	0	0	0	0	0	0	0	0	0	0	0	0	0	0.0165625	0	0.00856542	0.0117569	0.00813304	0	0.00828062	0	0	0	0	0	0	0	0	0	0	0	0	0	0	0	0	0	0	0	0	0
Massilia cellulosiltytica|2683234	0	0	0	0.000237708	0	0	0	0	0	0	0	0	0	0	0	0	0	0	0	0	0.0126264	0.0484728	0.0189629	0.121099	0.0221368	0.0428914	0.0157705	0.0102008	0.0138557	0.0074612	0	0	0	0	0	0	0	0	0	0	0	0	0	0	0	0	0	0	0
Massilia forsythiae|2728020	0	0	0	0	0	0	0	0	0	0	0	0	0	0	0	0	0	0	0	0	0.0471846	0.0269698	0.0156288	0.0726837	0.0149344	0.020481	0.00609067	0.0776858	0.0722423	0.0997746	0	0	0	0	0	0	0	0	0	0	0	0	0	0	0	0.000973014	0	0	0
Massilia litorea|2769491	0	0	0	0	0	0	0	0	0	0.00133945	0	0	0	0	0	0	0	0	0	0	0	0.0092734	0	0	0	0	0	0	0	0	0	0	0	0	0	0	0	0	0	0	0	0	0	0	0	0	0	0	0
Massilia oculi|945844	0	0	0	0	0	0	0	0.00309962	0	0.0065244	0.0133729	0	0	0	0	0	0	0	0	0	0.0248769	0.067465	0.0172542	0.0390746	0.0133457	0.0203326	0.0189246	0.0225217	0.00985297	0.0187285	0	0	0	0	0	0	0	0	0	0	0	0	0	0	0	0	0	0	0
Massilia sp. H6|2970464	0	0	0	0	0	0	0	0	0	0.00172832	0	0	0	0	0	0	0	0	0	0	0	0.0126345	0.00800194	0.0266752	0	0.0135947	0	0.00880066	0	0.00380612	0	0	0	0	0	0	0	0	0	0	0	0	0	0	0	0.0010208	0	0	0
Massilia sp. METH4|3123041	0	0	0	0	0	0	0	0	0	0	0	0	0	0	0	0	0	0	0	0	0	0.00866597	0	0.0192926	0	0	0	0	0	0	0	0	0	0	0	0	0	0	0	0	0	0	0	0	0	0	0	0	0
Massilia sp. NP310|2861282	0	0	0	0	0	0	0	0.00582635	0	0.00954895	0.0223518	0	0	0	0	0	0	0	0	0	0.0157595	0.107758	0.0475532	0.12118	0.0173705	0.0279314	0.0309972	0	0	0.00839762	0	0	0	0	0	0	0	0	0	0	0	0	0	0	0	0	0	0	0
Massilia sp. Se16.2.3|2709303	0	0	0	0	0	0	0	0	0	0	0	0	0	0	0	0	0	0	0	0	0	0.0936654	0	0	0	0	0	0	0	0	0	0	0	0	0	0	0	0	0	0	0	0	0	0	0	0	0	0	0
Massilia sp. WG5|1707785	0	0	0	0	0	0	0	0	0	0	0	0	0	0	0	0	0	0	0	0	0.00714348	0.0114601	0	0.0126034	0.00490753	0.022351	0.00475834	0.0181214	0.0065045	0.008307	0	0	0	0	0	0	0	0	0	0	0	0	0	0	0	0	0	0	0
Massilia sp. erpn|2738142	0	0	0	0	0	0	0	0	0	0	0	0	0	0	0	0	0	0	0	0	0	0.0134849	0	0.0348735	0.0175824	0.00468986	0.00666167	0	0.00508044	0.00537689	0	0	0	0	0	0	0	0	0	0	0	0	0	0	0	0	0	0	0
Massilia varians|457921	0	0	0	0.000210651	0	0	0	0	0	0	0	0	0	0	0	0	0	0	0	0	0.0128144	0.0112577	0.0175876	0.0831254	0.0119334	0.0537256	0.0103596	0.0222817	0.0104688	0.00531648	0	0	0	0	0	0	0	0	0	0	0	0	0	0	0	0	0	0	0
Massilia violaceinigra|2045208	0	0	0	0	0	0	0	0	0	0	0	0	0	0	0	0	0	0	0	0	0	0.0111362	0.0118779	0.0562055	0.00448386	0.012912	0	0.0176013	0	0	0	0	0	0	0	0	0	0	0	0	0	0	0	0	0	0	0	0	0
Medicago truncatula|3880	0.0140645	0.00412546	0.00193251	0.00384101	0.00209057	0.00220711	0	0	0	0	0	0	0	0	0	0.000444604	0.000923411	0.000216859	0.000239664	0.000243333	0	0	0	0	0	0	0	0	0	0	0	0	0	0.000121527	0	0	0	7.95514e-05	0.000154101	0	0	0	8.41245e-05	0.000192687	0	0	0	0	0
Megamonas funiformis|437897	0	0	0	0	0	0	0	0	0	0	0	0	0	0	0	0	0	0	0	0	0	0	0	0	0	0	0	0	0	0	0	0	0	0	0	0	0	0	0	0	0	0	2.05638e-05	0	0	0	0	0	0
Melioribacter roseus|1134405	0	0	0	8.69662e-05	4.55636e-05	0	0	0	0	0	0	0	0	0	0	0	0	0	0	0	0	0	0	0	0	0	0	0	0	0	0	0	0	0	0	0	0	0	0	0	0	0	0	0	0	0	0	0	0
Melittangium boletus|83453	0	0	0	0	0	0	0	0	0	0	0	0	0	0	0	0	0	0	0	0	0	0	0	0	0	0	0	0	0	0.00483316	0	0	0	0	0	0	0	0	0	0	0	0	0	0	0	0	0	0	0
Mercurialis annua|3986	0.123876	0.0345075	0.0164145	0.031218	0.013318	0.014898	0.00190967	0.00193435	0.00123036	0.00903046	0.00343874	0	0.00165835	0.00572877	0.00379362	0.00404021	0.00899562	0.00445131	0.00426766	0.00447533	0.00996328	0	0	0	0.00363652	0.0034135	0.00774929	0.00504038	0.00407974	0.00507482	0.00111201	0.00152309	0.00154388	0.00170572	0.00164032	0.00150862	0.00145934	0.00192307	0.00230089	0.00206947	0.00188495	0.00254934	0.00489605	0.00348122	0.00133989	0.00124667	0.0014257	0.00180026	0.0358975
Mesobacillus foraminis|279826	0	0	0	7.6337e-05	4.55636e-05	0	0	0	0	0	0	0	0	0	0	0	0	0	0	0	0	0	0	0	0	0	0	0	0	0	0	0	0	0	0	0	0	0	0	0	0	0	0	0	0	0	0	0	0
Mesomycoplasma hyorhinis|2100	0	0	0	0	0	0	0	0	0	0	0	0	0	0	0	0	0	0	0	0	0	0	0	0	0	0	0	0	0	0	0.000205237	0	0.00017869	0	0.000100824	0.000253481	0	0	0	0	0	0	0	0	0.000367462	0.000121627	0.000249337	0	0.000146094
Mesorhizobium koreense|3074855	0	0	0	0.000106292	0	0	0	0	0	0	0	0	0	0	0	0	0	0	0	0	0	0	0	0	0	0	0	0	0	0	0	0	0	0	0	0	0	0	0	0	0	0	0	0	0	0	0	0	0
Metarhizium brunneum|500148	0	0.00314067	0	5.991e-05	0.000844268	0	0	0.0047776	0	0.0022036	0.00897893	0	0	0	0	0.000209378	0	0.00055356	0.000435753	0.000293505	0.00482498	0.00283466	0	0	0.00335407	0.00192937	0.0025831	0.0039603	0	0.00280928	0	0	0	0	0	0	0	0	0	0	0	0	0	0	0	0	0	0	0
Methanocaldococcus jannaschii|2190	0.0313747	0.0351862	0.262901	0.0665465	0.319589	0.0983594	0	0	0	0	0	0	0	0	0	0	0	0	0	0	0	0	0	0	0	0	0	0	0	0	0	0	0	0	0	0	0	0	0	0	0	0	0	0	0	0	0	0	0
Methanomethylophilus alvi|1291540	0	0.000133079	0	0	0	0	0	0	0	0	0	0	0	0	0	0	0	0	0	0	0	0	0	0	0	0	0	0	0	0	0	0	0	0	0	0	0	0	0	0	0	0	0	0	0	0	0	0	0
Methanosphaera sp. ISO3-F5|1452353	0	0	0	0	0	0	0	0	0	0	0	0	0	0	0	0	0	0	0	3.76289e-05	0	0	0	0	0	0	0	0	0	0	0	0	0	0	0	0	0	0	0	0	0	0	0	0	0	0	0	0	0
Methylobacterium brachiatum|269660	0	0	0	0	0	0	0	0	0	0	0	0	0	0	0	0	0	0	0	0	0.00720615	0.0206931	0	0.0859805	0	0.0106264	0	0.0155612	0	0.0070685	0	0	0	0	0	0	0	0	0	0	0	0	0	0	0	0	0	0	0
Methylobacterium bullatum|570505	0	0	0.000244522	9.75954e-05	0.0002439	0	0	0.00748103	0.000456991	0.00285172	0.0158564	0	0	0	0	0	0	0	0	0	0.0541088	0.131245	0.0482617	0.196474	0.0836752	0.0443459	0.0366528	0.0975273	0.0257871	0.0401153	0	0	0	0	0	0	0	0	0	0	0	0	0	0	0	0	0	0	0
Methylobacterium durans|2202825	0	0	0	0	0	0	0	0	0	0	0	0	0	0	0	0	0	0	0	0	0.00783277	0.0222724	0.00554301	0.0193334	0.0132397	0.0240429	0.00636258	0.0118409	0.00346393	0.00682684	0	0	0	0	0	0	0	0	0	0	0	0	0	0	0	0	0	0	0
Methylobacterium flocculans|2984843	0	0.0008384	0.00341542	0.000326606	0.000846948	0.0047412	0	0.00370556	0.000615181	0.00449362	0.0245488	0.0295497	0	0	0	0	0	0	0	0	0.219129	0.423742	0.098899	0.504503	0.290709	0.278809	0.188675	0.274541	0.0934492	0.268422	0	0	0	0	0	0	0	0	0	0	0.00027235	0	0.000201899	0.000157361	0.000345056	0.000325786	0	0	0
Methylobacterium mesophilicum|39956	0	0	0	0	0	0	0	0	0	0	0	0	0	0	0	0	0.000311881	0	0	0	0	0	0	0	0	0	0	0	0	0	0	0	0	0	0	0	0	0	0	0	0	0	0	0	0	0	0	0	0
Methylobacterium oryzae|334852	0	0	0	0	0	0	0	0	0	0	0	0	0	0	0	0	0.00153494	0	0	0	0	0	0	0	0	0	0	0	0	0	0	0	0	0	0	0	0	0	0	0	0	0	0	0	0	0	0	0	0
Methylobacterium sp. WL1|2603276	0	0	0.000599473	0.000171033	0.000662013	0	0	0.00090891	0	0.00259248	0.0183399	0	0	0	0	0	0	0	0	0	0.0115298	0.0201666	0	0.0168045	0.0179354	0.00902352	0.00356196	0.0148411	0	0.0145297	0	0	0	0	0	0	0	0	0	0	0.000215013	0	0.000117774	0.000122035	0	0.000173753	0	0	0
Methylophilus methylotrophus|17	0	0	0	8.3101e-05	0	0	0	0	0	0	0	0	0	0	0	0	0	0	0	0	0	0	0	0	0	0	0	0	0	0	0	0	0	0	0	0	0	0	0	0	0	0	0	0	0	0	0	0	0
Methylorubrum extorquens|408	0	0	0	0	0	0	0	0	0	0	0.00821477	0	0	0	0	0	0	0	0	0	0	0	0	0	0	0	0	0	0	0	0	0	0	0	0	0	0	0	0	0	0	0	0	0.000362894	0	0	0	0	0
Methylorubrum populi|223967	0	0	0	0	0	0	0	0	0	0	0	0	0	0	0	0	0	0	0	0	0	0	0	0	0	0	0	0.026282	0	0	0	0	0	0	0	0	0	0	0	0	0	0	0	0	0	0	0	0	0
Micavibrio aeruginosavorus|349221	0	0	0	0	0	0	0	0	0	0	0	0	0	0	0	0	0	0	0	0	0	0	0	0	0	0	0	0	0	0.000513524	0	0	0	0	0	0	0	0	0	0	0	0	0	0	0	0	0	0	0
Microbacterium aerolatum|153731	0	0	0	0	0	0	0	0	0	0	0	0	0	0	0	0	0	0	0	0	0	0	0	0	0	0.0119621	0	0	0	0	0	0	0	0	0	0	0	0	0	0	0	0	0	0	0	0	0	0	0
Microbacterium lemovicicum|1072463	0	0	0	0	0	0	0	0	0	0	0	0	0	0	0	0	0	0	0	0	0.00814608	0.0170485	0	0.0190479	0	0.00540224	0	0	0	0	0	0	0	0	0	0	0	0	0	0	0	0	0	0	0	0	0	0	0
Microbacterium maritypicum|33918	0	0	0	0.000620359	0	0	0	0	0	0	0	0	0	0	0	0	0	0	0	0	0	0	0	0	0	0	0	0	0	0	0	0	0	0	0	0	0	0	0	0	0	0	0	0	0	0	0	0	0
Microbacterium oleivorans|273677	0	0	0	0	0	0	0	0	0	0	0.00611332	0	0	0	0	0	0	0	0	0	0	0	0	0	0	0	0	0	0	0	0	0	0	0	0	0	0	0	0	0	0	0	0	0	0	0	0	0	0
Microbacterium schleiferi|69362	0	0	0	0	0	0	0	0	0	0	0	0	0	0	0	0	0	0	0	0	0	0.0149427	0.0102525	0.016519	0	0.00522415	0	0	0	0	0	0	0	0	0	0	0	0	0	0	0	0	0	0	0	0	0	0	0
Microbacterium sp. BH-3-3-3|1906742	0	0	0	0	0	0	0	0	0	0	0.00706852	0	0	0	0	0	0	0	0	0	0	0.038349	0.0139617	0.0100746	0	0	0	0	0	0	0	0	0	0	0	0	0	0	0	0	0	0	0	0	0	0	0	0	0
Microbacterium sp. LWO14-1.2|3135263	0	0	0	0	0	0	0	0	0	0	0	0	0	0	0	0	0	0	0	0	0	0.0350284	0	0	0	0	0	0	0	0	0	0	0	0	0	0	0	0	0	0	0	0	0	0	0	0	0	0	0
Microbacterium sp. che218|3140649	0	0	0	0	0	0	0	0	0	0	0.00964758	0	0	0	0	0	0	0	0	0	0.0296079	0.0722839	0.0366756	0.0379734	0.0186416	0.0226479	0.0227856	0.026922	0	0.028999	0	0	0	0	0	0	0	0	0	0	0	0	0	0	0	0	0	0	0
Microbulbifer elongatus|86173	0	0	0	0	0	0	0	0	0	0	0	0	0	0	0	0	0	0	8.17038e-05	4.26461e-05	0	0	0	0	0	0	0	0	0	0	0	0	0	0	0	0	0	0	0	0	0	0	0	0	0	0	0	0	0
Microcella sp.|1913979	0	0	0	0	0	0	0	0	0	0	0	0	0	0	0	0	0	0	0	0	0	0.0134444	0	0.0110943	0	0	0	0	0	0	0	0	0	0	0	0	0	0	0	0	0	0	0	0	0	0	0	0	0
Microcoleus anatoxicus|2705319	0	0	0	0	0	0.0161242	0	0	0	0	0	0	0	0	0	0	0	0	0	0	0	0	0	0	0	0	0	0	0	0	0	0	0	0	0	0	0	0	0	0	0	0	0	0	0	0	0	0	0
Microlunatus sagamiharensis|546874	0	0	0	0	0.000163493	0	0	0	0	0	0	0	0	0	0	0	0	0	0	0	0.0122818	0.0140518	0.00858542	0.0252068	0.00646099	0.00863765	0.00432329	0.0629247	0.00592718	0.0122642	0	0	0	0	0	0	0	0	0	0	0	0	0	0	0	0	0	0	0
Micromonas commoda|296587	0	0	0	3.28539e-05	0.000219778	0	0	0	0	0	0	0	0	0	0	0	0	0	0	0	0	0	0	0	0	0	0	0	0	0	0	0	0	0	0	0	0	0	0	0	0	0	0	0	0	0	0	0	0
Miscanthus floridulus|154761	0.00330577	0.00211596	0.00123839	0.00170937	0.00110425	0.00110355	0	0	0	0	0	0	0	0	0.000482825	0.000364472	0.000336342	0.000473665	0.00050384	0.000428969	0	0	0	0	0	0	0	0	0	0.000362487	6.71685e-05	0.000103091	0.000171542	0.000230034	9.69459e-05	9.40333e-05	0.000114908	0.000145268	0.000249751	0.000192964	0.000197095	0.000285702	0.000207507	0.000407855	0.000125475	9.12201e-05	0.000131062	0	0
Modestobacter sp. L9-4|2851567	0	0	0	0	0	0	0	0	0	0	0	0	0	0	0	0	0	0	0	0	0.041545	0	0	0.0426232	0	0.00997337	0	0.0689252	0.00992994	0.0385747	0	0	0	0	0	0	0	0	0	0	0	0	0	0	0	0	0	0	0
Moraxella atlantae|34059	0	0	0	0	0	0	0	0	0	0.000993782	0	0	0	0	0	0	0	0	0	0	0	0	0	0	0	0	0	0	0	0	0	0	0	0	0	0	0	0	0	0	0	0	0	0	0	0	0	0	0
Moraxella osloensis|34062	0	0	0	4.34831e-05	0	0	0	0	0	0	0	0	0	0	0	0	0	0	0	0	0	0	0	0	0	0	0	0	0	0	0	0	0	0	0	0	0	0	0	0	0	0	0	0	0	0	0	0	0
Morganella morganii|582	0	0	0	0	0	0	0	0	0	0	0	0	0	0	0	4.65284e-05	0	0	5.71926e-05	4.76632e-05	0	0	0	0	0	0	0	0	0	0	0	0	0	0	0	0	0	0	0	0	0	0	0	0	0	0	0	0	0
Mucilaginibacter celer|2305508	0	0	0	0.000178764	0	0	0	0	0	0	0	0	0	0	0	0	0	0	0	0	0	0	0	0	0	0	0	0	0	0	0	0	0	0	0	0	0	0	0	0	0	0	0	0	0	0	0	0	0
Mucilaginibacter daejeonensis|398049	0	0	0	0	0	0	0	0	0	0	0	0	0	0	0	0	0	0	0	0	0	0.0409002	0.0287987	0.0458862	0.0275387	0.0127932	0	0.0466835	0	0.0118413	0	0	0	0	0	0	0	0	0	0	0	0	0	0	0	0	0	0	0
Mucilaginibacter jinjuensis|1176721	0	0	0	0	0	0	0	0	0	0	0	0	0	0	0	0	0	0	0	0	0.0125324	0.0161171	0	0.0517596	0.0132044	0.0139805	0.012127	0.0203215	0.0172812	0.00876011	0	0	0	0	0	0	0	0	0	0	0	0	0	0	0	0.000612478	0	0	0
Mucilaginibacter sp. 14171R-50|2703789	0	0	0	0	0	0	0	0	0	0	0	0	0	0	0	0	0	0	0	0	0	0.00700567	0	0.0298974	0	0	0	0.0173213	0	0	0	0	0	0	0	0	0	0	0	0	0	0	0	0	0	0	0	0	0
Mucilaginibacter sp. CSA2-8R|3141542	0	0	0	0	0	0	0	0	0	0	0	0	0	0	0	0	0	0	0	0	0.0149136	0.0179394	0	0.0673813	0.0106271	0	0	0	0	0.0161005	0	0	0	0	0	0	0	0	0	0	0	0	0	0	0	0	0	0	0
Mucilaginibacter sp. McL0603|3415670	0	0	0	0	0	0	0	0	0	0	0	0	0	0	0	0	0	0	0	0	0	0.00639824	0	0.0179058	0	0	0	0	0	0	0	0	0	0	0	0	0	0	0	0	0	0	0	0	0	0	0	0	0
Mucilaginibacter sp. Mucisp86|3243060	0	0	0	0.000182629	0	0	0	0	0	0	0	0	0	0	0	0	0	0	0	0	0	0	0	0	0	0	0	0	0	0	0	0	0	0	0	0	0	0	0	0	0	0	0	0	0	0	0	0	0
Mucilaginibacter yixingensis|1295612	0	0	0	3.28539e-05	0	0	0	0	0	0	0	0	0	0	0	0	0	0	0	0	0	0	0	0	0	0	0	0	0	0	0	0	0	0	0	0	0	0	0	0	0	0	0	0	0	0	0	0	0
Mucispirillum schaedleri|248039	0	0	0	4.92808e-05	3.48428e-05	0	0	0	0	0	0	0	0	0	0	0	0	0	0	0	0	0	0	0	0	0	0	0	0	0	0	0	0	0	0	0	0	0	0	0	0	0	0	0	0	0	0	0	0
Musa acuminata|4641	0.249375	0.0691481	0.0272287	0.0534736	0.0214551	0.0319009	0	0.000629246	0.000931559	0.129537	0	0	0	0	0.00188531	0.00171638	0.00457425	0.00249387	0.00225775	0.0537942	0	0	0	0	0	0.00356192	0.00494867	0	0.00527288	0	0.000548543	0.000548711	0.000864858	0.000920136	0.00113621	0.000613261	0.00191131	0.000864689	0.0012275	0.000626434	0.000691626	0.00180945	0.00727958	0.00321467	0.000555675	0.000529945	0.000361219	0	0
Mycetocola zhujimingii|2079792	0	0	0	0	0	0	0	0	0	0	0	0	0	0	0	0	0	0	0	0	0.0203339	0.0555999	0.0199632	0.0303461	0.0191005	0.00614431	0.00685201	0.00968072	0.0104688	0.0113881	0	0	0	0	0	0	0	0	0	0	0	0	0	0	0	0	0	0	0
Mycobacterium canetti|78331	0.00240419	0.00169011	0.00339176	0.00222054	0.00146072	0.0474733	0	0	0	0	0	0	0	0	0.00542603	0.00774439	0.00596242	0.00640304	0.00687673	0.0058676	0	0	0	0	0	0	0	0	0	0	0.0109	4.80799	5.02009	4.60143	0.0268618	0.0230341	0	4.96529	0	0.021296	0.0199962	0.0100948	0.022579	0.00676011	0.0135423	0.00844438	0.0146821	0.0136866	0.000521766
Mycolicibacillus parakoreensis|1069221	0	0.000266159	0.000134093	0.000219348	0.000176894	0	0	0	0	0	0	0	0	0	0	0	0	0	0	0	0	0	0	0	0	0	0	0	0	0	0	0	0	0	0	0	0	0	0	0	0	0	2.61721e-05	4.17489e-05	0	0	0	0	0
Mycoplasma capricolum|2095	0	0	0	5.3146e-05	0	0	0	0	0	0	0	0	0	0	0	0	0	0	0	0	0	0	0	0	0	0	0	0	0	0	0	0	0	0	0	0	0	0	0	0	0	0	0	0	0	0	0	0	0
Mycoplasma mycoides|2102	0	0	0	7.6337e-05	0	0	0	0	0	0	0	0	0	0	0	0	0	0	0	0	0	0	0	0	0	0	0	0	0	0	0	0	0	0	0	0	0	0	0	0	0	0	0	0	0	0	0	0	0
Mycoplasma sp. NEAQ87857|2683967	0	0	0	8.02021e-05	5.36043e-05	0	0	0	0	0	0	0	0	0	0	0	0	0	0	0	0	0	0	0	0	0	0	0	0	0	0	0	0	0	0	0	0	0	0	0	0	0	0	0	0	0	0	0	0
Mycoplasmopsis caviae|55603	0	0	0	9.66291e-05	6.96856e-05	0	0	0	0	0	0	0	0	0	0	0	0	0	0	0	0	0	0	0	0	0	0	0	0	0	0	0	0	0	0	0	0	0	0	0	0	0	0	0	0	0	0	0	0
Mycoplasmopsis felis|33923	0	0	0	7.05392e-05	0	0	0	0	0	0	0	0	0	0	0	0	0	0	0	0	0	0	0	0	0	0	0	0	0	0	0	0	0	0	0	0	0	0	0	0	0	0	0	0	0	0	0	0	0
Mycosarcoma maydis|5270	0	0	0	2.89887e-05	0	0	0	0	0	0	0	0	0	0	0	0	0	0	0	0	0	0	0	0	0	0	0	0	0	0	0	0	0	0	0	0	0	0	0	0	0	0	0	0	0	0	0	0	0
Naasia aerilata|1162966	0	0	0	0	0	0	0	0	0	0	0	0	0	0	0	0	0	0	0	0	0	0	0	0	0	0	0	0.0154412	0	0	0	0	0	0	0	0	0	0	0	0	0	0	0	0	0	0	0	0	0
Neisseria gonorrhoeae|485	0	0	0	0	0	0	0	0	0	0.00194436	0	0	0	0	0	0	0	0	0	0	0	0	0	0	0	0	0	0	0	0	0	0.000196206	0	0	0.000317982	0	0	0	0	0	0	0	0	0	0	0	0	0	0
Neisseria sp. oral taxon 014|641148	0	0	0	0	0.000351108	0	0	0	0	0	0	0	0	0	0	0	0	0	0	0	0	0	0	0	0	0	0	0	0	0	0	0	0	0	0	0	0	0	0	0	0	0	0	0	0	0	0	0	0
Neobacillus sp. PS3-40|3070679	0	0	0	0	0	0	0	0	0	0	0	0	0	0	0	5.6868e-05	0	0	0	4.51546e-05	0	0	0	0	0	0	0	0	0	0	0	0	0	0	0	0	0	0	0	0	0	0	0	0	0	0	0	0	0
Neomoorella thermoacetica|1525	0	0	0	4.25168e-05	2.68021e-05	0	0	0	0	0	0	0	0	0	0	0	0	0	0	0	0	0	0	0	0	0	0	0	0	0	0	0	0	0	0	0	0	0	0	0	0	0	0	0	0	0	0	0	0
Neorhizobium galegae|399	0	0	0	0	0.000107209	0	0	0	0	0	0	0	0	0	0	0	0	0	0	0	0	0	0	0	0	0	0	0	0	0	0	0	0	0	0	0	0	0	0	0	0	0	0	0	0	0	0	0	0
Neorhizobium sp. DAR64860/K0K1|3421955	0	0	0	0	0.000356469	0	0	0.0154981	0.00202131	0.0359058	0.046232	0	0	0	0	0	0	0	0	0	0	0	0	0	0	0.032176	0	0	0	0	0	0	0	0	0	0	0	0	0	0	0	0	0	0	0	0	0	0	0
Neorhizobium sp. DAR64872/K0K18|3421958	0	0	0	0	0.000340387	0	0	0.0221634	0.00221465	0.0441153	0.0455633	0	0.00307402	0	0	0	0	0	0	0	0	0.114358	0	0	0.0722713	0.0417635	0	0.0599245	0	0	0	0	0	0	0	0	0	0	0	0	0	0	0	0	0	0	0	0	0
Nepovirus arabis|3047374	0	0	0	0	0	0	0	1.76692	0	0	0	0.0201689	0.0173116	0	0	0	0	0	0	0	0.00162922	0.461726	0	0.000652603	0	0	0.001713	0.00172013	0	0	0	0	0	0	0	0	0	0	0	0	0	0	0	0	0	0	0	0	0
Nepovirus deformationis|3047850	0	0	0	0	0	0	0	0.011979	0	0	0	0.121013	0.0080693	0	0	0	0	0	0	0	0	0.000728914	0	0	0	0	0.00638977	0.0080006	0	0	0	0	0	0	0	0	0	0	0	0	0	0	0	0	0	0	0	0	0
Nepovirus foliumflabelli|3047852	0	0	0	0	0	0	0	0.000582635	0	0	0	1.18621	0.661986	0	0	0	0	0	0	0	0.000626621	0	0	0	0	0.000474922	0.308748	0.342146	0.748133	0.208883	0	0	0	0	0	0	0	0	0	0	0	0	0	0	0	0	0	0	0
Neurospora crassa|5141	0	0.0113384	0.00164855	0.000670606	0.00604388	0.00151228	0	0.0131909	0.0063803	0.00578986	0.0223518	0	0	0	0.0167839	0.00964171	0	0.0119044	0.0141375	0.0105135	0	0	0	0	0	0	0	0	0	0	0.0276025	0.0131491	0.0110895	0	0	0	0	0.00444796	0	0.00412775	0.0118401	0	0.00076086	0	0	0	0	0	0
Nevskia ramosa|64002	0	0	0	0.000113056	8.84471e-05	0	0	0	0	0	0	0	0	0	0	0	0	0	0	0	0	0	0	0	0	0	0	0	0	0	0	0	0	0	0	0	0	0	0	0	0	0	0	0	0	0	0	0	0
Nicotiana attenuata|49451	0.100014	0.0479086	0.0275679	0.0445943	0.0237521	0.0264036	0.00437633	0.00412505	0.00414808	0.00384551	0.00506259	0	0.00404476	0.0040475	0.00944957	0.00893603	0.0122612	0.00931351	0.00897652	0.00954519	0.0189553	0.00299665	0.00187546	0.00171308	0.00875588	0.0108342	0.0176194	0.0157212	0.0190131	0.0193629	0.00194042	0.00298632	0.00397406	0.00471353	0.0067707	0.002821	0.00280759	0.00499444	0.00430421	0.00305666	0.00368748	0.00552357	0.00696738	0.0079901	0.00271115	0.00276701	0.0027491	0.00436218	0.00281754
Nicotiana sylvestris|4096	0.00931625	0.00449808	0.00289483	0.00443624	0.00244972	0.00269758	0.00220143	0.00116527	0.00254861	0.00790705	0	0	0.00151679	0.00448339	0.00278199	0.0029287	0.00753406	0.00563833	0.00494035	0.00478388	0.00300778	0	0	0	0.0018006	0.00261207	0.00304534	0.00320024	0.0022708	0.00438005	0.00110082	0.00140004	0.00103997	0.00125868	0.00186524	0.0012347	0.000946078	0.00178126	0.00115842	0.000953634	0.00136175	0.00110618	0.00153481	0.000985917	0.00167599	0.00142477	0.00117956	0.00191567	0.00132529
Nicotiana tomentosiformis|4098	0.0363634	0.0164486	0.00945748	0.0153911	0.00899212	0.0100342	0.00249318	0.00307631	0.00414808	0.00229002	0	0	0.00359984	0.00398523	0.00370165	0.00487772	0.00924023	0.00600356	0.00562394	0.00577729	0.00626621	0.00242971	0.00266731	0.00236569	0.00656691	0.00584748	0.00764053	0.00492037	0.00854437	0.00661539	0.00351142	0.00551371	0.00337724	0.0045486	0.00474647	0.00396166	0.00368473	0.00531611	0.00503221	0.00354327	0.0045762	0.00352366	0.00377065	0.00409461	0.00556571	0.00509529	0.00488445	0.00593164	0.00244186
Nocardia nova|37330	0	0	0	5.02471e-05	0	0	0	0	0	0	0	0	0	0	0	0	0	0	0	0	0	0	0	0	0	0	0	0	0	0	0	0	0	0	0	0	0	0	0	0	0	0	0	0	0	0	0	0	0
Nocardioides anomalus|2712223	0	0	0	0	0	0	0	0	0	0	0	0	0	0	0	0	0	0	0	0	0.00303911	0.00534537	0	0.00407877	0	0	0	0.00600045	0	0.00193327	0	0	0	0	0	0	0	0	0	0	0	0	0	0	0	0	0	0	0
Nocardioides aquaticus|160826	0	0	0	5.89437e-05	0	0	0	0	0	0	0.011558	0	0	0	0	0	0	0	0	0	0.0105899	0.0170485	0.0130448	0.0191294	0.00801446	0.00730193	0.00783087	0.0145611	0.00250173	0.00625291	0	0	0	0	0	0	0	0	0	0	0	0	0	0	0	0	0	0	0
Nocardioides bizhenqiangii|3095076	0	0.000545626	0.000686239	0.000581707	0.000393992	0.00149184	0	0	0	0	0	0	0	0	0	0	0	0	0	0	0	0	0	0	0	0	0	0	0	0	0	0	0	0	0	0	0	0	0	0	0	0	0	0	0	0	0	0	0
Nocardioides dongkuii|2760089	0	0	0	0	0	0	0	0	0	0	0	0	0	0	0	0	0	0	0	0	0	0.00660072	0	0	0	0	0	0	0	0	0	0	0	0	0	0	0	0	0	0	0	0	0	0	0	0	0	0	0
Nocardioides humi|449461	0	0	0	0.000157505	0.00012061	0	0	0	0	0	0	0	0	0	0	0	0	0	0	0	0	0	0	0	0	0	0	0	0	0	0	0	0	0	0	0	0	0	0	0	0	0	0	0	0	0	0	0	0
Nocardioides sambongensis|2589074	0	0	0	4.34831e-05	0	0	0	0	0	0	0	0	0	0	0	0	0	0	0	0	0	0	0	0	0	0	0	0	0	0	0	0	0	0	0	0	0	0	0	0	0	0	0	0	0	0	0	0	0
Nocardioides scoriae|642780	0	0	0	0	0	0	0	0	0	0	0	0	0	0	0	0	0	0	0	0	0.00623488	0.0227178	0.0150036	0.0350774	0.00338937	0.00409621	0.00443205	0.0102408	0.00319452	0.00425923	0	0	0	0	0	0	0	0	0	0	0	0	0	0	0	0	0	0	0
Nocardioides sp. BP30|3036374	0	0	0	3.76853e-05	0	0	0	0	0	0	0	0	0	0	0	0	0	0	0	0	0	0	0	0	0	0	0	0.00276021	0	0	0	0	0	0	0	0	0	0	0	0	0	0	0	0	0	0	0	0	0
Nocardioides sp. LMS-CY|2840457	0	0	0	3.47865e-05	0	0	0	0	0	0	0	0	0	0	0	0	0	0	0	0	0	0	0	0	0	0	0	0	0	0	0	0	0	0	0	0	0	0	0	0	0	0	0	0	0	0	0	0	0
Nocardioides sp. QY071|3044187	0	0.00142395	0.00089921	0.00102234	0.000694176	0	0	0	0	0	0	0	0	0	0	0	0	0	0	0	0	0	0	0	0	0	0	0	0	0	0	0	0	0	0	0	0	0	0	0	0	0	0	0.000205533	0	0	0	0	0
Nocardioides sp. S-1144|2582905	0	0	0	0	0	0	0	0	0	0	0.0127998	0	0	0	0	0	0	0	0	0	0.0379106	0.0738228	0.0455944	0.0617526	0.0265148	0.0203326	0.00886411	0.0389229	0.00969901	0.0122037	0	0	0	0	0	0	0	0	0	0	0	0	0	0	0	0	0	0	0
Nocardioides sp. W7|2931390	0	0	0	0	0	0	0	0	0	0	0	0	0	0	0	0	0	0	0	0	0	0	0	0.00289593	0	0	0	0	0	0	0	0	0	0	0	0	0	0	0	0	0	0	0	0	0	0	0	0	0
Nocardioides sp. cx-173|2898796	0	0	0	0	0	0	0	0	0	0	0	0	0	0	0	0	0	0	0	0	0.00253782	0	0	0	0	0	0	0	0	0	0	0	0	0	0	0	0	0	0	0	0	0	0	0	0	0	0	0	0
Nodosilinea sp. E11|3037479	0	0	0	0.000245438	0	0	0	0	0	0	0	0	0	0	0	0	0	0	0	0	0	0	0	0	0	0	0	0	0	0	0	0	0	0	0	0	0	0	0	0	0	0	0	0	0	0	0	0	0
Nostoc edaphicum|264686	0	0	0	3.96179e-05	0	0	0	0	0	0	0	0	0	0	0	0	0	0	0	0	0	0	0	0	0	0	0	0	0	0	0	0	0	0	0	0	0	0	0	0	0	0	0	0	0	0	0	0	0
Nostoc sp. NIES-3756|1751286	0	0	0	0	0	0	0	0	0	0	0	0	0	0.946368	0	0	0	0	0	0	0	0	0	0	0	0	0	0	0	0	0	0	0	0	0	0	0	0	0	0	0	0	0	0	0	0	0	0	0
Nostoc sp. PCC 7107|317936	0	0.00499048	0.0151367	0.00164559	0.0161349	0.0145097	0.242714	0.0491977	0.0867932	0.0462757	0.0602735	0	0.0487596	2.73997	0.474731	0.408961	3.0258	0.015066	0.0184378	0.017081	0	0	0	0	0	0	0	0	0	0	0	0	0	0	0	0.351153	3.81436	0	0	0.385772	0	0	0.260526	0	0	0	0	0	0
Nostoc sp. PCC 7524|28072	0	0	0	0	0	0	0	0	0	0	0	0	0	0	0	0	0.00744233	0	0	0	0	0	0	0	0	0	0	0	0	0	0	0	0	0	0	0	0	0	0	0	0	0	0	0	0	0	0	0	0
Nostoc sp. TCL240-02|2572090	0	0	0	0.00598231	0	0	0	0	0	0	0	0	0	0	0	0	0	0	0	0	0	0	0	0	0	0	0	0	0	0	0	0	0	0	0	0	0	0	0	0	0	0	0	0	0	0	0	0	0
Nostoc sp. UHCC 0302|3134896	0	0	0	0	0	0	0	0	0	0	0	0	0	0.248828	0	0.00130538	0.0229813	0	0	0	0	0	0	0	0	0	0	0	0	0	0	0	0	0	0	0	0	0	0	0	0	0	0	0	0	0	0	0	0
Nostoc sp. UHCC 0926|3025190	0	0	0	0	0	0	0	0	0	0	0	0	0	0.211217	0	0	0	0	0	0	0	0	0	0	0	0	0	0	0	0	0	0	0	0	0	0	0	0	0	0	0	0	0	0	0	0	0	0	0
Novosphingobium ginsenosidimutans|1176536	0	0	0	0	0	0	0	0	0	0	0	0	0	0	0	0	0	0	0	0	0	0	0	0	0.00370713	0	0	0	0	0	0	0	0	0	0	0	0	0	0	0	0	0	0	0	0	0	0	0	0
Novosphingobium resinovorum|158500	0	0	0	0.000151708	0	0	0	0	0	0	0	0	0	0	0	0	0	0	0	0	0	0	0	0	0	0	0	0	0	0	0	0	0	0	0	0	0	0	0	0	0	0	0	0	0	0	0	0	0
Novosphingobium sp. Gsoil 351|2675225	0	0	0	0	0	0	0	0	0	0	0	0	0	0	0	0	0	0	0	0	0	0.00404952	0	0	0	0	0	0	0	0	0	0	0	0	0	0	0	0	0	0	0	0	0	0	0	0	0	0	0
Nymphaea colorata|210225	0.147257	0.0749903	0.025801	0.0499495	0.02097	0.0343737	0	0	0	0.00129624	0	0	0	0	0	0.000379982	0.00010396	0.000382356	0.000204259	0.000185636	0.00824007	0	0	0	0.0023655	0	0.00693358	0.00460034	0	0.00670601	0	0	0.000107214	9.54858e-05	0.000104702	0	0	0.000127974	0.000255065	0.000117456	0	0.000498147	0.000674866	0.000921688	0	0	4.47528e-05	0	0
Oceanobacillus zhaokaii|2052660	0	0	0	0	0	0	0	0	0	0	0	0	0	0	0	0	0	0	5.71926e-05	4.26461e-05	0	0	0	0	0	0	0	0	0	0	0	0	0	0	0	0	0	0	0	0	0	0	0	0	0	0	0	0	0
Okeanomitos corallinicola|3231550	0	0	0	8.59999e-05	0.000160813	0	0	0	0	0	0	0	0	0	0.0152435	0.00802356	0.00648834	0.00431435	0.00344245	0.00316333	0	0	0	0	0	0	0	0	0	0	0	0	0	0	0	0	0	0	0	0	0	0	0	0	0	0	0	0	0
Olea europaea|4146	0.056198	0.0395246	0.0303996	0.0307251	0.0231061	0.0594489	0.0037663	0.0240046	0.0153268	0.0722869	0.0970489	0.0412758	0.0103546	0.00410977	0.0163011	0.0182029	0.0146829	0.00837759	0.00936597	0.00842385	0.842022	1.13059	0.314326	0.984371	0.719642	0.796178	0.77338	0.949031	0.295127	0.837164	0.000996333	0.00112403	0.00150099	0.0016493	0.00148133	0.00117746	0.00105716	0.00205104	0.00267818	0.00158287	0.00177386	0.00294493	0.00389777	0.00424554	0.00126819	0.00329696	0.00102612	0.00191567	0.00307842
Opitutus terrae|107709	0	0	0	0.000100494	0.000142051	0	0	0	0	0	0	0	0	0	0	0	0	0	0	0	0	0	0	0	0	0	0	0	0	0	0	0	0	0	0	0	0	0	0	0	0	0	0	0	0	0	0	0	0
Orbus mooreae|3074107	0	0	0	0	0	0	0	0	0	0	0	0	0	0	0	0	0	0	0	0	0	0	0	0	0	0	0.000706953	0	0	0	0	0	0	0	0	0	0	0	0	0	0	0	0	0	0	0	0	0	0
Ornithinimicrobium sp. Y1847|3405419	0	0	0	5.41123e-05	0.000101848	0	0	0	0	0	0	0	0	0	0	0.000354133	0	0.000114136	0.000171578	0.000188144	0	0	0	0	0	0	0	0	0	0	0	0	0	0	0	0	0	0	0	0	0	0	0	0	0	0	0	0	0
Orthobunyavirus schmallenbergense|3052437	0	0	0	0	0	0	0	0	0	0.000432079	0	0	0	0	0	0	0	0	0	0	0	0	0	0	0	0	0	0	0	0	0	0	0	0	0	0	0	0	0	0	0	0	2.80415e-05	0	0	0	0	0	0
Orthodiscovirus hispaniae|2956243	0	0	7.88781e-05	4.54157e-05	0.000286783	0	0	0	0	0	0	0	0	0	0	0	0	0	0	0	0	0	0	0	0	0	0	0	0	0	0	0	0	0	0	0	0	0	0	0	0	0	0	0	0	0	0	0	0
Orthonoravirus melanogastri|3060507	0	0	0	0	0	0	0	0	0	0	0	0	0	0	0	0	0	0	0	0	0	0	0	0	0	0	0	0	0	0	0	0	0	0	0	0	0	0.000664081	0	0	0	0	4.48664e-05	0	0	0	0	0	0
Oryza brachyantha|4533	0	0.00210266	0.000907098	0.00181566	0.000911273	0.00120573	0	0	0	0	0	0	0	0	0	0.000165434	0.000140652	0.000222565	0.000177025	0.000275945	0.00260048	0	0	0	0	0.000623336	0.00187615	0.00152011	0.00246324	0.002477	0	0	0	0	0	0	0	0	0	0	0	0	7.10385e-05	0	0	0	8.63089e-05	0	0
Oryza glaberrima|4538	0	0	0.000449605	0.000628089	0.000281423	0	0	0	0	0	0	0	0	0	0	0.000348963	0.000379149	0.00041089	0.000620949	0.000491684	0	0	0	0	0	0	0.00111481	0.0012801	0.00127011	0.00120829	0.000250016	0.000332552	0.000325215	0.000269096	0.000329616	0.000355691	0.000298762	0.000404675	0	0.00021254	0.000236515	0	0.000276676	0.000215167	0.000416756	0.000351849	0.000348432	0	0.00854652
Oryza sativa|4530	0.0226595	0.00554941	0.00120683	0.00402943	0.00128918	0	0	0	0	0	0	0	0	0	0	0.000155095	0	0	0	0.000280962	0	0	0	0	0	0	0	0	0	0	0	0	0	0	0	0	0	0	0	0	0	0	0	0	0	0	0.000335646	0	0.361918
Oscillatoria acuminata|118323	0.00420734	0.00235551	0.00170377	0.00214806	0.00138299	0.00130792	0	0	0	0	0	0	0	0	0	0.000237812	0	0	0.00014979	0	0	0	0	0	0	0	0	0	0	0	0	0	0	0	0	0	0	0	0	0	0	0	0.000100949	0.000269762	0	0	0	0	0
Ostreococcus sp. 'lucimarinus'|242159	0	0	0	0	0	0	0	0.000815689	0	0	0	0	0	0	0	0	0	0	0	0	0	0	0	0	0	0	0	0	0	0	0	0	0	0	0	0	0	0	0	0	0	0	0	0	0	0	0	0	0
Ostreococcus tauri|70448	0	0	0	0	0	0	0	0	0	0	0	0	0	0	0	0	0	0	0	0	0	0	0	0.00110127	0	0	0	0.00124009	0	0	0	0	0	0	0	0	0	0	0	0	0	0	0	0	0	0	0	0	0
Ottowia sp. oral taxon 894|1658672	0	0	0	0	0	0	0	0	0	0	0	0	0	0	0	0	0	0	0	0	0	0.00384704	0	0	0	0.00175128	0	0	0	0	0	0	0	0	0	0	0	0	0	0	0	0	0	0	0	0	0	0	0
Paenibacillus antarcticus|253703	0	0	0	1.73932e-05	0	0	0	0	0	0	0	0	0	0	0	0.000116321	0	0	0.000128003	0.000127938	0	0	0	0	0	0	0	0	0	0	0	0	0	0	0	0	0	0	0	0	0	0	0	0	0	0	0	0	0
Paenibacillus kyungheensis|1452732	0	0	0	0	0	0	0	0.00251698	0	0	0.00592227	0	0	0	0	0	0	0	0	0	0	0	0	0	0	0	0	0	0	0	0	0	0	0	0	0	0	0	0	0	0	0	0	0	0	0	0	0	0
Paenibacillus polymyxa|1406	0	0	0	0.000350764	0	0	0	0	0	0	0	0	0	0	0	0	0	0	0	0	0	0	0	0	0	0	0	0	0	0	0	0	0	0	0	0	0	0	0	0	0	0	0	0	0	0	0	0	0
Paenibacillus roseopurpureus|2918901	0	0	0	4.05842e-05	0	0	0	0	0	0	0	0	0	0	0	0	0	0	0	0	0	0	0	0	0	0	0	0	0	0	0	0	0	0	0	0	0	0	0	0	0	0	0	0	0	0	0	0	0
Paenibacillus sp. FSL E2-0178|2921361	0	0	0	0	0	0	0	0	0	0	0.0143281	0	0	0	0	0	0	0	0	0	0	0	0	0	0	0	0	0	0	0	0	0	0	0	0	0	0	0	0	0	0	0	0	0	0	0	0	0	0
Paenibacillus sp. KACC 21273|3025665	0	0	0	0	0	0	0	0.00277334	0	0	0.00945654	0	0	0	0	0	0	0	0	0	0	0	0	0	0	0	0	0	0	0	0	0	0	0	0	0	0	0	0	0	0	0	0	0	0	0	0	0	0
Paludisphaera borealis|1387353	0	0	0	0.000106292	0	0	0	0	0	0	0	0	0	0	0	0	0	0	0	0	0	0	0	0	0	0	0	0	0	0	0	0	0	0	0	0	0	0	0	0	0	0	0	0	0	0	0	0	0
Panacibacter ginsenosidivorans|1813871	0	0	0	0	0	0	0	0	0	0	0	0	0	0	0	0	0	0	0	0	0	0	0	0	0	0	0	0.0336825	0	0	0	0	0	0	0	0	0	0	0	0	0	0	0	0	0	0	0	0	0
Panicum hallii|206008	0.119969	0.0804731	0.114547	0.113053	0.137184	0.122719	0.00103441	0.00417166	0.0156783	0.0736695	0.0779448	0.0182927	0.00137522	0	0.00151745	0.000635888	0.00166948	0.000519319	0.000326815	0.000386323	0.466614	0.449294	0.162539	0.37851	0.194359	0.311787	0.329549	0.329265	0.136248	0.329863	0.000832143	0.00153972	0.000729054	0.000755206	0.00120213	0.000813592	0.000658808	0.00100996	0.00111591	0.00077745	0.00131516	0.00799966	0.00760486	0.00130064	0.00116512	0.00225444	0.000434741	0.00113094	0.000339148
Panicum virgatum|38727	0.0143651	0.00658743	0.00392024	0.0057359	0.00314925	0.00425073	0	0	0	0	0	0	0	0	0	0.00042134	0.000287419	0.00093021	0.000705376	0.000817801	0.00861604	0	0	0	0.000812037	0.00133572	0.00720548	0.00456034	0.00450311	0.0091528	0	0	7.50497e-05	0.000104166	9.3068e-05	0	8.80964e-05	0.000152185	0.000249751	0.000139829	0.000132591	0.000241748	0.000239288	0.000407855	0	0	0	0	0
Pantoea agglomerans|549	0	0.00170342	0.00170377	0.000836808	0.0031841	0.000756139	0	0.00929885	0.0010546	0.00138265	0.0177668	0	0	0	0	0.000170604	0	0	0.000138896	0.000200687	0.00598423	0.0295615	0.00971069	0.0069747	0	0	0.00581877	0.00616046	0.0122777	0.00525607	0	0	0	0	0	0	0	0	0	0	0	0	0	0	0	0	0	0	0
Pantoea eucrina|472693	0	0	0	0	0	0	0	0	0	0	0	0	0	0	0	0	0	0	0	0	0.0744426	0.0171295	0.00791859	0.058979	0.0111214	0.0418525	0.0413568	0.342346	0.0539604	0.00341342	0	0	0	0	0	0	0	0	0	0	0	0	0	0	0	0	0	0	0
Pantoea sp. At-9b|592316	0	0	0.000378615	0.000193258	9.38075e-05	0	0	0	0	0	0	0	0	0	0	0	0	0	0	0	0	0	0	0	0	0	0	0	0	0	0	0	0	0	0	0	0	0	0	0	0	0	0	0	0	0	0	0	0
Pantoea sp. BRR-3P|3141541	0	0	0	0	8.57669e-05	0	0	0.00242376	0	0	0.0132774	0	0	0	0	0	0	0	0	0	0	0	0	0	0	0	0	0	0	0	0	0	0	0	0	0	0	0	0	0	0	0	0	0	0	0	0	0	0
Pantoea sp. S18|3019892	0	0	0	0	0.000321626	0	0	0	0	0	0	0	0	0	0	0	0	0	0	0	0	0	0	0	0	0	0	0	0	0	0	0	0	0	0	0	0	0	0	0	0	0	0	0	0	0	0	0	0
Pantoea sp. SOD02|2970818	0	0	0	8.9865e-05	0.000278742	0	0	0	0	0	0	0	0	0	0	0	0	0	0	0	0	0	0	0	0	0	0	0	0	0	0	0	0	0	0	0	0	0	0	0	0	0	0	0	0	0	0	0	0
Papaver somniferum|3469	0.0429149	0.0218383	0.0175425	0.0220024	0.0176144	0.0170642	0.00920356	0.0136803	0.021338	0.0107156	0.0145191	0.0164165	0.0118512	0.0105858	0.0226698	0.022786	0.0208532	0.0661933	0.0555204	0.0551112	0.00657952	0.00307764	0.00250061	0.00171308	0.00289509	0.00504605	0.00617225	0.00596045	0.00481102	0.00564876	0.00953793	0.0168138	0.0101853	0.015256	0.0150072	0.0157158	0.0165506	0.0199432	0.0176951	0.0130544	0.0154057	0.0122925	0.0111231	0.0151099	0.0194621	0.0181441	0.0155708	0.0224341	0.00354279
Paraburkholderia fungorum|134537	0	0	0	0	0	0	0	0	0	0	0	0	0	0	0	0	0	0	0	0	0	0	0	0	0	0	0	0	0	0	0	0	0	0	0	0	0	0	0	0	0.000731045	0	0	0	0	0	0	0	0
Parachlamydia acanthamoebae|83552	0	0	0	0	0	0	0	0	0	0	0	0	0	0	0	0	0	0	0	0	0	0.00765359	0	0	0	0	0	0	0	0	0	0	0	0	0	0	0	0	0	0	0	0	0	0	0	0	0	0	0
Pararoseomonas sp. SCSIO 73927|3114537	0	0	0	0	0	0	0	0	0	0	0.00534915	0	0	0	0	0	0	0	0	0	0.00325843	0.00518339	0.00254228	0.0163559	0.00328346	0.00314636	0	0.0185614	0.00230929	0.00586021	0	0	0	0	0	0	0	0	0	0	0	0	0	0	0	0	0	0	0
Parvularcula bermudensis|208216	0	0.000865016	0.00160123	0.00105326	0.00149288	0.00134879	0	0	0	0	0	0	0.00198193	0	0.00731134	0.00801839	0.0026357	0.0153114	0.0113568	0.0119459	0	0	0	0	0	0	0	0	0	0	0	0	0	0	0	0	0	0	0	0	0	0	0	0	0	0	0	0	0
Pedobacter cryoconitis|188932	0	0	0	0	0	0	0	0	0	0	0	0	0	0	0	0	0	0	0	0	0	0.0607023	0	0.0135823	0	0	0	0	0	0	0	0	0	0	0	0	0	0	0	0	0	0	0	0	0	0	0	0	0
Pedobacter endophyticus|2789740	0	0	0	0	0	0	0	0	0	0	0	0	0	0	0	0	0	0	0	0	0	0.00368506	0	0	0	0	0	0	0	0	0	0	0	0	0	0	0	0	0	0	0	0	0	0	0	0	0	0	0
Pedobacter foliorum|2739058	0	0	0	0	0	0	0	0	0	0	0	0	0	0	0	0	0	0	0	0	0	0.0227178	0	0.00693391	0	0.00655986	0	0	0	0	0	0	0	0	0	0	0	0	0	0	0	0	0	0	0	0	0	0	0
Pedobacter ginsengisoli|363852	0	0	0	0	0	0	0	0	0	0	0.00305666	0	0	0	0	0	0	0	0	0	0	0	0	0	0	0	0	0	0	0	0	0	0	0	0	0	0	0	0	0	0	0	0	0	0	0	0	0	0
Pedobacter heparinus|984	0	0	0	0	0	0	0	0	0	0	0	0	0	0	0	0	0	0	0	0	0.00216184	0.0196807	0.00504289	0.00656682	0	0.00338382	0	0	0	0	0	0	0	0	0	0	0	0	0	0	0	0	0	0	0	0.00275398	0	0	0
Pedobacter schmidteae|2201271	0	0	0	0	0	0	0	0	0	0	0	0	0	0	0	0	0	0	0	0	0	0.00299665	0	0	0	0	0	0	0	0	0	0	0	0	0	0	0	0	0	0	0	0	0	0	0	0	0	0	0
Pedobacter sp. D749|2856523	0	0	0	0	0	0	0	0	0	0	0	0	0	0	0	9.30567e-05	0	0	0	0.000107869	0	0	0	0	0	0	0	0	0	0	0	0	0	0	0	0	0	0	0	0	0	0	0	0	0	0	0	0	0
Pedobacter sp. FW305-3-2-15-E-R2A2|3140251	0	0	0	0	0	0	0	0	0	0	0	0	0	0	0	0	0	0	0	0	0.0132844	0.0397663	0.0125447	0.0562055	0.0188887	0.0065005	0.0051662	0.0223217	0.0101609	0.0156172	0	0	0	0	0	0	0	0	0	0	0	0	0	0	0	0	0	0	0
Pedobacter sp. G11|2482728	0	0	0	0	0	0	0	0.0115129	0.00395473	0.0495595	0.101347	0.0384615	0.00266954	0	0	0	0	0	0	0	0.0068615	0.0385919	0.0257563	0.0366274	0.0124277	0.00344319	0.0104955	0.00952071	0.00654299	0.0102101	0	0	0	0	0	0	0	0	0	0	0	0	0	0	0	0	0	0	0
Pedobacter sp. HDW13|2714940	0	0	0	0.000110157	0	0	0	0	0	0	0	0	0	0	0	0	0	0	0	0	0	0	0	0	0	0	0	0	0	0	0	0	0	0	0	0	0	0	0	0	0	0	0	0	0	0	0	0	0
[truncated: 375 more rows]
[truncated: 11 more columns]

## Sheet: S10
Table S10. Taxonomic composition and relative abundance of the microbial species across sequencing samples of family Solanaceae
[truncated: 3,514 more rows]
[truncated: 55 more columns]
